# Supplementary material for: The Yeast Transcription Factor Crz1 Is Activated by Light in a Ca2+/Calcineurin-Dependent and PKA-Independent Manner
Source: PLoS One. 2013 Jan 15;8(1):e53404. doi: 10.1371/journal.pone.0053404 (PMC3546054; doi:10.1371/journal.pone.0053404)
Supplement: Datasheet S1 — Experimental data. Nuclear localization trajectories for individual cells. (XLSX) [file pone.0053404.s007.xlsx]

## Sheet: wt Msn2
Nuclear localization trajectory
	Light intensity (μW):	115	115	115	115	115	115	115	115	115	115	115	115	115	115	115	115	115	115	115	115	115	115	115	115	115	115	115	115	115	115	115	115	115	115	115	115	115	115	115	115	115	115	115	115	115	115	115	115
	Strain:	wt	wt	wt	wt	wt	wt	wt	wt	wt	wt	wt	wt	wt	wt	wt	wt	wt	wt	wt	wt	wt	wt	wt	wt	wt	wt	wt	wt	wt	wt	wt	wt	wt	wt	wt	wt	wt	wt	wt	wt	wt	wt	wt	wt	wt	wt	wt	wt
Frame:	Cell:
1		1.122	0.0272784	0.0620675	0.112219	0.148431	0.0396255	0.206665	0.0570782	0.101463	0.15558	0.115455	0.098831	0.078206	0.132745	0.0677771	0.143296	0.0490862	0.143495	0.118159	0.0347904	0.058463	0.0533221	0.17082	0.0901333	0.100237	-0.00458716	0.100377	0.00746888	0.0835644	0.0875436	0.110762	0.19681	0.0516074	0.199526	0.039596	0.0926747	0.0348687	0.0645113	0.0171625	0.133499	0.189607	0.0963581	0.076652	0.151682	0.0720809	0.0723934	0.115919	0.080728
2		0.947412	0.0505156	0.0490185	0.148587	0.150962	0.0274697	0.192827	0.0138977	0.0428132	0.131538	0.0758326	0.126394	0.0474929	0.120972	0.0938607	0.154435	0.0584321	0.188256	0.108335	0.0859189	0.0516614	0.0441576	0.134986	0.0663812	0.0601828	-0.0163757	0.125688	-0.00988075	0.0493729	0.111111	0.141521	0.211871	0.0450607	0.210423	0.0765229	0.0375845	0.0390704	0.0949856	-0.0114943	0.148583	0.174877	0.128384	0.0876682	0.150201	0.0757739	0.0504804	0.114943	0.0930191
3		0.949949	0.036314	0.066251	0.128673	0.211174	0.0751972	0.210208	0.0126582	0.0833891	0.134218	0.164033	0.129967	0.0655094	0.131083	0.0706022	0.123346	0.0457305	0.169818	0.114286	0.0784242	0.0622871	0.0358386	0.124103	0.0907071	0.0885628	0.0110092	0.162348	0.0408234	0.0732308	0.133499	0.140075	0.200991	0.0507294	0.203588	0.084474	0.0295983	0.0422083	0.0729861	0.00357356	0.158887	0.225526	0.0989177	0.0430725	0.156906	0.10623	0.0357198	0.132979	0.120522
4		1.01283	0.0618373	0.0652247	0.129328	0.165462	0.0235865	0.243084	0.0430052	0.0873675	0.122197	0.135114	0.134985	0.101267	0.139701	0.0785714	0.15028	0.0390971	0.150216	0.100754	0.0399704	0.055665	0.0400278	0.116779	0.0765306	0.092446	-0.00599475	0.0950248	0.0261333	0.0853608	0.115833	0.138025	0.161895	0.00627298	0.217421	0.102003	0.106001	0.00782609	0.058627	0.0355362	0.157895	0.242402	0.111705	0.112514	0.133744	0.0518399	0.075	0.0990932	0.126891
5		0.955357	0.051933	0.0839122	0.140353	0.152379	0.0505086	0.207227	0.0717915	0.0799579	0.155879	0.115764	0.119239	0.0717414	0.15107	0.036407	0.0695225	0.0495212	0.17731	0.105981	0.0697805	0.036965	0.0523348	0.144682	0.119232	0.104337	0.0212606	0.14171	0.0363572	0.110038	0.125375	0.132012	0.127429	0.0105171	0.190031	0.0758374	0.0842734	-0.207951	0.0635962	0.0534691	0.128656	0.184009	0.113283	0.111319	0.158545	0.054738	0.0552619	0.112887	0.0859584
6		0.986453	0.0110972	0.085156	0.103085	0.162254	0.0638599	0.17485	0.0115414	0.0852743	0.155812	0.0612757	0.118557	0.081436	0.176661	0.0166642	0.107828	0.0662856	0.166606	0.135757	0.0389513	0.0618583	0.0321782	0.117429	0.156815	0.0887316	0.0177425	0.137097	0.030772	0.084596	0.097589	0.13931	0.203657	0.0546496	0.147621	0.0505597	0.129112	0.00044451	0.0899536	0.0203029	0.13291	0.17631	0.112171	0.120753	0.141519	0.0503701	0.0419525	0.136956	0.121673
7		0.980357	0.0445154	0.0347981	0.140832	0.171562	0.0619975	0.23313	0.034751	0.073105	0.122682	0.115713	0.0606172	0.0745577	0.168861	0.0857405	0.13825	0.0557386	0.201878	0.119501	0.0412214	0.0358744	0.0499911	0.12267	0.144355	0.122065	-0.00283715	0.150217	0.0470844	0.106275	0.0891735	0.190577	0.200413	0.0323156	0.154774	0.0885322	0.125474	0.0390346	0.0858734	0.0305619	0.139463	0.201772	0.0964364	0.0840493	0.187945	0.0565657	0.00766528	0.166185	0.124955
8		0.886484	0.0820304	0.0813072	0.152613	0.124623	0.0514574	0.274013	0.0722543	0.0474331	0.145294	0.115607	-0.00516987	0.0609004	0.148847	0.0530811	0.127882	0.0442233	0.183826	0.0732289	0.0843792	0.110715	0.0425379	0.114027	0.168343	0.0806045	0.0121177	0.10687	0.0548569	0.122178	0.0809424	0.162452	0.189781	0.0349808	0.165581	0.0921745	0.0858923	-0.187058	0.0802874	0.0319815	0.124095	0.191817	0.0774537	0.0987561	0.17906	0.0600816	0.0461978	0.110625	0.117308
9		0.954661	0.0906719	0.0672934	0.124563	0.138232	-0.0146514	0.259791	0.0331282	0.0375311	0.113881	0.088434	0.0092088	0.0676995	0.20447	0.0396837	0.137377	0.0255779	0.177383	0.0782876	0.0941915	0.109681	0.0612844	0.116908	0.173738	0.0975835	0.0118865	0.171918	0.0436823	0.0804986	0.0751634	0.175446	0.207221	0.0328977	0.174075	0.0773793	0.108857	0.0614957	0.116471	-0.0106738	0.15	0.141136	0.0990778	0.153667	0.194513	0.0627387	0.0768471	0.0987968	0.0940171
10		0.88934	0.0866414	0.0727917	0.152413	0.146944	0.0656538	0.245581	0.0570412	0.0564692	0.103756	0.0712506	-0.0128109	0.0577825	0.220037	0.0607752	0.129249	0.0402638	0.150327	0.0672168	0.0764717	0.0660569	0.0449827	0.122919	0.189609	0.0850128	0.0249661	0.176877	0.050494	0.132943	0.0962858	0.20123	0.236191	0.0152724	0.167262	0.0608513	0.0976492	0.0631016	0.135588	0.0215237	0.154017	0.154434	0.0925955	0.140457	0.194314	0.0459729	0.0510901	0.0910328	0.100793
11		1.08836	0.107659	0.0263982	0.0892857	0.122354	0.0689216	0.276301	0.108765	0.0652893	0.0977038	0.0970431	0.0114296	0.0662787	0.183001	0.0335901	0.148182	0.0207756	0.179314	0.0779487	0.0494208	0.0522273	0.0622361	0.0916627	0.145406	0.111939	0.0281419	0.153865	0.0691847	0.115948	0.104852	0.155955	0.204857	0.0379632	0.141988	0.0665408	0.100855	0.0431445	0.136132	0.0343392	0.157192	0.206499	0.0862779	0.13872	0.168289	0.0186201	0.10051	0.126844	0.113618
12		0.960222	0.0893989	0.0214006	0.0979112	0.14407	0.0490071	0.215893	0.115364	0.0702019	0.0708602	0.0534488	0.0250896	0.0724669	0.213689	0.0416667	0.138103	0.0624826	0.194424	0.103615	0.0863716	0.0542755	0.0572217	0.106712	0.144702	0.0892759	0.00929872	0.186491	0.0614566	0.0919689	0.0640187	0.188149	0.239444	0.0763164	0.138236	0.0721811	0.136228	0.0610617	0.14846	0.0319444	0.152601	0.167133	0.0881826	0.149783	0.138224	0.0495658	0.0664243	0.12817	0.119177
13		0.938558	0.0747277	0.0517419	0.0773381	0.169678	0.00270124	0.19707	0.127901	0.0975167	0.0566108	0.0210401	0.0459231	0.0571094	0.1922	-0.00198625	0.127941	0.0623787	0.238798	0.104669	0.0645905	0.0874486	0.064528	0.100701	0.174585	0.0873322	0.0469087	0.173566	0.0681651	0.0673797	0.046849	0.125545	0.241889	0.0612807	0.133379	0.0501594	0.0975067	0.0474138	0.10555	0.0190409	0.142028	0.186349	0.0690655	0.147128	0.135955	0.0676144	0.0546225	0.0929875	0.114323
14		0.977163	0.0408341	0.0857077	0.0579111	0.137144	0.0555962	0.194859	0.116887	0.0509287	0.0918067	0.0613057	0.061893	-0.00244032	0.195924	0.0115652	0.11712	0.0650475	0.221226	0.0792725	0.0903955	0.0687339	0.0542323	0.126974	0.169297	0.106131	0.0268049	0.170756	0.0900563	0.112503	0.015025	0.176265	0.260414	0.0639386	0.0938124	0.0521067	0.115008	0.0309593	0.119884	0.0451839	0.16345	0.130554	0.0336516	0.146787	0.145382	0.0547173	0.0842576	0.140119	0.130125
15		1.01861	0.0588363	0.0796296	0.0549193	0.0829238	0.0839497	0.172789	0.122874	0.0772193	0.0915332	0.0529447	0.0365785	0.0310506	0.150281	0.0515334	0.110788	0.0520441	0.25284	0.0994333	0.0992633	0.0769231	0.0126675	0.131045	0.201396	0.141396	0.0112006	0.107471	0.0714681	0.0807751	0.0814957	0.120104	0.253731	0.0222119	0.0997872	0.0533796	0.165765	0.0675509	0.134565	-0.0552448	0.141176	0.188648	0.0275693	0.132327	0.131281	0.0786641	0.0331992	0.0876894	0.111639
16		1.07618	0.0637455	0.0659241	0.0279155	0.0441038	0.0954341	0.164075	0.0709901	0.0118284	0.164592	0.0917136	-0.00149198	0.0223595	0.177369	0.0150754	0.0556761	0.0635184	0.223966	0.109125	0.059144	0.0456749	0.0175568	0.107131	0.202943	0.12902	-0.0038506	0.143142	0.0379227	0.053396	0.0917851	0.108766	0.259695	0.022508	0.112328	0.0511715	0.143643	0.0647526	0.156017	0.0415473	0.154604	0.0815366	0.0518261	0.141347	0.150062	0.0576714	0.0474446	0.110108	0.117134
17		1.14775	0.078664	0.0833429	0.0579672	0.0831066	0.0846699	0.168276	0.126521	0.0631209	0.182449	0.092059	0.0259594	0.021355	0.180367	0.0237099	0.116228	0.0314151	0.254087	0.0994982	0.0914408	0.10065	0.044069	0.130589	0.260887	0.152174	0.0284481	0.208974	0.0543601	0.0888065	0.0880804	0.113995	0.236208	0.0736253	0.118865	0.0170968	0.150685	0.0661685	0.152075	0.005	0.145329	0.293638	-0.010351	0.137263	0.129847	0.081814	0.0497967	0.106857	0.102634
18		1.20234	0.115572	0.047106	0.0399045	0.0834992	0.0769806	0.155228	0.116939	0.0651956	0.191231	0.0544441	0.0125095	0.0272	0.151241	0.0259166	0.0666189	0.0618009	0.207525	0.109413	0.0510546	0.0775951	0.0491742	0.137286	0.221131	0.166759	0.00276571	0.143775	0.0667421	0.0927656	0.0922225	0.0975287	0.249593	0.0639494	0.1078	0.101199	0.119702	0.0659851	0.140114	-0.00874636	0.142506	0.264576	0.0557398	0.151917	0.152161	0.0351559	0.0574674	0.0799581	0.0827302
19		1.19958	0.107614	0.0965653	0.0753581	0.0593904	0.0724214	0.139814	0.0837867	0.0631852	0.128499	0.0546844	-0.0104384	0.0171196	0.167548	0.0220264	0.057754	0.0454799	0.235306	0.104566	0.123759	0.129795	0.0783723	0.110825	0.192729	0.109706	0.0549098	0.182801	0.0346767	0.0766891	0.0995238	0.0688366	0.237815	0.0828055	0.0967742	0.0561886	0.115036	-0.198252	0.13999	0.0394397	0.144064	0.115663	0.0442132	0.167134	0.187956	0.0518073	0.0513727	0.119816	0.0733203
20		1.23013	0.0828251	0.0792662	0.0315065	0.103903	0.100245	0.156437	0.109691	0.107205	0.127666	0.0402328	0.0140687	0.0496254	0.170383	0.0163471	0.0824037	0.0584222	0.224203	0.0883834	0.102559	0.108645	0.0272962	0.106728	0.204232	0.116614	0.0161991	0.138187	0.0758853	0.0823324	0.114857	0.072885	0.230853	0.14061	0.115432	0.0178015	0.0585764	0.0649027	0.119753	0.0188261	0.15468	0.146659	0.0568317	0.189385	0.169097	0.0482048	0.00646659	0.0962109	0.063326
21		1.16937	-0.119676	0.111189	0.0670041	0.0515485	0.124046	0.145919	0.0983452	0.098454	0.185735	0.0793715	0.00452659	0.035225	0.207098	0.0241592	0.107214	0.0886328	0.215039	0.0809773	0.103614	0.0838017	0.0366667	0.143041	0.217547	0.125046	0.00399202	0.16238	0.0822381	0.0956254	0.0582895	0.0490239	0.23127	0.0806834	0.128286	0.0366188	0.0909953	0.0615218	0.0896824	0.0167473	0.148628	0.266689	0.0375713	0.190591	0.181841	0.0431159	0.0220381	0.111346	0.0656349
22		1.20069	0.0981355	0.100012	-0.00421385	0.134566	0.0794358	0.128042	0.0946111	0.0772834	0.265137	0.0523127	-0.0052691	0.0565505	0.175936	0.0775641	0.114681	0.0741374	0.243498	0.0615652	0.0660525	0.102146	0.00257258	0.129256	0.207119	0.117428	0.0539568	0.151178	0.0848164	0.0596628	0.0620192	0.0805094	0.266775	0.0816955	0.128072	0.0732125	0.09487	0.0854995	0.152419	0.0221555	0.161241	0.209998	0.0237086	0.189752	0.174384	0.0981184	0.0268301	0.132646	0.0737275
23		1.18178	0.0861549	0.0880658	0.0217304	0.140628	0.112337	0.157577	0.107021	0.0757807	0.236611	0.0875614	0.0317848	0.0684599	0.204049	0.0428299	0.126228	0.0977292	0.263808	0.0771648	0.0890696	0.0843122	0.0201117	0.159727	0.2751	0.089955	0.0508475	0.188376	0.0605036	0.100044	0.036381	0.0724891	0.187432	0.0610795	0.140066	0.0666212	0.114662	0.0719626	0.132835	0.0614568	0.137107	0.168712	0.066293	0.205133	0.158062	0.100715	0.0108553	0.12215	0.105371
24		1.11182	0.102059	0.0736547	0.0351018	0.146295	0.0670619	0.0832956	0.115685	0.119892	0.217616	0.0907985	0.0261622	0.0198546	0.207287	0.0493886	0.162377	0.0917833	0.206753	0.0756625	0.0798403	0.0823711	0.0264235	0.145615	0.195734	0.143072	0.049049	0.13913	0.117647	0.0867459	0.0742066	0.161591	0.199016	0.0839512	0.129124	0.121706	0.0867925	0.0834391	0.131411	0.0462008	0.165519	0.154834	0.031815	0.181598	0.208016	0.0874735	0.0283828	0.119387	0.0936714
25		1.15411	-0.111087	0.0935167	0.061197	0.118763	0.0480574	0.134642	0.13491	0.125233	0.249774	0.0318	-0.0135542	0.0769061	0.241908	0.0709062	0.125992	0.0705065	0.195583	0.0456274	0.111379	0.0636646	0.0227273	0.132075	0.2037	0.103617	0.0317652	0.114934	0.102305	0.0966046	0.0966958	0.108833	0.199779	0.0993818	0.134014	0.163231	0.115293	-0.199326	0.0998856	-0.0203927	0.240545	0.254876	0.0394758	0.157745	0.171924	0.097269	-0.00798138	0.113355	0.0912959
26		1.11889	0.0724867	0.08201	0.0274447	0.130988	-0.0151876	0.0966857	0.155819	0.131966	0.211852	0.076135	-0.0235183	0.0820071	0.221474	0.0520064	0.126822	0.0291748	0.24037	0.121492	0.0769075	0.0846331	0.042338	0.101739	0.20459	0.126972	0.0462336	0.16675	0.0836378	0.0883438	0.081094	0.120855	0.178797	0.0900406	0.129273	0.156601	0.118884	-0.23648	0.140765	0.0419162	0.200407	0.247678	0.0241346	0.198377	0.183166	0.1015	0.0409574	0.130821	0.107606
27		1.10512	0.0740782	0.0738208	0.0680557	0.130038	0.0581481	0.0597277	0.111665	0.149347	0.20675	0.104775	-0.0103131	0.0999114	0.231009	0.0620042	0.116464	0.0663667	0.191682	0.0742738	0.134208	0.076129	0.0531474	0.107278	0.180994	0.0896921	0.0357648	0.179553	-0.00605602	0.12365	0.0601273	0.0140906	0.199336	0.0976479	0.142373	0.150796	0.129594	-0.224621	0.180223	0.0285714	0.217842	0.13876	0.029566	0.188099	0.200102	0.0577305	-0.00743746	0.137144	0.089817
28		1.13845	0.0554451	0.0904387	0.0737321	0.1399	0.0496377	0.0681163	0.145623	0.155938	0.224358	0.101554	0.0200267	0.0884581	0.206512	0.0137898	0.156998	0.0543524	0.175375	0.129895	0.147657	0.049895	-0.00314873	0.114481	0.179764	0.121107	0.0357071	0.173018	0.0703051	0.109839	0.094549	0.0979176	0.191055	0.12647	0.136271	0.17268	0.0994789	-0.225716	0.134939	0.0321083	0.188942	0.109375	0.0737461	0.129026	0.172297	0.0778124	0.0267253	0.155698	0.0815932
29		1.19149	0.0732744	0.058206	0.068827	0.161543	0.0705128	-0.0334507	0.11368	0.156639	0.204664	0.124937	-0.0250424	0.0856448	0.231475	-0.012439	0.175775	0.0502104	0.186196	0.09797	0.0748996	0.0906688	0.0197965	0.128037	0.142302	0.138183	0.0200562	0.161723	0.0331771	0.0820682	0.0708402	0.0569426	0.184189	0.0705355	0.145907	0.146016	0.128316	-0.180605	0.0839593	0.0608962	0.21058	0.228056	0.0987863	0.10781	0.184997	0.0688901	-0.0125271	0.148736	0.0653469
30		1.12645	0.0762151	0.065035	0.0485308	0.162267	0.0879223	0.0441306	0.148847	0.137319	0.267202	0.0904202	0.0487478	0.0748179	0.217311	0	0.17484	0.0440146	0.209081	0.0748371	0.138815	0.052795	0.027851	0.101113	0.155686	0.117357	0.029711	0.180328	0.0458404	0.119823	0.0605989	0.100508	0.220845	0.109284	0.155428	0.0941632	0.126613	-0.171926	0.108244	0.0188244	0.204274	0.210065	0.089924	0.117423	0.161054	0.0281538	0.0267781	0.119005	0.0713571
31		1.19556	0.0497385	0.0801442	0.0384155	0.150753	0.0423856	0.074833	0.0640653	0.135015	0.23253	0.09707	0.0559054	0.0673997	0.240387	0.0275729	0.204097	0.074137	0.236832	0.11868	0.0745972	0.0343599	0.00258493	0.10709	0.161738	0.143247	0.0236316	0.124269	0.0157421	0.063933	0.0512821	0.122059	0.192944	0.132959	0.156833	0.136991	-0.0440071	-0.143966	0.0813816	0.0530421	0.169402	0.0578853	0.065587	0.110662	0.170856	0.0489851	0.0157696	0.106914	0.0432127
32		1.19989	0.0746637	0.0679749	0.0582924	0.142057	0.0917396	0.0611344	0.113422	0.112036	0.233986	0.0941057	0.0192052	0.0415119	0.226982	-0.00877893	0.149151	0.0187192	0.256708	0.0707214	0.048834	0.0691791	0.0154017	0.122032	0.138905	0.141778	0.0584843	0.156201	0.0484837	0.0265372	0.0359267	0.134382	0.20353	0.107886	0.131506	0.134234	0.113383	0.0950841	0.107293	0.0384615	-0.0142203	0.0522539	0.0519231	0.155769	0.175439	0.0637069	0.0654527	0.0995007	0.0396085
33		1.11363	0.0640968	0.0660772	0.0479098	0.168387	0.0909787	0.059235	0.0600083	0.094944	0.247178	0.0641359	0.0157705	0.07342	0.196901	0.0454106	0.14721	0.0265785	0.183635	0.111668	0.076582	0.0819672	0.0503437	0.10223	0.168086	0.16616	0.0282923	0.136573	0.0899654	0.0957565	0.051488	0.148965	0.168127	0.0892471	0.14408	0.120746	0.112926	0.0932095	0.114171	0.0388998	0.148968	0.093436	0.0576815	0.147142	0.156725	0.056778	0.0747874	0.158305	0.0531105
34		1.14705	0.0825232	0.0920576	0.0967136	0.155303	0.112449	0.0443328	0.0852908	0.14886	0.191494	0.0304107	0.0151688	0.0778047	0.213828	0.0215088	0.0953394	0.00828768	0.0878582	0.100814	0.105822	0.107917	0.0437547	0.134055	0.179107	0.124541	0.0361348	0.140513	0.10405	0.0841706	0.0460173	0.149394	0.140907	0.0871746	0.116634	0.0916367	0.0870577	-0.144458	0.0839772	0.0646178	0.167382	0.0476935	0.057398	0.128038	0.165833	0.0704429	-0.000841326	0.109068	0.0464729
35		1.18047	0.078341	0.0829974	0.102801	0.126567	0.0588678	0.0698183	0.122294	0.126822	0.182107	0.00413467	0.0013215	0.0981664	0.223945	0.0316231	0.146499	-0.0125299	0.188258	0.0746586	0.0813906	0.10536	0.0339455	0.131495	0.170276	0.0891585	0.0439382	0.157025	0.102623	0.0741643	0.0415786	0.14202	0.163565	0.0500945	0.113043	0.114031	0.0588235	-0.18361	0.107771	0.0356443	0.216161	0.149351	0.0787986	0.127737	0.178738	0.0761059	0.0275664	0.11918	0.0698188
36		1.14275	0.0578273	0.108437	0.10853	0.162771	0.101196	0.11601	0.109554	0.116921	0.187107	0.0193005	-0.0142308	0.0491512	0.217547	0.0647412	0.0974014	0.0163468	0.14204	0.0848722	0.0808102	0.124868	0.0211097	0.140866	0.125049	0.109655	0.0160494	0.124712	0.0708183	-0.00543124	0.0772173	0.169217	0.126761	0.0833735	0.148496	0.124437	0.0040724	0.0836563	0.0669583	0.0521327	0.200721	0.157017	0.0339133	0.101787	0.19849	0.0802893	0.0329408	0.102497	0.0512204
37		1.03684	0.0987612	0.0744656	0.097338	0.128968	0.0968845	0.039123	0.0839781	0.0982849	0.110386	0.0461049	0.0785522	0.13466	0.201875	0.0867789	0.150271	0.0241821	0.16097	0.0599579	0.0579681	0.12231	0.00400437	0.136596	0.1556	0.114696	0.0166838	0.0855844	0.0434453	0.0755556	0.0301318	0.167604	0.131835	0.0930065	0.108581	0.126465	0.0797575	-0.175807	0.176347	-0.0331534	-0.0739058	0.119358	0.0792167	0.148693	0.209619	0.12011	0.00918993	0.122302	0.0921003
38		1.0697	0.0677738	0.103801	0.0952821	0.132535	0.0894059	0.0292778	0.0586904	0.127231	0.102302	0.0448201	0.042007	0.124485	0.176605	0.0686674	0.0918842	0.0300113	0.133736	0.024271	0.0850709	0.150736	0.0498227	0.150372	0.135743	0.102271	-0.00916684	0.123281	0.0747628	0.0615145	0.00616114	0.142409	0.115542	0.0705713	0.118912	0.130129	0.103124	-0.191844	0.10417	0.0240441	0.159457	0.155115	0.0277733	0.17034	0.221704	0.12802	0.0197087	0.0935175	0.0544919
39		1.12679	0.0525483	0.124597	0.0932941	0.142211	0.0795848	0.0664305	0.0884968	0.0454361	0.0538545	0.00521602	0.0652259	0.117252	0.198973	0.0615608	0.045349	0.0339104	0.148575	0.0472133	0.0782715	0.116095	0.0336663	0.119619	0.165568	0.103859	-0.00020674	0.121298	0.0634258	0.0580416	0.000705384	0.172694	0.139054	0.0572792	0.145019	0.138522	0.0913382	-0.152306	0.103847	0.011467	0.00555421	0.130171	0.0432109	0.161488	0.192311	0.119152	0.0195944	0.103843	0.0534715
40		1.09536	0.0978848	0.0912087	0.110845	0.137913	0.0807192	0.0964175	0.106353	0.102875	0.0516348	-0.00108321	0.0948072	0.127845	0.201332	0.0851485	0.102693	0.0182642	0.190002	0.057994	0.0825879	0.0942902	0.0164541	0.132377	0.144497	0.155763	0.0268262	0.1294	0.0960496	0.076957	0.0441212	0.177864	0.102607	0.0425174	0.148625	0.159608	0.0409112	0.12319	0.105516	0.0534781	0.153005	0.111516	0.0714227	0.145355	0.199793	0.143015	0.00692521	0.031333	0.0296461
41		1.1068	0.07967	0.113753	0.101318	0.177134	0.0587782	0.115677	0.066211	0.0765078	0.0948472	0.0129405	0.0794638	0.0997562	0.20154	0.0522558	0.0934479	0.0150581	0.206101	0.0694097	0.0605128	0.106338	0.0390855	0.140342	0.115673	0.139275	0.0242086	0.20535	0.0939032	0.113935	0.0365417	0.169921	0.153954	0.0683945	0.147598	0.140883	0.0968347	0.0484809	0.0688066	0.0797744	0.182927	0.144793	0.0848321	0.192748	0.197819	0.14186	0.0586814	0.0556935	0.0318692
42		1.11931	0.0643758	0.126622	0.0894071	0.149562	0.0820183	0.0619853	0.0131189	0.0704313	0.0478431	0.114094	0.0332823	0.103649	0.194387	0.0254209	0.131532	0.0513517	0.17975	0.112282	0.103979	0.127282	0.0234188	0.144665	0.151564	0.143135	0.00184995	0.149744	0.0364341	0.0831461	0.0467334	0.167761	0.0798331	0.0408602	0.118307	0.0988211	0.0606343	-0.164684	0.0818653	0.0451664	0.0789035	0.146019	0.084768	0.180842	0.180729	0.170552	0.0178817	0.134414	-9.16338e-05
43		1.09033	0.060177	0.111244	0.079606	0.139295	0.0962877	0.089262	0.0405177	0.102664	0.125468	0.153005	0.0770736	0.126122	0.167493	0.0430265	0.119488	0.0454675	0.203672	0.0960652	0.0645618	0.128002	0.0352383	0.139492	0.0884623	0.12919	0.0273179	0.192797	0.0707846	0.0925968	0.0810036	0.187722	0.0785575	0.0880626	0.123529	0.104039	0.0364185	-0.170876	0.0898876	0.0499401	0.154274	0.0900677	0.0994075	0.159596	0.184639	0.159904	0.0134298	0.118412	0.0473912
44		1.09383	0.0209149	0.118074	0.101015	0.150825	-0.0061092	0.0807065	0.0130774	0.101338	0.176846	0.141356	0.0666927	0.116631	0.183248	0.0410735	0.092138	0.0312902	0.194439	0.115744	0.0438723	0.0801467	0.0355819	0.146573	0.0916225	0.166111	0.048887	0.171749	0.0378378	0.0976536	0.0444391	0.140303	0.0739082	0.0418873	0.134038	0.117599	0.12788	0.0766246	0.0679478	0.0878187	-0.0357751	0.138765	0.125947	0.188891	0.164601	0.158861	0.05574	0.082869	0.0499451
45		1.15358	-0.10672	0.103538	0.132916	0.11584	0.0717201	0.120979	0.0171899	0.0827836	0.196165	0.139678	0.106845	0.124874	0.181625	0.059843	0.0983815	0.0703698	0.22729	0.138596	0.0866352	0.124538	0.0446927	0.113136	0.0580594	0.127061	0.0134048	0.164463	0.0443541	0.094348	0.111004	0.163809	0.0960773	0.0684198	0.114105	0.107254	0.123967	-0.173023	0.00541455	0.0586319	-0.0205496	0.0630958	0.0949061	0.181648	0.168079	0.148303	0.0578773	0.0629445	0.0722288
46		1.07903	0.0471121	0.095358	0.120613	0.12801	0.0392501	0.101631	0.0356288	0.145484	0.223078	0.104561	0.0711009	0.136435	0.175833	0.0251451	0.0585049	-0.000571102	0.167737	0.0641441	0.0713837	0.0211014	0.0641538	0.112296	0.122343	0.135263	0.0709595	0.177959	0.0825121	0.0337328	0.0602524	0.133272	0.0656893	0.0606785	0.132252	0.133954	0.0986249	0.0730373	0.0665973	0.0596833	0.153248	0.255846	0.121801	0.257143	0.16973	0.145121	0.0822272	0.0564545	0.0693319
47		1.08296	0.034716	0.0997702	0.157765	0.128239	0.00286041	0.0853059	0.0181409	0.0895238	0.201478	0.0368776	0.100038	0.127224	0.204816	0.0572358	0.102767	0.0334095	0.185797	0.100579	0.0847674	0.0665981	0.0489914	0.118358	0.0528799	0.143762	0.0493931	0.173011	0.0808625	0.0740164	0.0253998	0.102605	0.0723477	0.100824	0.116567	0.137103	0.0440868	0.0536664	0.0723594	0.0278005	0.178791	0.295865	0.111443	0.215678	0.158662	0.0988711	0.0701542	0.0517986	0.0695325
48		1.06808	0.0289266	0.0917966	0.135826	0.145993	0.0998829	0.150171	0.0565662	0.137736	0.164916	0.0715758	0.0714838	0.0968324	0.157559	0.0430839	0.108564	0.0154242	0.149779	0.134318	0.0872651	0.122029	0.0110687	0.0673139	0.0828532	0.144899	0.0514476	0.169622	0.107425	0.0475981	0.020863	0.0978089	0.0460582	0.0958505	0.124827	0.125751	0.064	-0.170394	0.0736367	0.0498558	0.187962	0.195505	0.105583	0.222128	0.16058	0.178682	0.0654469	0.0690593	0.0772916
49		1.12852	0.0479219	0.0926349	0.103515	0.158547	0.0716232	0.144611	0.05633	0.122326	0.180119	0.0122855	0.0801394	0.0712301	0.17633	0.0345719	0.0986043	0.0634852	0.194331	0.100054	0.0687371	0.0742177	0.0342868	0.128632	0.0705577	0.125683	0.0244004	0.178195	0.110636	0.058296	0.0383693	0.10323	0.0374607	0.0494717	0.138498	0.131767	0.0365308	0.0529185	0.0951557	0.00121507	0.171493	0.274013	0.0513443	0.252074	0.145785	0.188597	0.132582	0.0759401	0.0720159
50		1.06012	0.0512007	0.0765504	0.10137	0.141428	0.0240403	0.161087	0.0290304	0.125301	0.191085	-0.00908037	0.0621934	0.0765593	0.164895	0.0114905	0.0852657	0.0607972	0.184895	0.078371	0.0740111	0.104858	0.0390492	0.12907	0.0949519	0.111974	0.0364594	0.175144	0.103965	0.0148296	0.00919161	0.117847	-0.0132964	0.0404184	0.131259	0.150983	0.0323194	-0.181789	0.134851	0.0299549	0.111784	0.316581	0.0613432	0.212386	0.160357	0.174351	0.145652	0.0498363	0.0475672
51		1.0835	0.067342	0.103548	0.0952834	0.143017	0.031746	0.136989	0.0342582	0.122985	0.157498	-0.0301381	0.11302	0.134088	0.17383	0.0486134	0.0743501	0.0763029	0.206863	0.117425	0.0897917	0.122222	0.0230537	0.109448	0.0826463	0.159763	0.0108243	0.194295	0.068014	0.079658	0.0147901	0.142468	0.0236535	0.116795	0.170956	0.170584	0.0887659	-0.158755	0.111389	0.0505133	0.15065	0.274969	0.0822451	0.220467	0.189043	0.17932	0.0971753	0.0499089	0.0407339
52		1.08916	0.0297254	0.121065	0.162849	0.158528	0.0833007	0.224714	0.0365066	0.129276	0.121451	0.0272427	0.124828	0.145363	0.170725	0.0225859	0.071809	0.0702908	0.172374	0.0945401	0.0968156	0.106057	0.0291998	0.100927	0.109039	0.139241	0.0261302	0.181457	0.0821275	0.0420958	0.0404955	0.14234	0.0601093	0.041847	0.161604	0.172328	0.0878201	0.0614148	0.0939934	0.0142682	0.163069	0.28358	0.123355	0.255241	0.175899	0.184691	0.0889868	0.0831793	0.0552672
53		1.09458	0.0834388	0.110227	0.179989	0.138472	0.0819153	0.234664	0.0678784	0.0841379	0.138997	0.0294061	0.0904483	0.130983	0.206548	0.0390498	0.104824	0.0656023	0.204426	0.0917331	0.0923533	0.115716	0.0357075	0.116865	0.113185	0.130452	0.0278184	0.191839	0.0670791	0.0666365	0.0156891	0.132857	0.0290503	0.0870199	0.165901	0.136736	0.10697	0.0550444	0.0633444	-0.00533443	0.147398	0.208013	0.106849	0.275188	0.165189	0.2096	0.078114	0.0993157	0.106888
54		1.08593	0.0755128	0.106548	0.168412	0.129046	0.0783969	0.305478	0.0475654	0.12492	0.126551	0.0343961	0.0887318	0.154813	0.187874	-0.0209924	0.113398	0.0627434	0.201215	0.10276	0.0900395	0.0629261	0.00394218	0.124851	0.0977715	0.116909	0.0642394	0.198617	0.0421133	0.014978	0.0355787	0.127557	0.0529934	0.0286807	0.147059	0.136321	0.111593	0.0562125	0.135135	0.0612413	0.165526	0.250197	0.136889	0.26634	0.18569	0.210007	0.0491186	0.107351	0.0448554
55		1.08017	0.0912689	0.123381	0.101068	0.135159	0.0815017	0.305626	0.0507094	0.126321	0.10007	0.0473694	0.0484396	0.149823	0.198456	0.0528021	0.0717875	0.0538662	0.190843	0.0792617	0.153377	0.0325775	0.0231763	0.1293	0.0825243	0.122381	0.0331872	0.165924	0.0627178	0.0195556	0.0606923	0.146302	0.0729047	0.0857282	0.172232	0.100604	0.107522	-0.191725	0.101728	0.0252379	-0.137006	0.281584	0.0509004	0.26821	0.190575	0.197146	0.0243135	0.0812117	0.0875267
56		1.02995	0.0834686	0.127942	0.141267	0.130377	0.080846	0.324605	0.0156008	0.158008	0.103662	0.0595065	0.0660396	0.200092	0.186216	0.0816259	0.0752708	0.0439194	0.184025	0.0535811	0.13954	0.0678233	0.077512	0.0904211	0.0824473	0.170702	0.071873	0.192004	0.0875218	0.0424433	0.0404955	0.105562	0.0382979	0.098173	0.15822	0.119827	0.143822	0.0575831	0.108761	0.0288032	0.158498	0.257313	0.0913332	0.226213	0.163345	0.23445	0.0930436	0.0658922	0.0503837
57		1.02362	0.106687	0.122287	0.121815	0.136273	0.0949479	0.268764	0.0383099	0.138772	0.115989	0.0428503	0.0736016	0.159479	0.200375	0.0821032	0.1013	0.0539251	0.150182	0.0931722	0.159155	0.0732998	0.0631049	0.109834	0.0949675	0.141238	0.0740741	0.199148	0.0618918	0.0287369	0.0508635	0.124135	0.0221088	0.0929042	0.153617	0.10874	0.205128	-0.143802	0.0821341	0.0794979	0.164909	0.277829	0.10959	0.213578	0.191338	0.257463	0.0680405	0.0312444	0.0667284
58		1.04324	0.104106	0.0828623	0.147095	0.145969	0.00688863	0.32366	0.0487495	0.11715	0.0681683	0.0405211	0.0551151	0.168537	0.166272	0.0741416	0.0968789	0.0508769	0.189839	0.0516382	0.135227	0.0757456	0.0726577	0.142135	0.110075	0.135926	0.0602561	0.164484	0.0374807	0.0684564	0.0373699	0.158605	0.0402024	0.025641	0.121968	0.0798297	0.157615	0.09835	0.0990047	0.0804598	-0.175333	0.258753	0.0884174	0.211345	0.170124	0.243919	0.122381	0.0940855	0.0260948
59		1.0809	0.0941787	0.121707	0.0882353	0.154137	0.00628452	0.294118	0.0433182	0.0984248	0.12598	0.0714008	0.0572497	0.188087	0.191416	0.0317591	0.0512043	0.0843302	0.132963	0.035461	0.03203	0.0680739	0.0678455	0.132722	0.133495	0.0930371	0.0637037	0.227223	0.0405904	0.0202989	0.0934557	0.115288	0.0724554	0.0774443	0.119556	0.0989676	0.160614	-0.167502	0.108922	0.0121852	0.128557	0.219323	0.0420457	0.248666	0.16907	0.273349	0.115085	0.0965594	0.0510599
60		1.02632	0.0941136	0.132661	0.0950151	0.188596	-0.00361974	0.326026	0.0221971	0.127653	0.118171	0.0756725	0.0532312	0.172287	0.170065	0.0746565	0.100305	0.0524927	0.193037	0.0419418	0.112646	0.0571726	0.0528929	0.148047	0.122371	0.12379	0.0697475	0.223358	0.0288928	0.0308449	0.100595	0.12185	0.0858615	0.0511583	0.110162	0.0721125	0.192888	0.0345496	0.104378	0.0146819	0.151145	0.270541	0.0701466	0.211333	0.155559	0.263227	0.104269	0.146866	0.0678916
61		1.13137	0.0948296	0.114303	0.127881	0.18393	0.00568739	0.351177	0.0498282	0.129667	0.0224081	0.0839241	0.09271	0.162764	0.194128	0.111558	0.121449	0.0726471	0.14171	0.012573	0.115652	0.0964866	0.0751534	0.139019	0.121399	0.111824	0.0528088	0.230562	0.0506656	0.0509455	0.138424	0.183636	0.104712	0.0260116	0.0652404	0.0362293	0.218742	-0.136544	0.115041	0.0339123	0.0798383	0.241194	0.0943271	0.216709	0.175121	0.280988	0.111071	0.12732	0.0122761
62		1.14446	0.0768873	0.100794	0.109237	0.115567	0.0565737	0.352244	0.0222349	0.108886	0.0942487	0.103608	0.0680219	0.181691	0.18443	0.0777391	0.106093	0.0501526	0.155461	0.0283574	0.0912169	0.050183	0.04	0.126531	0.0899535	0.175659	0.0710034	0.184774	0.0872483	0.0444592	0.116212	0.124971	0.0403868	0.056	0.0599198	0.0734749	0.207341	0.0633927	0.085551	0.03314	-0.045082	0.200749	0.0627109	0.199153	0.146166	0.297666	0.133357	0.109278	0.0292332
63		1.22601	0.0738411	0.160635	0.0898069	0.112813	-0.00332096	0.415435	0.0751362	0.120469	0.140783	0.112123	0.072663	0.168789	0.174635	0.10493	0.124127	0.0547804	0.175534	0.00477623	0.116239	0.0731452	0.0698382	0.123245	0.113751	0.104302	0.0587484	0.263186	0.0865672	0.0656285	0.0864787	0.236475	0.0810811	0.0407767	0.064577	0.0958055	0.237389	0.0531588	0.0800997	0.0457952	0.129967	0.26203	0.105613	0.142558	0.147366	0.332569	0.118861	0.110048	0.0167897
64		1.11839	0.0808303	0.12806	0.113924	0.0865639	0.0423478	0.412239	0.0261194	0.091863	0.167673	0.0976664	0.0615871	0.147306	0.105851	0.0788686	0.144941	0.0450717	0.146098	-0.00352983	0.0965532	0.0903836	0.025515	0.14105	0.0670144	0.132183	0.0774497	0.258798	0.042429	0.0519218	0.0321189	0.168683	0.0853481	0.0343149	0.0808271	0.0607709	0.276362	0.0481439	0.0968087	0.085044	0.174587	0.393741	0.0882255	0.148148	0.124301	0.35278	0.0841823	0.107063	0.0453071
65		1.1285	0.0751888	0.148313	0.124574	0.0452567	0.0564837	0.358168	0.0632325	0.056788	0.238415	0.0595798	0.0861216	0.138089	0.0970696	0.0306425	0.156176	0.0107277	0.153143	0.00914205	0.0753425	0.0853659	0.0578988	0.0896082	0.124849	0.114621	0.0832079	0.259059	0.0747772	0.0614273	0.0579225	0.14851	0.0644609	-0.00816523	0.0503247	0.0821018	0.176382	0.0561364	0.095935	0.0395062	-0.111058	0.357569	0.119084	0.186832	0.154409	0.327464	0.121255	0.120225	0.0686798
66		1.07294	0.0798373	0.137777	0.0600281	0.0758335	0.0573674	0.35271	0.0728304	0.0580036	0.273634	0.0104256	0.100281	0.154982	0.0847126	0.130362	0.143013	0.0255437	0.187451	-0.000353232	0.10497	0.0596026	0.0648906	0.0958532	0.106204	0.140574	0.0896909	0.236548	0.10118	0.0666667	0.019776	0.129373	0.147417	0.0415335	0.0847936	0.0715758	0.196594	-0.189415	0.13611	0.0243697	0.162888	0.211452	0.124319	0.145851	0.15592	0.342406	0.134674	0.0692884	0.0318236
67		1.22284	0.0663414	0.170109	0.0986944	0.0593007	0.037431	0.364159	0.0423962	0.0387331	0.278197	0.000760601	0.0928683	0.126906	0.0392265	0.0894693	0.143215	0.0506682	0.202753	0.0294118	0.0394958	0.108401	0.0840835	0.0805177	0.102853	0.138044	0.0750323	0.287634	0.0547264	0.0423883	0.0441805	0.12869	0.105876	0.0808257	0.10928	0.0708209	0.180966	-0.163329	0.0933429	0.0658281	-0.0396282	0.398917	0.123044	0.143335	0.135088	0.363593	0.100585	0.10834	0.0423056
68		1.19128	0.0326437	0.101481	0.133514	0.0886494	0.051971	0.369646	0.00942712	0.0749543	0.189477	0.014834	0.0890782	0.0819187	0.0175052	0.0954147	0.138271	0.000576535	0.198349	0.0345811	0.0329693	0.046443	0.0213252	0.0631543	0.113748	0.157939	0.0770215	0.276526	0.134994	0.0832203	0.0298507	0.150091	0.160035	-0.00557576	0.118318	0.0860919	0.234866	0.0664069	0.0597337	0.0359059	0.169303	0.26461	0.0905794	0.142321	0.139759	0.345732	0.149621	0.122899	0.0548073
69		1.13942	0.0266012	0.158372	0.126876	0.10778	0.0376089	0.379326	0.0382323	0.0341953	0.200167	0.0420892	0.0780086	0.099359	0.0128456	0.0820053	0.134842	0.0366676	0.198897	0.0283878	0.0859194	0.0217738	0.0462822	0.0985095	0.0878406	0.115711	0.0939059	0.349004	0.0697309	0.0332664	0.0388161	0.114207	0.147483	0.0601761	0.169149	0.0822526	0.22734	-0.183181	0.109987	0.0154849	-0.0400782	0.201344	0.071535	0.145639	0.150683	0.431327	0.180154	0.123973	0.0618229
70		1.16342	0.0395493	0.107688	0.133182	0.103161	0.0380296	0.401297	0.0440896	0.0301205	0.219151	0.0559018	0.108343	0.0985722	0.041094	0.0611354	0.169998	0.0363557	0.187923	-0.00721196	0.0804009	0.0628386	0.0654312	0.120796	0.093312	0.103434	0.0975077	0.26797	0.0536819	0.0451296	0.0545628	0.134286	0.151586	0.0351391	0.211198	0.0614271	0.213082	0.0612245	0.122673	0.00121704	-0.0857283	0.246245	0.135935	0.197154	0.145609	0.392875	0.141381	0.105709	0.0580198
71		1.16207	0.0751661	0.111576	0.085049	0.0843453	0.053866	0.440595	0.0229651	-0.00907441	0.168885	0.0189179	0.0925093	0.0610918	0.0388254	0.0369281	0.0835589	0.0560093	0.156773	0.0327078	0.0599958	0.0380086	0.0544964	0.121826	0.0833501	0.118051	0.0749399	0.326949	0.074304	0.00239704	0.0494151	0.126517	0.173485	0.0565196	0.210263	0.0694164	0.134554	0.0731066	0.104834	0.0191446	0.166931	0.387696	0.139943	0.181158	0.174124	0.438538	0.166393	0.122472	0.0513915
72		1.11968	0.0711793	0.0894808	0.130521	0.107997	0.0391261	0.484023	0.0359901	0.0450758	0.15624	0.0561538	0.0918897	0.0235891	0.0415544	0.0495213	0.0648081	0.0346729	0.225438	0.0404973	0.0671227	0.108987	0.0592093	0.102292	0.0696567	0.0562266	0.0777898	0.328512	0.0785215	0.0369387	0.0387004	0.0927307	0.160964	0.0303779	0.181263	0.0653189	0.189703	-0.154638	0.0782828	0.001222	0.148333	0.317893	0.108311	0.143216	0.20109	0.36562	0.0749151	0.131833	0.0580475
73		1.28486	0.0580117	0.119236	0.126627	0.103963	0.082466	0.474055	0.0379821	0.0167881	0.163813	0.0292409	0.105145	0.0375127	0.132235	0.0380623	0.0831533	0.0595968	0.194739	0.0237154	0.0882103	0.117695	0.0573394	0.107387	0.0295694	0.0976587	0.0248434	0.297693	0.0467662	0.0522355	0.00445278	0.122506	0.116374	0.0075999	0.240525	0.0498648	0.174919	-0.181534	0.0836668	0.00445164	0.15958	0.2776	0.133814	0.174158	0.217124	0.360965	0.120899	0.151958	0.0732673
74		1.02981	0.0898007	0.113189	0.13088	0.106758	0.0771075	0.491302	0.0710059	0.0740339	0.147487	0.0355564	0.0416	0.038591	0.149283	0.0540141	0.114784	-0.00348331	0.203769	0.022508	0.0339796	0.115059	0.0457121	0.0830053	0.0813222	0.0919301	0.0398614	0.331668	-0.0214356	0.021463	0.0214184	0.0791695	0.109065	0.0751731	0.203161	0.016979	0.215972	0.0913532	0.0763096	0.0648072	-0.0666347	0.431453	0.0853104	0.146973	0.164508	0.32433	0.127663	0.13253	0.0588235
75		1.11071	0.055801	0.11278	0.131669	0.1049	0.0270056	0.547025	0.0589434	0.0683012	0.0955375	0.0205604	0.0702703	0.0642306	0.0810103	0.0778641	0.130933	0.059169	0.195682	0.0578305	-0.00125366	0.126119	0.0556741	0.092396	0.103547	0.106061	0.0794674	0.270588	0.00407213	0.0573734	-0.0156212	0.106841	0.0884276	0.0643246	0.303532	0.0394198	0.223978	0.086843	0.0818596	0.0287121	0.159686	0.230357	0.132897	0.20145	0.128148	0.3436	0.165611	0.127143	0.0804857
76		1.24203	0.059335	0.0885761	0.0757075	0.0629048	0.073435	0.583433	0.0644735	0.0689992	0.199834	-0.00294649	0.0572119	0.0504707	0.129569	0.0398551	0.0359121	0.0621368	0.156074	0.0354508	0.0487958	0.0573351	0.0513665	0.0620209	0.13264	0.080555	0.0466681	0.27214	-0.00160128	0.0426054	-0.00264233	0.0487028	0.0996822	0.0378564	0.303891	0.033118	0.184145	0.117147	0.116279	0.0226804	-0.0297965	0.218411	0.109348	0.21793	0.0921199	0.379888	0.106945	0.0648235	0.0617655
77		1.17057	0.0950968	0.111417	0.137625	0.0977108	-0.0209393	0.63383	0.106155	0.0588365	0.1946	0.0167448	0.06945	0.0871807	0.108009	0.0432915	0.0724022	0.0404297	0.154995	0.0271429	0.0202276	0.122109	0.023837	0.0706475	0.115892	0.0658683	0.0655594	0.282426	0.0338915	0.08994	0.00990099	0.047075	0.148948	0.126662	0.364902	0.030186	0.1862	0.0700033	0.152682	0.0385246	-0.0964954	0.22437	0.0971168	0.175005	0.0393701	0.330547	0.120721	0.0589772	0.0366561
78		1.10286	0.0881344	0.115842	0.162037	0.079863	-0.0204041	0.619927	0.0611218	0.063144	0.177351	-0.0301073	0.0757819	0.0492773	0.0987927	0.0515192	0.0342502	0.0745681	0.157956	0.04	0.045707	0.0369577	0.0879377	0.0517241	0.099837	0.0967074	0.0944968	0.308114	0.0324507	0.0742883	0.00578313	0.0564031	0.158501	0.117279	0.352319	-0.0362315	0.148989	0.0941041	0.114186	0.0409165	0.111396	0.201697	0.0808731	0.246207	0.0747033	0.338612	0.121472	0.0594354	0.109938
79		1.12772	0.0573188	0.0978843	0.14432	0.0755267	0.048965	0.574043	0.0977266	0.0393289	0.194129	-0.00730342	0.0770156	0.0643101	0.0682267	0.0493274	0.075192	0.0590174	0.159086	0.0403283	0.0576923	0.122493	0.0398153	0.0541491	0.11544	0.0399331	0.0534944	0.285754	0.00588697	0.0735294	0.0120425	0.0922717	0.137323	0.0949414	0.428571	0.00780482	0.14094	0.109103	0.132888	0.0434064	0.0900693	0.1293	0.0619796	0.247706	0.103138	0.376029	0.126284	0.0777631	0.0672553
80		1.07219	0.0327676	0.119117	0.130648	0.063145	0.0749146	0.555556	0.10598	0.0269455	0.133072	0.000286232	0.0429227	0.0610116	0.0771163	0.0674213	0.0930953	0.017518	0.121914	0.0500536	0.0698878	0.0308347	0.0732367	0.0391817	0.133486	-0.000202881	0.0492375	0.273076	0.0107653	0.0760822	-0.0014171	0.106273	0.0984695	0.103535	0.435494	0.0545519	0.0968703	0.066797	0.0980755	0.0572614	0.0896516	0.134665	0.0560121	0.195726	0.0730734	0.389101	0.120532	0.0891695	0.0519213
81		1.00454	0.0749131	0.10736	0.176302	0.076563	0.051825	0.584686	0.11559	0.0399913	0.103671	0.00419687	0.0403079	0.0823422	0.0951034	0.0806748	0.0328854	0.0521583	0.190608	0.0584473	0.0983326	0.115025	0.070494	0.033557	0.103294	0.0193735	0.0328515	0.313216	0.0299472	0.116731	-0.0101302	0.0919674	0.0776727	0.071076	0.504452	0.0250132	-0.0107759	0.0697598	0.1507	0.0523711	0.107805	0.196424	0.0730763	0.178647	0.0271987	0.35551	0.0684592	0.0937857	0.0319719
82		1.12531	0.0432823	0.0892066	0.182835	0.071766	-0.0152174	0.593916	0.0777416	0.00217628	0.121861	-0.020331	0.0624745	0.0855241	0.124107	0.0852273	0.0771465	0.0672727	0.184003	0.0531401	0.0966511	0.125471	0.0429234	0.0893884	0.125518	0.0463714	0.0625275	0.308075	0.0057574	0.111659	0.0561471	0.155004	0.0613303	0.0817579	0.547891	0.0232558	-0.0421156	0.0597088	0.144558	0.0816667	0.157839	0.225787	0.0339604	0.207717	0.00170054	0.363384	0.103213	0.0414868	0.0329341
83		1.13859	0.0778846	0.1074	0.126624	0.0716204	-0.00614592	0.55662	0.0837774	0.023005	0.0760495	-0.0412548	0.0892893	0.0555932	0.0724851	0.0666447	0.0691394	0.0271756	0.156693	0.0435568	0.109258	0.133063	0.0460123	0.0597041	0.115942	0.0169772	0.0800712	0.307222	0.0174956	0.102639	-0.00521822	0.105313	0.101183	0.142142	0.514014	0.0232558	-0.0224028	-0.148825	0.178103	0.0442478	0.135135	0.202873	0.0242844	0.23619	0.0568228	0.359139	0.139953	0.0596623	0.0711162
84		1.03946	0.0694972	0.124694	0.115211	0.070058	0.0263053	0.560976	0.0838921	0.0535933	0.0548731	0.0372465	0.0869212	0.0866575	0.0767182	0.0548286	0.0777676	0.053096	0.180523	0.0276652	0.0694504	0.0711792	0.029052	0.0670849	0.104754	0.0114416	0.0410602	0.31326	0.000193761	0.104775	-0.0384615	0.142311	0.0588235	0.108374	0.530099	0.0407762	-0.00961776	-0.154673	0.186428	0.0538622	0.142706	0.20223	0.0489487	0.217484	0.0728312	0.308051	0.127372	0.101312	0.0683112
85		1.02632	0.0579502	0.118974	0.14444	0.0697102	-0.0324324	0.60167	0.00265174	0.0229821	0.119004	0.0398294	0.0831121	0.0936995	0.0787037	0.0505284	0.0394973	0.0813021	0.118722	0.0572041	0.109087	0.0407118	0.046866	0.0689105	0.139067	0.0534161	0.0457661	0.277156	0.0329496	0.0688187	-0.00548795	0.127437	0.059645	0.0930175	0.516728	0.035984	-0.0193675	0.0305705	0.147529	0.0183028	0.133472	0.20426	0.0551101	0.186534	0.0479071	0.340909	0.104328	0.0455483	0.098855
86		1.0739	0.03125	0.12161	0.151619	0.0645161	0.0396493	0.524411	0.0759213	0.048034	0.148772	0.00593642	0.05471	0.0834104	0.0987143	0.104051	0.0589302	0.0768993	0.110083	0.0433232	0.118674	0.0855601	0.045066	0.0547229	0.167749	0.0885162	0.0480559	0.304614	0.00956844	0.132447	-0.013692	0.164122	0.0643105	0.0959238	0.507885	0.0645851	-0.096271	-0.140365	0.169143	0.0596639	0.162914	0.207788	0.0252931	0.200769	0.0396845	0.350484	0.164314	0.0878519	0.0947088
87		1.04553	0.018805	0.165608	0.168218	0.0641097	-0.0111675	0.505848	0.0611639	0.0572072	0.131053	-0.0628877	0.0606246	0.0948922	0.108617	0.107318	0.0225537	0.0676552	0.138329	0.0316433	0.0700499	0.117647	0.0243342	0.0151806	0.167114	0.0880206	0.0115645	0.383911	0.0331658	0.12139	0.0458583	0.157869	0.00345224	0.106212	0.56178	0.0433864	-0.0389027	0.0516183	0.129602	0.038526	0.162276	0.20243	0.0522712	0.199652	0.05357	0.436032	0.140709	0.159572	0.0809886
88		1.0504	0.0465144	0.105721	0.163326	0.0476296	-0.0116513	0.592209	0.0539815	0.0498249	0.105656	-0.00285878	0.0585346	0.0832178	0.10321	0.0939189	0.0575253	0.0867866	0.105346	0.0752069	0.0745047	0.0643181	0.00227964	0.0285122	0.151791	0.0535259	0.0416213	0.368243	0.0833165	0.147727	0.04375	0.157447	0.0624815	0.0821473	0.557895	0.00332886	0.0684237	0.0353569	0.167011	0.0475793	0.167332	0.230805	0.0296642	0.176445	0.047259	0.396103	0.155338	0.0913216	0.0804532
89		1.02863	0.0253697	0.106955	0.157324	0.0561848	0.0440788	0.561275	0.0540742	0.080077	0.108289	0.00674894	0.0819063	0.0477499	0.102263	0.0669351	0.0773362	0.0520591	0.142912	0.0556953	0.0660357	0.00555115	0.0321962	0.0373881	0.131546	0.0706131	0.0493019	0.314681	0.0375454	0.178007	0.0574988	0.208203	0.0455083	0.0919656	0.597603	-0.00609042	-0.0173764	0.0140659	0.150493	0.0493047	0.119004	0.187493	0.0439496	0.216929	0.090181	0.411171	0.148844	0.0885693	0.0841668
90		1.11188	0.0267793	0.0970206	0.167989	0.0454343	0.0404061	0.580622	0.0268176	0.0644434	0.124405	0.00794486	0.106002	0.0849748	0.109502	0.0705075	0.0572007	0.0920226	0.105032	0.0219918	0.0656632	0.0566929	0.0480584	0.0120099	0.127624	0.0492217	0.0502203	0.34563	0.0606121	0.188992	0.0732057	0.137619	0.0242494	0.155567	0.570376	0.0213723	0.0936632	0.0302632	0.147885	0.024827	0.00834387	0.15339	0.0756618	0.167726	0.0488765	0.367762	0.138361	0.113706	0.0852816
91		1.14659	0.03125	0.0954238	0.187775	0.0407099	0.0351373	0.514151	0.0605745	0.016751	0.171987	0.0405774	0.0671506	0.103537	0.0792301	0.0387494	0.0580905	0.0822981	0.17105	0.0531053	0.0197171	0.0763116	0.0463938	0.0330477	0.145729	0.0747826	0.0239443	0.295285	0.061315	0.20907	0.0426859	0.14919	0.0556213	0.0958835	0.615899	0.0223322	0.0766515	0.0344483	0.120809	0.0661734	-0.0785643	0.157876	0.0420012	0.162931	0.0620238	0.357971	0.138511	0.0975422	0.0824062
92		1.1648	-0.0166548	0.10406	0.165794	0.038453	0.0318677	0.51761	0.0389111	0.0806376	0.140198	0.0139265	0.0897076	0.101015	0.0511971	0.0311337	0.0499543	0.0644959	0.162809	0.0362565	0.115419	0.137715	0.0447475	0.00807465	0.139662	0.0509279	0.0403012	0.305275	0.0652921	0.236624	0.0890659	0.160964	0.0392501	0.0598504	0.543428	0.0383977	-0.0383481	0.053068	0.131157	0.10559	0.195155	0.0551838	0.0573085	0.192061	0.0500864	0.414944	0.150789	0.100327	0.0611436
93		1.11958	-0.00181752	0.0956006	0.209269	0.0532332	0.0122424	0.564457	0.0547884	0.0789288	0.17984	0.015115	0.0907216	0.078042	0.100541	0.021837	0.0912118	0.0613251	0.141147	0.0615635	0.0894624	0.119241	0.0220011	0.0223574	0.144475	-0.00870304	0.0405108	0.296224	0.0382557	0.219702	0.0500241	0.149337	0.0652174	0.121976	0.609703	0.00711069	0.0957796	0.00694444	0.129605	0.112757	-0.0848671	0.171758	0.0608606	0.130123	0.0695947	0.44967	0.143933	0.0995955	0.0686164
94		1.11181	0.0177486	0.0931937	0.192826	0.0441821	-0.0169142	0.512347	0.0704225	0.0714703	0.172732	0.0238967	0.0722867	0.099631	0.0848758	0.0570329	0.0554634	0.0632793	0.149717	0.0436963	0.147692	0.142237	0.0484243	0.0353936	0.137607	0.0435522	0.0244871	0.347752	0.022187	0.181217	0.0518981	0.122689	0.0589637	0.0942435	0.640616	0.0278107	0.0849772	0.0447811	0.167372	0.0838816	0.165907	0.192546	0.0773908	0.164217	0.0972188	0.49951	0.147952	0.0732454	0.092807
95		1.05479	0.0225308	0.0930534	0.207438	0.058692	0.0289495	0.566488	0.10902	0.070449	0.192822	0.0434445	0.0822086	0.059273	0.0956259	0.0979993	0.0883534	0.0387768	0.176956	0.0319375	0.16765	0.130269	0.0795942	0.0377995	0.11951	0.00695955	0.0179903	0.371986	0.017152	0.198911	0.018995	0.114948	0.0488021	0.100728	0.735503	0.0191173	-0.0179264	0.0603303	0.174714	0.107216	0.0842078	0.0120739	0.0771103	0.160188	0.0882105	0.50849	0.14182	0.0717283	0.0926802
96		1.16845	0.0061468	0.124511	0.229287	0.079688	0.013923	0.576095	0.135966	0.0692208	0.243818	0.028577	0.0707804	0.0597701	0.0841577	0.0756646	0.0652971	0.0162196	0.143967	0.0114983	0.172215	0.135749	0.020142	0.0150416	0.143766	0.0530204	0.0424917	0.314863	0.0254069	0.207607	0.0168446	0.118636	-0.00555393	0.140906	0.670089	-0.00592758	0.0511022	0.0242515	0.233438	0.115894	0.0961689	0.136658	0.0966848	0.140954	0.0759557	0.516961	0.147826	0.127734	0.0909782
97		1.10735	0.0154552	0.134628	0.245164	0.0798058	0.0373717	0.571533	0.146229	0.0767082	0.267621	0.0246286	0.0708375	0.0845678	0.148541	0.0900748	0.0586094	0.0349366	0.177707	0.00599859	0.178547	0.10877	0.109675	0.0230593	0.118289	0.0198506	0.0355017	0.319173	0.0444312	0.176497	0	0.167996	0.0651914	0.116348	0.663766	0.00158497	-0.0132743	0.0303835	0.137541	0.174877	0.140971	0.178231	0.0727963	0.0761723	0.0662481	0.488741	0.112509	0.12096	0.105464
98		1.06257	-0.00507614	0.121357	0.223872	0.0652125	0.00946502	0.604223	0.205434	0.0509232	0.259482	0.0275882	0.0700326	0.0832656	0.114982	0.090566	0.0912771	0.059456	0.179873	0.00528355	0.156487	0.106118	0.124976	0.0241361	0.125187	0.00640205	0.0311052	0.28109	0.0267592	0.147262	0.019479	0.12854	0.0648038	0.114655	0.674559	-0.0171701	0.0624217	0.00733333	0.176471	0.154519	0.116711	0.209786	0.0866962	0.116911	0.090984	0.579428	0.0936449	0.0475824	0.108213
99		1.07363	-0.00908981	0.138277	0.270142	0.061625	0.031038	0.602457	0.195554	0.0641564	0.256331	0.0393624	0.0609218	0.0906298	0.110359	0.126409	0.0379562	0.0786198	0.273654	0.0346404	0.216356	0.13133	0.146605	0.0492033	0.065754	0.0349772	0.0223586	0.331025	0.0213777	0.120813	0.0416862	0.138387	0.0989599	0.0934325	0.712142	-0.0203362	0.00239006	-0.182799	0.176448	0.152429	-0.0775659	0.164045	0.0577089	0.155755	0.0973262	0.56793	0.0455192	0.117682	0.0855574
100		1.15459	0.0184169	0.123701	0.271476	0.0386361	0.0235149	0.593448	0.210204	0.0548766	0.226891	0.0382863	0.0619076	0.0662906	0.0463476	0.134774	0.063932	0.0574749	0.244104	0.0402443	0.182554	0.116685	0.166218	0.0410083	0.106143	0.0238251	0.0545775	0.386836	0.0403355	0.144046	0.0599577	0.126857	0.0924668	0.140082	0.667499	0.0319877	0.0973944	-0.12781	0.18979	0.150731	0.108638	0.139121	0.0531335	0.147303	0.104612	0.604649	0.083109	0.107305	0.0944725
101		1.07305	0.0262246	0.152812	0.33139	0.0758017	0.0509307	0.599705	0.192537	0.0344666	0.267863	0.0330435	0.0532663	0.0516796	0.0876898	0.164927	0.0565693	0.0732244	0.277252	0.031016	0.167979	0.124056	0.205298	0.045614	0.0623585	-0.0273823	0.0707295	0.294184	0.00672468	0.137093	0.0215928	0.128969	0.131595	0.107823	0.814053	-0.00136329	-0.0459414	-0.160257	0.175185	0.161969	0.0633156	0.229349	0.0685169	0.170763	0.111604	0.609347	0.0740276	0.130797	0.0960861
102		1.14062	0.0236259	0.134328	0.314646	0.061969	-0.0225188	0.594433	0.19708	0.0359797	0.264592	0.00971434	0.0599919	0.0810874	0.0595265	0.105688	0.0436364	0.0775781	0.264331	0.0500089	0.190209	0.108329	0.223066	0.0651598	0.0858225	0.059738	0.0495832	0.321459	0.034996	0.138019	0.04649	0.16545	0.117912	0.143293	0.749466	0.001963	0.118395	0.0225914	0.194129	0.134911	0.129675	0.181131	0.0249764	0.225523	0.0968107	0.647655	0.0789707	0.145347	0.0934045
103		1.02734	0.0415233	0.124968	0.282321	0.0540965	0.0304033	0.649105	0.168228	0.0181091	0.218384	0.023966	0.0781995	0.0999531	0.0543946	0.122741	0.0515464	0.0707198	0.314286	0.0454871	0.152784	0.086039	0.206797	0.0765096	0.120525	0.0213333	0.0547331	0.34076	0.0522283	0.135407	0.0726841	0.149951	0.126156	0.138399	0.766065	0.0748505	-0.00996678	-0.157903	0.156532	0.129167	0.0981925	0.0720548	0.0507707	0.158959	0.0858261	0.676351	0.0788997	0.141085	0.11879
104		1.01801	0.00849231	0.130219	0.257192	0.0303437	0.0178085	0.670292	0.154654	0.0326035	0.185248	0.0533529	0.0188986	0.0976216	0.0402462	0.0984138	0.0351461	0.0400377	0.324654	0.042729	0.135775	0.0725501	0.254052	0.077167	0.0796607	0.0391314	0.0727314	0.335248	0.00995223	0.138679	0.0729736	0.105629	0.126761	0.139002	0.614301	0.0633479	0.0775309	0.0257095	0.184298	0.158249	0.207702	0.139012	0.0811237	0.230395	0.138419	0.706868	0.0811201	0.109549	0.110087
105		1.12433	0.00681431	0.12987	0.245831	0.0568869	0.0926477	0.649377	0.109226	0.0185053	0.235653	0.0342752	0.0357578	0.099611	0.0168221	0.0920581	0.0258207	0.0703076	0.269427	0.0330062	0.0994413	0.0981245	0.282968	0.0876252	0.0802005	0.0503597	0.0431073	0.301741	0.0408654	0.180667	0.0918033	0.165521	0.128438	0.141107	0.674769	0.0929128	0.0801085	-0.138353	0.212749	0.113532	0.203368	0.177429	0.124279	0.223006	0.144358	0.699108	0.033452	0.0721088	0.117216
106		1.12082	0.0550425	0.117717	0.21025	0.0917358	0.0594101	0.679331	0.080531	0.0129047	0.262671	0.0594688	0.0520833	0.102103	0.0705937	0.111225	0.0103806	0.0599399	0.272986	0.0925492	0.0985915	0.105973	0.270538	0.0714032	0.11214	0.068764	0.0817694	0.355301	0.0566337	0.170119	0.0665434	0.142857	0.148291	0.12478	0.490924	0.0122956	0.0548442	-0.152663	0.182496	0.0844482	0.122279	0.105694	0.0330278	0.22941	0.0967208	0.697568	0.0178197	0.0233716	0.0883272
107		1.10037	0.00974226	0.110964	0.191048	0.0623724	0.0112126	0.662091	0.031746	0.00793651	0.230753	0.0796025	0.0247209	0.127903	0.0817211	0.135772	-0.0382294	0.0314186	0.226793	0.106469	0.0878049	0.109845	0.27287	0.068498	0.0601161	0.061455	0.112463	0.375615	0.0537337	0.173933	-0.0795886	0.185439	0.112908	0.12956	0.453071	0.0403772	-0.0666196	0.0453009	0.199842	0.0940826	0.138536	0.188768	0.0877993	0.22306	0.12815	0.712591	0.0666907	0.0284608	0.110774
108		1.17391	0.0745932	0.144472	0.140732	0.076906	0.0100798	0.679136	-0.00247922	0.0186585	0.231606	0.0921623	0.0518367	0.18532	0.0739675	0.0653853	0.0235665	0.0659376	0.251317	0.0730124	0.0376906	0.106929	0.293544	0.0832294	0.108005	0.0807002	0.0595849	0.332008	0.044906	0.182741	-0.0777703	0.0920156	0.116025	0.103328	0.345825	0.0550827	0.0727589	0.0872142	0.230675	0.0650338	0.110753	0.131686	0.106266	0.216269	0.125425	0.661457	0.116817	-0.00579151	0.105527
109		1.1636	0.0624056	0.110246	0.188778	0.0887627	0.0255452	0.670936	0.0377916	0.0212917	0.23828	0.0791857	-0.00789578	0.147737	0.0556803	0.0945257	0.070208	0.0367218	0.239482	0.0623432	0.0946213	0.111967	0.267127	0.110307	0.104863	0.0936313	0.0280874	0.371512	0.067573	0.186133	-0.0576113	0.131836	0.118563	0.155634	0.354768	0.0624623	0.0356968	0.048016	0.164775	0.0795262	0.0360502	0.125559	0.10125	0.218609	0.117432	0.548112	0.106215	0.0323335	0.0674029
110		1.25279	0.0682217	0.143533	0.169472	0.0749916	0.0406977	0.649211	0.0173887	0.0218618	0.250532	0.0920293	0.0552419	0.179995	0.0882808	0.0992603	0.0322343	0.0795087	0.202814	0.0644813	0.078735	0.120265	0.253354	0.0735852	0.0344259	0.143878	0.061307	0.378378	0.0945254	0.191352	-0.0230477	0.111111	0.123296	0.119425	0.375495	0.0285403	0.0888667	0.0498494	0.166143	0.0626588	0.102809	0.262868	0.0917942	0.211029	0.15479	0.483429	0.128492	0.052179	0.0648304
111		1.09337	0.0633768	0.115845	0.166862	0.0912783	0.0256303	0.643068	0.0255644	0.0332312	0.226308	0.0559393	0.0571719	0.161581	0.0420891	0.0803935	0.0420604	0.0509779	0.23792	0.0637457	0.0820978	0.132373	0.229247	0.0937837	0.112089	0.194869	0.0366585	0.382917	0.146776	0.166628	-0.0510204	0.125366	0.0852897	0.138111	0.3488	0.0531178	0.045284	0.0593577	0.181964	-0.0021395	0.0195664	0.148322	0.100633	0.220969	0.112838	0.411985	0.111392	0.0695567	0.0599776
112		1.16752	0.106885	0.109587	0.174165	0.0693024	0.0326223	0.670659	0.0495198	0.0322657	0.229247	0.0415124	0.0696436	0.153245	0.0392966	0.0266802	0.112924	0.0575044	0.177747	0.0439267	0.0657349	0.15978	0.265411	0.0526694	0.0840423	0.189153	0.0754545	0.423944	0.15111	0.188018	-0.0942739	0.143908	0.1177	0.123847	0.333878	0.0755053	0.0693613	0.0451939	0.180843	0.0269116	0.113516	0.133406	0.0829345	0.149066	0.0927363	0.359567	0.111513	0.0708786	0.0859229
113		1.10506	0.067769	0.140301	0.158427	0.0534248	0.0101977	0.668324	0.015646	0.0392545	0.222713	0.0410985	0.0716765	0.180407	0.015745	0.0689246	0.122358	0.0513189	0.184759	0.0537596	0.113621	0.103264	0.236764	0.0990926	0.0959831	0.185482	0.0587709	0.374785	0.182439	0.225716	-0.0699482	0.132678	0.0883055	0.118037	0.311647	0.0753504	0.0285714	0.0897305	0.200559	0.0319755	0.0847458	0.0538078	0.0847517	0.181481	0.102526	0.253063	0.0988971	0.074662	0.101565
114		1.04809	0.0825385	0.123986	0.151568	0.046942	0.0460304	0.608782	0.0283751	0.0331361	0.189743	-0.014894	0.0985394	0.128763	0.0499845	0.0612804	0.1126	0.0482737	0.172359	0.0373444	0.0671447	0.104245	0.177635	0.0786921	0.103608	0.153641	0.0713965	0.408056	0.175593	0.234758	-0.021611	0.118405	0.138839	0.103483	0.283161	0.0821776	0.0581539	-0.183355	0.184757	0.0130435	0.0891462	0.150322	0.0865714	0.219298	0.081028	0.19194	0.11208	0.0645602	0.0340418
115		1.10539	0.0944069	0.121232	0.173635	0.0570591	-0.00125786	0.688351	0.0332581	0.0293909	0.236147	0.0426567	0.0536844	0.14889	0.0593101	0.0703458	0.0953984	0.0367295	0.19243	0.059424	0.100557	0.140929	0.144493	0.0857347	0.0765993	0.181349	0.068757	0.39593	0.179638	0.216968	-0.0401999	0.120452	0.131915	0.113366	0.291041	0.065241	0.0668988	-0.166449	0.191575	0.0570806	0.081638	0.215335	0.112188	0.211775	0.0877308	0.123826	0.079034	0.0831844	0.0730284
116		1.01999	-0.156559	0.112704	0.140743	0.0505209	0.000626436	0.68537	0.0341064	0.00258763	0.215105	0.0887772	0.0793456	0.10962	0.0537037	0.0864828	0.0595194	0.0282252	0.116761	0.0469969	0.0700595	0.138119	0.117266	0.109101	0.0925651	0.180685	0.0673184	0.335214	0.198912	0.215249	-0.0577048	0.0730638	0.151166	0.0955194	0.296478	0.120492	0.0675273	-0.145322	0.165767	0.00777874	0.0927724	0.0833834	0.105583	0.206633	0.110313	0.142341	0.0560376	0.0396595	0.0494148
117		1.1235	0.0708622	0.106489	0.129884	0.0378831	0.0286557	0.659396	0.0221627	0.0461538	0.237884	0.0415329	0.0765095	0.10262	0.0358331	0.103425	0.0523608	0.0177077	0.19822	0.0284775	0.0319263	0.126768	0.126514	0.0483126	0.104471	0.204345	0.07303	0.370935	0.223309	0.216179	-0.0682207	0.0348866	0.0385634	0.107099	0.259299	0.126625	0.0361268	0.0289229	0.143481	0.0427501	0.0444096	0.101201	0.132008	0.17537	0.122825	0.104508	0.0856618	0.0565378	0.0635294
118		1.04804	0.10099	0.11152	0.173011	0.0439995	0.0479697	0.637456	0.0545235	0.0344746	0.25113	0.0393242	0.0335896	0.0839948	0.0264719	0.134013	0.0265651	0.0463901	0.163098	0.0437904	0.0497457	0.097829	0.0715546	0.0938892	0.0893653	0.191047	0.0923659	0.373857	0.217916	0.258034	-0.0462203	0.0460639	0.0989474	0.113231	0.257649	0.141461	-0.0727711	0.0428741	0.156381	0.0448549	0.056932	0.107489	0.142857	0.19108	0.129544	0.121209	0.0856196	0.0785546	0.0698864
119		1.11566	0.0827881	0.0829511	0.171364	0.0360067	0.0214807	0.689886	0.013285	0.0515415	0.254317	0.0378326	0.0157959	0.143788	0.00635689	0.129959	-0.0219032	-0.00193986	0.191277	0.0653358	0.0716634	0.102041	0.0571148	0.143848	0.0543685	0.129301	0.031402	0.425153	0.196356	0.262491	-0.0284913	0.0345161	0.113977	0.120278	0.284529	0.121868	0.0524745	0.0615228	0.138198	0.0158172	0.116883	0.176529	0.149436	0.188679	0.0996242	0.165113	0.067424	0.0417329	0.0484866
120		1.15614	0.0250438	0.0980132	0.149063	0.0394442	0.0394681	0.734847	0.0022621	0.0310838	0.239581	0.00431903	0.0450786	0.125348	0.0435708	0.156944	0.0114275	0.0101531	0.134004	0.0389516	0.0484368	0.096603	0.0691824	0.119286	0.0331457	0.0950023	0.039686	0.387004	0.27578	0.344371	-0.0301649	0.0604516	0.122775	0.128896	0.265617	0.14424	0.0647482	0.0771317	0.141942	0.00303951	0.126586	0.187438	0.155872	0.163169	0.0924621	0.182806	0.0510762	0.039445	0.0503771
121		1.1282	0.0619602	0.073329	0.110419	0.0514376	0.0113326	0.686432	0.0525523	0.00839938	0.241738	0.0467434	0.0103134	0.142752	0.039685	0.177135	0.011372	-0.000486618	0.143027	0.0322698	0.0817694	0.112676	0.0663795	0.0960533	0.0730065	0.123177	0.0995386	0.469929	0.196967	0.35363	-0.0849387	0.0493317	0.117106	0.184318	0.285753	0.102362	0.0258812	0.067097	0.118726	0.000429738	0.0980498	0.12114	0.134977	0.173327	0.129439	0.21147	0.0807108	0.0966203	0.0930255
122		1.2091	0.0625714	0.0462059	0.0949208	0.0582557	0.0125106	0.751657	0.039748	0.0157684	0.258988	0.0600471	0.0497034	0.129919	0.0900179	0.203212	0.0420629	0.0393624	0.123413	0.0470652	0.057905	0.127473	0.0717723	0.0921439	0.0637669	0.123431	0.105437	0.484511	0.194775	0.447907	0.0862852	0.0700946	0.0587881	0.168236	0.305412	0.106051	0.0632155	0.0229807	0.139763	0.0704348	0.103917	0.115079	0.152091	0.171349	0.124482	0.214154	0.0355181	0.0522088	0.0692734
123		1.14771	0.056418	0.103659	0.08774	0.0525845	0.0463198	0.709344	0.0280457	-0.0142357	0.242596	0.0119277	0.0259713	0.104442	0.0868177	0.17128	0.00809717	0.00751143	0.133542	0.0440529	0.0635063	0.162971	-0.0208623	0.111797	0.1092	0.154778	0.11426	0.456288	0.172414	0.478009	0.13384	0.0611459	0.10901	0.160981	0.366918	0.120244	0.043776	0.0812183	0.126829	0.0104167	0.106257	0.211453	0.148198	0.157371	0.120756	0.196772	0.0870044	0.090359	0.0668324
124		1.14373	0.0485216	0.0835279	0.0812491	0.091135	-0.0048957	0.751298	0.0402985	0.0648247	0.258299	0.0295448	0.0735695	0.122579	0.114744	0.211321	0.0644444	-0.0116845	0.102454	0.0709939	0.073247	0.152	0.04551	0.0679012	0.0840301	0.0774049	0.17037	0.480106	0.104979	0.577745	-0.0310722	0.0298616	0.0385775	0.191173	0.293066	0.132453	-0.0436355	0.111529	0.171341	0.00607112	0.127741	0.224709	0.148944	0.175496	0.0848757	0.227777	0.0960514	0.141689	0.0737063
125		1.07061	0.0808107	0.0712115	0.100791	0.0602301	0.0080748	0.70506	0.0178545	0.0410574	0.227414	0.0562323	0.047289	0.136263	0.0647482	0.192807	0.00910415	0.00685379	0.0815249	0.0437199	0.0614152	0.140556	0.0379447	0.121969	0.120546	0.0399108	0.181536	0.469161	0.127258	0.576338	0.0185745	0.0609198	0.0245758	0.182053	0.405605	0.111397	0.010599	0.0586265	0.175228	-0.0381613	0.103226	0.247887	0.148831	0.178828	0.16022	0.232151	0.103741	0.168457	0.0773481
126		1.06191	0.050418	0.1	0.119547	0.0525844	-0.0413431	0.70106	0.0482383	0.0456841	0.20581	0.0293804	0.0343117	0.110154	0.048474	0.210618	-0.00418715	0.024422	0.0870671	0.0356493	0.07965	0.125758	0.0822669	0.093161	0.0878378	0.0447761	0.259059	0.495843	0.0895434	0.622309	-0.00693541	0.0786241	0.0365093	0.202189	0.373852	0.13665	0.0683444	0.0604461	0.162404	-0.049505	0.123423	0.201693	0.159335	0.16024	0.111923	0.257499	0.0815419	0.0902584	0.111897
127		1.06015	0.0820173	0.090571	0.132494	0.0621634	-0.00809199	0.791479	0.0382661	0.000699138	0.211723	0.0696705	0.0344259	0.0958447	0.0552321	0.208061	0.0719371	0.0264638	0.0797862	0.0673653	0.078125	0.122563	0.0552221	0.100798	0.0496661	0.00812651	0.257117	0.587629	0.0826199	0.575685	-0.0463918	0.117793	0.0541989	0.177927	0.409128	0.115097	0.0712136	0.0874937	0.194943	0.0153173	0.0827643	0.106526	0.143999	0.157347	0.0506392	0.2644	0.0732342	0.107705	0.11418
128		1.1032	0.0496988	0.071711	0.128427	0.0462799	0.0592275	0.803287	0.0401438	0.0334184	0.187507	0.0349868	0.0521757	0.148532	0.00956164	0.234942	0.0585829	0.0175554	0.158378	0.0580973	0.11359	0.062279	0.055632	0.108128	0.0339338	0.0136313	0.263039	0.504582	0.0497065	0.629295	-0.0338123	0.171144	0.0353078	0.189064	0.444291	0.137723	0.0862843	0.0874551	0.187073	-0.0491091	0.105492	0.168606	0.171136	0.1447	0.0872917	0.264559	0.0795667	0.113043	0.107986
129		1.10448	0.0329892	0.107631	0.110052	0.0321519	0.0242489	0.756187	0.0369923	0.051252	0.211146	0.00832762	0.0833161	0.106388	0.0106928	0.274655	0.00591935	0.0340834	0.159091	0.0680512	0.101522	0.0612466	0.0475816	0.0825885	0.0704106	0.0236464	0.238724	0.473214	0.0328675	0.676858	-0.0653182	0.152924	0.0344414	0.222514	0.450739	0.120849	0.071964	-0.0307974	0.173306	0.0200523	0.0529979	0.17798	0.173808	0.159572	0.029902	0.29238	0.0698019	0.194142	0.12093
130		1.01128	0.0572976	0.0938124	0.106138	0.055592	-0.00754148	0.801975	0.0603762	-0.0103021	0.196016	0.0437763	0.0778543	0.1184	0.0308164	0.2565	-0.0170298	0.00984575	0.119731	0.0621118	0.0771661	0.0687313	0.120707	0.0861637	0.0550148	0.00353201	0.24377	0.510834	0.0176273	0.777665	0.00916258	0.0903659	0.0992459	0.191745	0.479268	0.138152	0.0836417	-0.150591	0.16261	-0.000446229	0.0642398	0.173221	0.171455	0.185461	0.0341584	0.250909	0.0648719	0.114099	0.0662605
131		1.08942	0.0882841	0.102856	0.116813	0.0609042	0.0587105	0.882036	0.0542518	0.0278293	0.212271	0.0193232	0.0224789	0.0997799	0.0636575	0.229258	0.054326	0.0237467	0.122029	0.0473568	0.0835722	0.0754717	0.146341	0.097954	0.0360492	0.00376857	0.199201	0.472643	0.0294641	0.795264	-0.0701976	0.122884	0.119516	0.173156	0.44195	0.113196	0.103414	0.0700101	0.160732	0.000438789	0.101787	0.130826	0.19989	0.194207	0.0921086	0.28605	0.0623952	0.14617	0.0735815
132		1.10802	0.0201945	0.0782998	0.100738	0.0640383	0.0560788	0.884182	0.0670119	0.0720244	0.203561	0.0152971	0.0667509	0.0906429	0.0730761	0.33133	0.0116559	0.0293192	0.135851	0.0590616	0.0913407	0.106897	0.1428	0.080427	0.0278952	-0.026506	0.212461	0.483718	0.0317397	0.832663	-0.0921805	0.0988415	0.0868516	0.165475	0.457433	0.113652	0.112782	0.0549376	0.145846	0.00310421	0.099675	0.134999	0.149236	0.209551	0.0920204	0.255176	0.00465289	0.16763	0.0911768
133		1.05654	0.0384567	0.096463	0.124474	0.0219346	0.0383955	0.804905	0.0448307	0.07356	0.194585	0.0392871	0.014265	0.104706	0.075718	0.335947	0.0316338	0.0500163	0.13396	0.063495	0.113982	0.0577028	0.200082	0.109381	0.0407431	0.0120697	0.126502	0.498812	0.0315748	0.935082	0.180973	0.132375	0.0905819	0.174514	0.383422	0.118559	0.124564	0.0390782	0.155655	0.0473637	0.0812432	0.150432	0.146401	0.198153	0.0506044	0.154528	0.0395103	0.102632	0.126871
134		1.04177	0.0531658	0.0944548	0.157943	0.0444022	0.0347044	0.77967	0.104863	0.0646662	0.209101	0.072747	0.0293388	0.0882744	0.0968232	0.343509	0.0507907	0.0497753	0.126437	0.0724372	0.0730059	0.0534393	0.163805	0.137227	0.0209468	0.010582	0.172155	0.578339	0.0421924	1.01819	0.166815	0.0826628	0.120643	0.171799	0.34509	0.0944171	0.174547	0.0229904	0.17112	0.064877	0.0448004	0.132165	0.150018	0.197067	0.0881515	0.159878	0.0574154	0.0851837	0.161082
135		0.955811	0.0493592	0.136505	0.159677	0.0194015	0.0644464	0.851991	0.0771807	0.099097	0.179154	0.0720318	0.0321269	0.13398	0.0968085	0.391771	0.0416898	0.0374489	0.133213	0.050479	0.0829596	0.0586932	0.198478	0.128692	0.0667512	0.00356189	0.132051	0.532005	0.0287053	0.979695	0.108937	0.0948403	0.128372	0.164551	0.293814	0.0909657	0.145243	-0.179613	0.156122	0.040107	0.059952	0.181738	0.137723	0.186381	0.103419	0.161949	0.0775033	0.108983	0.103104
136		1.00247	0.0775292	0.128468	0.168591	0.0700044	0.0324104	0.896034	0.109503	0.104708	0.232225	0.0330017	0.0271365	0.0949014	0.0771484	0.437591	0.0133531	0.0221781	0.162876	0.0640669	0.126481	0.061168	0.147123	0.10952	0.0160338	0.0244655	0.060793	0.54284	-0.00665362	0.990767	0.126892	0.0593629	0.131313	0.183474	0.217102	0.0731982	0.159207	0.0329743	0.139703	0.00573951	0.113687	0.137612	0.143461	0.242335	0.083871	0.1589	0.0532985	0.13922	0.133101
137		1.1811	0.0824281	0.148174	0.162154	0.0547582	0.0780677	0.950273	0.11317	0.104481	0.204364	0.0734927	0.0530811	0.117812	0.0499767	0.495128	0.00988287	-0.00230415	0.161684	0.056471	0.106594	0.0712531	0.160243	0.109123	0.0371147	0.0675768	0.0792167	0.52237	0.0506857	1.06072	-0.1065	0.0804264	0.110172	0.173204	0.21836	0.0790017	0.100452	0.0415712	0.151208	-0.0114537	0.100304	0.248726	0.0935161	0.245473	0.079784	0.161073	0.0488451	0.157505	0.141241
138		1.01627	0.0840536	0.107904	0.136337	0.0343991	0.0415054	0.882794	0.141083	0.089249	0.193903	0.0776513	0.0789798	0.100124	0.0565742	0.514996	0.0845734	0.0499667	0.113369	0.0758338	0.128675	0.0425885	0.140149	0.129964	0.0398296	0.0588235	0.043771	0.396506	0.0600636	0.982124	-0.131311	0.101981	0.115257	0.163049	0.162316	0.0707171	0.105477	0.0872595	0.180556	0.00877193	0.0957833	0.0922379	0.0893533	0.2339	0.097955	0.138362	0.0453775	0.135324	0.101672
139		0.98462	0.0752012	0.0864829	0.140327	0.0432085	0.0212812	0.888195	0.142324	0.0755022	0.178694	0.0890656	0.0944399	0.104607	0.0461255	0.565831	0.0762099	0.0444556	0.130709	0.0737751	0.1213	0.0917582	0.148239	0.12628	0.0754881	0.0358216	0.101753	0.545124	0.048996	0.962058	0.105898	0.112528	0.0930163	0.147599	0.166229	0.0693485	0.133368	0.0673695	0.167783	-0.0118786	0.129994	0.274341	0.0878488	0.178651	0.0801709	0.145112	0.0405737	0.142274	0.082009
140		1.03202	0.0822281	0.134726	0.134043	0.074227	-0.0218978	0.768608	0.155895	0.113726	0.192967	0.0781756	0.0912754	0.123358	0.0594446	0.645546	0.105807	0.0420056	0.18664	0.0719076	0.128832	0.113812	0.128429	0.132374	0.0542503	0.0507213	0.0673552	0.484365	0.0316689	0.894929	-0.139407	0.111937	0.124925	0.143366	0.172294	0.0777661	0.0248556	0.128291	0.179694	0.0695379	0.114406	0.304875	0.110113	0.217885	0.113328	0.172461	0.0243439	0.115528	0.12973
141		1.02928	0.0891241	0.107637	0.136876	0.0855856	0.00735612	0.86035	0.18363	0.0930826	0.18304	0.0762102	0.0797471	0.129963	0.0890004	0.60365	0.10852	0.011796	0.136083	0.0429767	0.214402	0.114206	0.136318	0.124866	0.0722944	0.0456781	0.0441407	0.497177	0.090182	0.975386	-0.122527	0.16576	0.105784	0.129995	-0.0249047	0.0346151	0.0845214	0.130072	0.161433	0.0299776	0.0997485	0.177325	0.132287	0.243544	0.0991163	0.152807	0.00682853	0.0859391	0.145755
142		1.06578	0.0613846	0.0873967	0.145989	0.0828692	0.074569	0.77319	0.183718	0.0943396	0.210197	0.0855446	0.106463	0.114983	0.0827126	0.637311	0.0839492	0.0298881	0.155704	0.0536875	0.202844	0.134032	0.136503	0.123297	0.0962289	0.0176089	0.0479219	0.481071	0.0750908	0.963079	-0.108299	0.188428	0.117629	0.159027	0.214742	0.0321906	0.10139	0.116623	0.121855	0.0555556	0.155138	0.218056	0.105562	0.189578	0.0989351	0.151697	0.0483963	0.144465	0.133706
143		1.06782	0.046875	0.0956474	0.130747	0.0927652	-0.0174728	0.765113	0.173354	0.0974249	0.208968	0.0684512	0.122436	0.0929323	0.0804055	0.635765	0.0401501	0.0597808	0.130232	0.057351	0.215491	0.0805953	0.151196	0.111748	0.10834	0.0131271	0.0722727	0.51655	0.0850895	0.911179	-0.128778	0.128889	0.09518	0.134336	0.127531	0.0423089	0.0864135	0.126391	0.180368	0.0862989	0.15404	0.174814	0.0945652	0.190123	0.0873837	0.157543	0.0719697	0.119476	0.140238
144		1.06873	0.088358	0.0936523	0.170635	0.122768	0.0780846	0.696662	0.183471	0.0777856	0.170878	0.0499355	0.134093	0.130663	0.0664742	0.678558	0.0774741	0.0431762	0.152694	-0.00678526	0.212482	0.111674	0.1643	0.156802	0.129504	0.0338346	0.0459821	0.532992	0.0176063	0.866491	0.0910317	0.120847	0.0941896	0.154564	0.165066	0.0658307	0.119838	0.086291	0.208619	0.112195	0.185291	0.160776	0.0774801	0.211879	0.104967	0.134761	0.0588235	0.141087	0.1428
145		1.10699	0.0791925	0.0741543	0.184675	0.0839192	0.0185778	0.687121	0.141343	0.0917205	0.162195	0.0776184	0.145048	0.0394545	0.0669001	0.754213	0.114977	0.0261243	0.154297	-0.0033137	0.254572	0.116734	0.151341	0.210835	0.176025	0.0190633	0.114073	0.632035	0.0114988	0.900257	-0.116525	0.137265	0.109096	0.110385	0.238722	0.0859572	0.115124	0.086175	0.196476	0.131923	0.0843441	0.143241	0.0825935	0.18733	0.0846638	0.154484	0.0713459	0.140722	0.147357
146		1.0262	0.0699757	0.113305	0.163631	0.105906	0.0453855	0.661957	0.138123	0.0756421	0.177907	0.0197628	0.140233	0.0588235	0.102955	0.72452	0.056391	0.0531862	0.163013	-0.002766	0.260533	0.0546854	0.127522	0.181538	0.171179	0.00997911	0.113439	0.604884	0.0612408	0.903037	-0.0914976	0.0909983	0.137386	0.140977	0.270501	0.066248	0.148014	0.0481968	0.160454	0.106269	0.0824129	0.252105	0.107558	0.185471	0.146616	0.096585	0.0382638	0.11223	0.119424
147		1.04109	0.104485	0.0959206	0.195466	0.0975092	0.0186678	0.654531	0.140883	0.0636765	0.184164	-0.0242804	0.155354	0.0643087	0.106912	0.762834	0.0294337	0.0183138	0.1868	-0.00293255	0.206107	0.0873678	0.191117	0.227788	0.194277	0.0175522	0.105476	0.60112	0.0550607	0.937187	-0.110004	0.0899128	0.0821256	0.142568	0.300343	0.0429047	0.171473	0.0625	0.16329	0.123056	0.13112	0.25448	0.115201	0.194828	0.142807	0.13026	0.0686087	0.0931626	0.113563
148		1.05051	0.104797	0.0668842	0.197866	0.0908687	0.0339091	0.630239	0.179924	0.0605704	0.151363	0.0414938	0.127453	0.0753279	0.107215	0.778197	0.0107407	0.0278189	0.116777	-0.0168745	0.278159	0.114673	0.199918	0.209581	0.189701	-0.00920897	0.183908	0.578915	0.0633889	0.766374	0.0909918	0.131058	0.10596	0.127842	0.330189	0.0827893	0.157895	0.0482089	0.151648	0.11121	0.0909597	0.107784	0.0918137	0.184018	0.136131	0.140776	0.0665903	0.0869833	0.12993
149		1.00861	0.115156	0.116898	0.162289	0.111459	-0.0140815	0.646998	0.166112	0.0552859	0.10399	0.112292	0.177314	0.0320338	0.0600185	0.739197	0.0418692	0.039478	0.188087	-0.0268788	0.220009	0.10678	0.240522	0.237815	0.201319	0.0245283	0.129809	0.577805	0.0678175	0.810768	0.0782136	0.135968	0.0523781	0.135342	0.351202	0.0997835	0.22412	0.0605548	0.170343	0.0847458	0.118663	0.133128	0.0951995	0.212645	0.149095	0.15556	0.0402889	0.128431	0.0920801
150		1.03281	0.12579	0.118635	0.165999	0.0854986	0.0178723	0.679341	0.153403	0.0603417	0.13026	0.123672	0.186469	0.0725291	0.081023	0.83959	0.07701	0.0493038	0.142519	-0.00164745	0.26725	0.139183	0.233129	0.224631	0.24613	0.028891	0.164253	0.54173	0.053038	0.686586	0.0572988	0.152174	0.0292712	0.157046	0.33466	0.0757548	0.185987	-0.151666	0.0402344	0.102448	0.133911	0.144353	0.0848529	0.262352	0.144532	0.175608	0.0314106	0.0977723	0.0617383
151		0.98368	0.0962636	0.0938278	0.201035	0.114037	0.0513093	0.686579	0.150719	0.0788871	0.108117	0.132738	0.242032	0.0551025	0.0499811	0.791466	0.062453	0.0613307	0.208162	0.0354636	0.240826	0.0915197	0.214358	0.209161	0.25678	0.0218361	0.16484	0.529235	0.0305748	0.653993	0.0826484	0.148821	0.119855	0.194256	0.348008	0.103528	0.185243	0.0204012	0.11883	0.0551876	0.1444	0.0936186	0.0877983	0.207019	0.122673	0.149549	0.0417227	0.118573	0.0656241
152		0.983128	0.083279	0.108537	0.166216	0.115406	0.0573966	0.719044	0.1222	0.0940564	0.115304	0.103621	0.206814	0.0560479	0.0884532	0.765258	0.0768368	0.0419045	0.116009	0.0601419	0.210034	0.0690909	0.240923	0.236292	0.273491	0.0039878	0.129867	0.455646	0.0378601	0.710013	0.055814	0.180176	0.0848708	0.146572	0.318115	0.110112	0.182493	-0.193403	0.125076	0.0235294	0.197489	0.116617	0.0833333	0.218495	0.124935	0.226698	0.0339797	0.125917	0.0376
153		1.14321	0.0856026	0.111081	0.206062	0.131195	0.000633847	0.738621	0.129078	0.0835989	0.133703	0.129639	0.247141	0.0309613	0.0878165	0.821477	0.0910439	0.0855252	0.160757	0.0959058	0.247396	0.0924184	0.225112	0.280708	0.25678	0.000234137	0.168472	0.515457	0.0293638	0.602056	0.0700307	0.161975	-0.0032944	0.166581	0.309134	0.0905455	0.224878	-0.143622	0.143894	0.0343564	0.143842	0.0889721	0.075725	0.197545	0.100435	0.222907	0.0511826	0.165618	0.0291147
154		1.05088	0.0827926	0.119165	0.173854	0.153846	0.0394482	0.831364	0.165163	0.073697	0.104572	0.124887	0.250718	0.0353938	0.0460026	0.764457	0.083707	0.0776211	0.0940445	0.122781	0.274212	0.142937	0.179839	0.278921	0.262547	0.025856	0.122823	0.493383	0.0444994	0.624371	-0.000231535	0.177081	0.0738174	0.17369	0.308029	0.0754178	0.216431	-0.140162	0.148927	0.00860897	0.102389	0.129198	0.0664623	0.171053	0.0846453	0.258966	0.0409242	0.17863	0.0393371
155		1.12182	0.101254	0.123257	0.179433	0.182313	0.0374628	0.845392	0.149984	0.05584	0.169728	0.154975	0.300082	-0.00946527	0.0694423	0.763122	0.103624	0.107291	0.1136	0.139745	0.221131	0.0873239	0.191726	0.319904	0.299043	-0.0117041	0.129781	0.560569	0.0164924	0.649277	-0.157124	0.182409	0.0328017	0.144683	0.351394	0.0577212	0.253437	-0.163231	0.159202	-0.0153153	0.149345	0.124564	0.037952	0.178195	0.128573	0.263158	0.0415035	0.1543	0.0626389
156		1.10335	0.106494	0.1144	0.18964	0.222744	0.0313825	0.828181	0.142813	0.0728671	0.18194	0.131963	0.307425	0.042183	0.0670643	0.786789	0.133395	0.147536	0.110666	0.141998	0.288889	0.0815642	0.180315	0.318123	0.333933	0.0256885	0.125825	0.436129	0.0645682	0.697556	0.0914232	0.141392	0.0842424	0.167006	0.443302	0.0184453	0.275595	-0.160101	0.181134	0.055814	0.150851	0.0815217	0.0765499	0.151173	0.117317	0.241473	0.00444444	0.15123	0.0921317
157		1.05574	0.0921207	0.139377	0.161893	0.211388	0.0565558	0.786797	0.0980147	0.017183	0.168562	0.0605399	0.304808	0.0606551	0.0925508	0.799003	0.188701	0.148401	0.13059	0.17563	0.229702	0.141645	0.179762	0.317513	0.279563	0.0469417	0.123971	0.505782	0.0830969	0.626761	0.0884417	0.176034	0.087236	0.175665	0.393835	0.0164695	0.240365	-0.156991	0.173709	-0.0475755	0.117614	0.108645	0.0620529	0.18161	0.106127	0.242675	0.0131657	0.135656	0.0702778
158		1.02879	0.110414	0.146472	0.195806	0.220131	0.0748183	0.798205	0.124255	0.0243844	0.130349	0.107842	0.360251	0.0561826	0.104824	0.653638	0.154307	0.193798	0.148118	0.178646	0.30751	0.104938	0.184221	0.353875	0.334388	0.00369174	0.109739	0.507908	0.110751	0.635098	-0.137134	0.149348	0.087677	0.184412	0.295194	0.0319875	0.289825	0.0120027	0.122343	0.0150205	0.12261	0.100169	0.0909748	0.170457	0.119263	0.234403	0.0694362	0.122011	0.100645
159		1.09775	0.106305	0.117047	0.168505	0.241341	0.0542553	0.800326	0.0874088	0.0168006	0.17307	0.11049	0.346584	0.082578	0.0917446	0.732326	0.206646	0.211996	0.107723	0.216328	0.320283	0.0896552	0.161123	0.36167	0.323899	0.00601852	0.169523	0.512734	0.0866142	0.683833	0.116511	0.15738	0.0797362	0.16629	0.257239	0.0615301	0.334715	-0.00444749	0.152213	-0.0164684	0.0773152	0.109873	0.0815813	0.170434	0.11821	0.195631	0.0764694	0.088391	0.101144
160		1.07486	0.0772288	0.148708	0.136791	0.255773	0.0227464	0.850803	0.0531716	-0.0029254	0.152206	0.0836074	0.349177	0.0728149	0.114512	0.672483	0.265033	0.275176	0.132704	0.236288	0.332213	0.105942	0.167953	0.347785	0.322552	0.0226688	0.162683	0.451257	0.103392	0.614106	-0.0994941	0.192498	0.111593	0.188543	0.230326	0.0675182	0.254134	0.00607744	0.176162	-0.0345145	0.122787	0.0922343	0.107127	0.176254	0.1308	0.176778	0.0734686	0.10911	0.0714216
161		1.03566	0.0935573	0.0920415	0.159029	0.272053	0.00739332	0.849698	0.0505365	0.0361802	0.13482	0.064285	0.396484	0.0711906	0.111827	0.715654	0.281963	0.259956	0.129077	0.195246	0.333015	0.0845109	0.191506	0.364145	0.413103	0.0368141	0.161336	0.444747	0.0875912	0.61467	-0.0903826	0.222443	0.111515	0.207663	0.172578	0.087304	0.259203	-0.109896	0.105553	-0.0151307	0.0894449	0.0897453	0.0962418	0.169188	0.118939	0.15718	0.0807963	0.088332	0.118804
162		0.984809	0.0865034	0.10897	0.137576	0.213281	0.0031881	0.818627	0.0786411	0.0628031	0.15049	0.0101833	0.376264	0.0719135	0.0890144	0.716801	0.272315	0.32672	0.143087	0.24641	0.361815	0.103739	0.192968	0.388671	0.339013	-0.0253402	0.151264	0.546276	0.0400977	0.620544	-0.073641	0.196928	0.068252	0.20207	0.222586	0.0758545	0.27296	0.0363289	0.0817859	-0.00316599	0.0912201	0.104809	0.142076	0.155475	0.168516	0.176024	0.106426	0.0626403	0.0656963
163		1.06769	0.0921138	0.116516	0.160818	0.243012	0.0210438	0.757375	0.0485528	0.078039	0.12164	0.0383153	0.378732	0.0747978	0.105305	0.69924	0.268916	0.393251	0.138424	0.307692	0.292208	0.0810962	0.212779	0.343902	0.439344	-0.00529832	0.120512	0.454819	0.0620186	0.585215	-0.0449869	0.201289	0.0522137	0.245555	0.184844	0.104489	0.221311	-0.147614	0.155556	-0.0272232	0.103526	0.0670463	0.0887286	0.13689	0.140863	0.203099	0.0682399	0.0904921	0.089901
164		0.884243	0.12559	0.065931	0.117767	0.176707	0.0440777	0.784515	0.0220169	0.0646492	0.147216	0.0835644	0.388923	0.0792706	0.114088	0.700583	0.257273	0.426361	0.164638	0.271327	0.382436	0.0870654	0.185946	0.305474	0.390607	0.0235486	0.134745	0.391435	0.0232932	0.670594	-0.099802	0.232884	0.069289	0.23335	0.196103	0.107908	0.252781	-0.0110574	0.156902	-0.00965517	0.0562868	0.0687053	0.123679	0.170911	0.152343	0.163522	0.0736051	0.0518274	0.0846723
165		1.02124	0.119865	0.111648	0.165118	0.212869	0.0197562	0.8288	0.0464972	0.0419118	0.102916	0.0737568	0.435629	0.0944733	0.0873097	0.689876	0.322248	0.468212	0.172977	0.297981	0.357695	0.088721	0.176849	0.35532	0.407946	-0.010862	0.129949	0.391884	0.109586	0.630391	0.0752688	0.206939	0.072694	0.257157	0.213246	0.0859554	0.226921	0.0445527	0.109518	0.0198915	0.115808	0.0162591	0.113324	0.122449	0.143005	0.184262	0.059731	0.0588967	0.0624877
166		0.983941	0.0984236	0.134397	0.138055	0.194872	0.00351458	0.820562	0.0316631	0.0814396	0.112545	0.0843373	0.435424	0.0703662	0.0854056	0.712524	0.335641	0.524136	0.177288	0.284801	0.382239	0.12532	0.112006	0.319149	0.357677	0.0346915	0.085622	0.348397	0.120334	0.589236	-0.164197	0.153295	0.110012	0.253423	0.2	0.0619153	0.242643	-0.159227	0.136997	-0.00452489	0.108708	0.100753	0.121319	0.159656	0.163057	0.192043	0.141775	0.0740973	0.0840066
167		1.07699	0.0834213	0.13806	0.11376	0.201653	0.0148242	0.789247	0.0587333	0.0826002	0.0489246	0.0876365	0.472069	0.0831557	0.089052	0.673256	0.28458	0.53379	0.190055	0.280605	0.394105	0.0904002	0.0471454	0.30092	0.349473	-0.00672074	0.110338	0.423483	0.0830072	0.569677	-0.0968473	0.22571	0.0850277	0.289141	0.222152	0.0621587	0.266684	-0.116168	0.135968	0.0616157	0.0829045	0.0183108	0.115788	0.172163	0.192245	0.179462	0.130624	0.130634	0.0579541
168		1.07677	0.105256	0.152547	0.135313	0.204781	-0.0101394	0.805188	0.0366363	0.0874506	0.127908	0.0832924	0.498886	0.0983669	0.100299	0.798954	0.30929	0.545064	0.225386	0.287956	0.362836	0.115044	0.0720612	0.310345	0.354953	0.0541599	0.142456	0.378197	0.108251	0.574287	0.218535	0.181708	0.0932466	0.301455	0.252725	0.0395743	0.255402	-0.00692521	0.153302	-0.0270023	0.124355	0.0681143	0.147517	0.188824	0.153549	0.223384	0.130435	0.089196	0.109554
169		1.05447	-0.154585	0.192308	0.128213	0.191077	0.0583458	0.942266	0.062288	0.0810077	0.0541905	0.102167	0.540211	0.0654068	0.103569	0.75277	0.303936	0.60302	0.229975	0.309785	0.319933	0.093898	-0.00397772	0.273482	0.353522	0.0597085	0.151929	0.454712	0.0711279	0.546206	-0.0347874	0.308667	0.104495	0.344568	0.236622	0.0941777	0.25026	0.0311742	0.154577	-0.00960219	0.117916	0.100065	0.197155	0.134857	0.181414	0.191385	0.105386	0.0881623	0.0937748
170		1.01991	0.100053	0.144	0.131806	0.196154	0.0177815	0.915181	0.0766123	0.0865171	0.0450887	0.0913233	0.545902	0.0847796	0.0633947	0.738242	0.295274	0.602475	0.203362	0.343635	0.353296	0.0849453	0.0724934	0.323524	0.334653	0.0149735	0.156638	0.384056	0.0664972	0.444661	-0.141183	0.319775	0.0900123	0.336422	0.248174	0.0662779	0.2245	0.0195742	0.17461	-0.021043	0.123001	0.343498	0.196077	0.134739	0.160821	0.193539	0.103894	0.133761	0.0803297
171		1.04181	0.107386	0.143183	0.108057	0.190278	0.0220207	0.87169	0.0477672	0.0368286	0.0426583	0.102749	0.608204	0.090682	0.0815537	0.872112	0.315106	0.592706	0.227254	0.302006	0.287351	0.116774	0.0584402	0.327991	0.334671	0.0687165	0.164563	0.471733	0.0651357	0.453133	-0.0780026	0.31105	0.144036	0.329931	0.241505	0.0785692	0.222222	0.044724	0.133996	0.0345145	0.123654	0.0117126	0.243422	0.159112	0.14851	0.161398	0.108188	0.119212	0.0889835
172		1.0595	0.0914392	0.176895	0.148214	0.214716	0.0444111	0.888978	0.0966432	0.0870161	0.0983143	0.0877018	0.61082	0.10834	0.110478	0.834757	0.210749	0.554814	0.223277	0.345068	0.344102	0.126328	0.0850756	0.290286	0.372061	0.0321396	0.156206	0.40658	0.0813758	0.492979	-0.030148	0.306575	0.129463	0.263452	0.192338	0.0579497	0.168114	0.0875544	0.155176	0.00725295	0.175204	0.0587097	0.20982	0.175418	0.147597	0.188318	0.0909447	0.11777	0.07703
173		1.08321	0.0905496	0.136782	0.136795	0.246204	-0.017459	0.921718	0.0873939	0.0951447	0.0713805	0.10471	0.56711	0.111534	0.132787	0.966755	0.206818	0.574481	0.185079	0.360833	0.269031	0.111298	0.0773366	0.251008	0.377291	0.0931451	0.154366	0.390989	0.0783235	0.496745	-0.0605556	0.23929	0.139447	0.385577	0.168208	0.061222	0.189727	-0.188336	0.121366	0.0810313	0.107296	0.0556784	0.23557	0.149415	0.116816	0.16861	0.136505	0.0942597	0.122293
174		1.08275	0.0919064	0.144847	0.151422	0.232595	0.0430337	0.900442	0.111076	0.127922	0.105112	0.111377	0.559992	0.111281	0.107991	0.886332	0.218465	0.503842	0.179725	0.330641	0.263783	0.128817	0.0601318	0.31363	0.379233	0.030942	0.230076	0.379666	0.0735729	0.528678	0.16232	0.34033	0.0337694	0.407983	0.153999	0.0510772	0.127729	0.116263	0.0845182	0.074805	0.162178	0.0870699	0.277533	0.120884	0.0679579	0.202661	0.129959	0.127768	0.0886153
175		1.04077	0.104131	0.114543	0.208021	0.243949	0.0538596	0.926916	0.135247	0.10362	0.157652	0.103633	0.65812	0.115075	0.122368	1.00401	0.177052	0.552665	0.210267	0.358787	0.279258	0.172492	0.0584349	0.246846	0.385277	0.064765	0.200464	0.352941	0.0830309	0.513092	0.0253742	0.34159	0.10332	0.453053	0.113173	0.0487922	0.171797	0.0984238	0.0985688	0.00496614	0.177424	0.0751295	0.271275	0.192593	0.115791	0.181179	0.139003	0.111582	0.0862156
176		1.00683	0.134974	0.147816	0.201406	0.250114	0.0275387	0.895896	0.0817255	0.0910668	0.107273	0.0944063	0.606884	0.104613	0.0944102	1.04111	0.17565	0.512922	0.213501	0.340445	0.317531	0.151584	0.130689	0.285873	0.323442	0.031888	0.302657	0.404857	0.0438633	0.462709	-0.0802005	0.227317	0.1125	0.501954	0.125966	0.0327123	0.150664	0.140348	0.144494	0.0659391	0.142774	0.060093	0.239102	0.182192	0.131081	0.237904	0.153998	0.095902	0.0659663
177		0.947689	0.10082	0.154779	0.162372	0.255101	0.041326	0.968992	0.159318	0.0840169	0.0503532	0.0987226	0.685846	0.0904949	0.0935151	1.00164	0.176179	0.483296	0.168789	0.38026	0.273772	0.18128	0.0660086	0.311376	0.338149	0.0448041	0.30064	0.395027	0.0554629	0.460608	0.0562588	0.187119	0.127426	0.527041	0.122038	0.0487183	0.123613	0.131805	0.141692	0.108194	0.133601	0.0768432	0.248159	0.163811	0.107612	0.221999	0.124831	0.074856	0.0489022
178		1.07256	0.126035	0.114088	0.139846	0.234787	0.0497817	0.99388	0.124566	0.0910214	0.0355965	0.10163	0.654261	0.122001	0.143832	1.09687	0.174379	0.462182	0.206304	0.377906	0.297297	0.177702	0.0197206	0.304136	0.374256	0.0673624	0.324112	0.383714	0.0926766	0.446693	0.0213585	0.130648	0.131039	0.532421	0.00246465	0.0708267	0.121712	-0.159304	0.149351	0.0769949	0.0996289	0.0454604	0.282743	0.14464	0.1326	0.224777	0.140361	0.098831	0.054135
179		0.958201	0.097224	0.119741	0.153648	0.292744	0.0193352	0.941127	0.0714398	0.0825025	0.0927503	0.0540881	0.676218	0.11311	0.1324	1.12307	0.149924	0.455598	0.18829	0.374504	0.272727	0.197955	0.0400164	0.351178	0.415617	0.0361045	0.37045	0.369812	0.0803076	0.447581	-0.0597117	0.133562	0.167142	0.595547	-0.00026462	0.0888064	0.12766	0.0617029	0.121744	0.083871	0.139001	0.0661774	0.291422	0.201642	0.10631	0.270655	0.137743	0.0830023	0.0840515
180		1.02018	0.108626	0.123815	0.167993	0.280423	0.080631	0.938623	0.0782167	0.0978247	0.0860265	0.0896579	0.692086	0.108676	0.128417	1.08984	0.172946	0.428849	0.207837	0.359467	0.235154	0.188219	0.0941667	0.319173	0.378663	0.0560264	0.375651	0.373207	0.115632	0.387935	0.00174277	0.138301	0.1387	0.569311	0.00262502	0.0922654	0.15249	0.194298	0.162007	0.120674	0.134354	0.0315022	0.275616	0.198442	0.0917558	0.294784	0.161239	0.0764385	0.0609137
181		1.03543	0.0676692	0.113517	0.159001	0.311971	0.0277537	0.970564	0.0565682	0.11168	0.117117	0.0896459	0.773397	0.133028	0.164374	1.07146	0.169768	0.363265	0.196303	0.432495	0.274439	0.213612	0.0546218	0.367492	0.336043	0.0992806	0.387774	0.323867	0.0909859	0.360753	-0.0773085	0.112852	0.109511	0.691272	0.0094162	0.104557	0.172051	0.193452	0.110055	0.0736364	0.106371	0.146089	0.304986	0.166103	0.106714	0.324518	0.14721	0.0935037	0.0561102
182		0.962025	0.114894	0.127262	0.14527	0.276477	0.0113537	0.99779	0.0770932	0.0768847	0.119507	0.0855463	0.837781	0.189358	0.175504	1.1902	0.170685	0.355993	0.222015	0.395018	0.255415	0.256175	0.101688	0.358852	0.371665	0.0300469	0.462257	0.341069	0.100211	0.35039	-0.0226513	0.145291	0.141988	0.687583	0.00522858	0.0952088	0.195991	0.151003	0.116815	0.0728837	0.115796	0.0732468	0.269143	0.0982143	0.028748	0.241981	0.168629	0.042955	0.0622703
183		0.988589	0.112537	0.103819	0.136804	0.31472	0.0459921	0.98599	0.0819308	0.0745365	0.105215	0.0927916	0.801905	0.120901	0.124634	1.12711	0.160045	0.297103	0.201392	0.461316	0.300523	0.264005	0.106636	0.348185	0.374627	0.0620722	0.479772	0.306996	0.100125	0.376344	-0.0694048	0.145065	0.155006	0.657648	0.0179299	0.0727473	0.178356	0.150079	0.163001	0.136045	0.0710227	0.0252025	0.257121	0.105634	0.0242795	0.267289	0.178829	0.101591	0.0844985
184		1.01342	0.0371236	0.142073	0.12616	0.278995	0.050936	1.06509	0.0716863	0.0887055	0.120597	0.0653098	0.829743	0.168309	0.19612	1.14852	0.226477	0.301651	0.241308	0.406086	0.281361	0.368907	0.0851243	0.336056	0.46232	0.0382617	0.486826	0.324458	0.120017	0.301533	-0.0861739	0.172518	0.100236	0.601387	0.00417959	0.0585357	0.151949	0.177237	0.168991	0.0534562	0.0974914	0.0427463	0.271311	0.161246	0.0480127	0.321565	0.120976	0.084188	0.112805
185		0.996263	0.075107	0.110855	0.143943	0.351487	0.0398424	1.02651	0.0933208	0.0792405	0.149794	0.0672202	0.888191	0.125541	0.174186	1.07487	0.214354	0.245697	0.175733	0.444697	0.293075	0.321866	0.102922	0.303112	0.378885	0.0464896	0.495525	0.321909	0.085425	0.307039	0.116403	0.123335	0.132019	0.524538	0.0224506	0.0977742	0.139609	0.170912	0.176495	0.0951062	0.0716938	0.124329	0.239863	0.135903	0.0496378	0.29831	0.143027	0.0200512	0.100914
186		0.970315	0.0891871	0.127157	0.143728	0.311905	0.0554819	1.06285	0.0408542	0.0571356	0.12382	0.0897628	0.852812	0.0828334	0.213059	0.963163	0.190114	0.264442	0.166902	0.419651	0.292576	0.284696	0.125238	0.325222	0.345562	0.0363722	0.55695	0.304718	0.0627821	0.296269	0.142797	0.192868	0.130565	0.537736	0.0154583	0.0769886	0.119537	0.144854	0.169289	0.103319	0.114203	0.0725221	0.226358	0.167421	0.0955357	0.348828	0.14034	0.0678907	0.103351
187		0.878345	0.0730359	0.129753	0.123188	0.274796	0.0704984	0.941063	0.0304537	0.0783233	0.140005	0.0746151	0.847663	0.122684	0.160801	1.06878	0.266002	0.27184	0.185607	0.434094	0.299552	0.290776	0.0767285	0.284936	0.428111	0.0244129	0.595615	0.363552	0.0616114	0.270224	0.12532	0.23152	0.141202	0.375451	-0.0027137	0.0713894	0.130896	0.194146	0.123406	0.074517	0.106564	0.0359062	0.249695	0.136394	0.103071	0.347262	0.14885	0.0767586	0.107767
188		0.962148	0.0794071	0.146245	0.0943339	0.287805	-0.00484368	0.99712	0.0204647	0.0454084	0.135079	0.0591803	0.942869	0.114205	0.194521	0.978782	0.313906	0.239031	0.183873	0.503	0.284762	0.242321	0.0626703	0.307423	0.431235	0.0432951	0.613092	0.327808	0.0555783	0.258898	-0.131134	0.184674	0.13835	0.379632	-0.020535	0.0585398	0.134478	0.198999	0.155657	0.0373406	0.0901757	0.0557509	0.258866	0.171713	0.0709471	0.352596	0.138677	0.0452605	0.0964014
189		0.980615	0.0729726	0.0831375	0.1233	0.25871	-0.00694746	1.07697	0.0371508	0.0585853	0.119357	0.106597	0.921585	0.134348	0.206086	1.03052	0.333593	0.257872	0.175503	0.446326	0.275397	0.215809	0.117847	0.282605	0.36349	0.0541176	0.547734	0.304483	0.0295218	0.25049	0.0877344	0.195951	0.124962	0.299274	0.0102417	0.0365269	0.0917098	0.178028	0.173568	0.0675182	0.118761	0.0574697	0.261159	0.168514	0.0656502	0.334351	0.0863224	0.0583691	0.070485
190		0.967525	0.102101	0.102314	0.092674	0.295746	0.0948571	1.09256	0.0248238	0.0238612	0.124316	0.0833416	0.933459	0.141049	0.19984	1.09038	0.350523	0.269524	0.155372	0.41055	0.245328	0.15402	0.0556024	0.298587	0.345379	0.0372833	0.578182	0.306877	0.0318841	0.249693	0.154173	0.180102	0.129735	0.285379	0.017033	0.0362157	0.101195	0.165766	0.189969	0.0972545	0.0967369	0.0181866	0.252497	0.120412	0.0645219	0.343011	0.145709	0.0370688	0.0852365
191		0.971879	0.10699	0.0920405	0.124242	0.277791	-0.00870701	1.07211	0.0136231	0.057685	0.160925	0.0640887	0.944836	0.141704	0.210644	0.880651	0.393543	0.256176	0.194837	0.414906	0.307471	0.152242	0.0974359	0.310615	0.371191	0.0222222	0.53134	0.274611	0.119698	0.247842	0.124389	0.206701	0.0800956	0.226839	0.0262796	0.0521597	0.131459	0.164462	0.189644	0.144316	0.0719632	0.0497467	0.262297	0.165193	0.0845861	0.355685	0.1572	0.0919196	0.063991
192		0.979322	0.108911	0.122164	0.0978228	0.229786	0.139211	0.997757	0.0397878	0.0243656	0.153143	0.111155	0.935863	0.159559	0.203025	0.983159	0.397538	0.255735	0.181781	0.475971	0.223473	0.166329	0.0805526	0.337782	0.32765	0.0500702	0.608643	0.338899	0.0789253	0.218334	-0.0955045	0.219202	0.0893871	0.228261	-0.0313589	0.0803043	0.11979	0.160433	0.213635	0.122533	0.0665534	-0.00314218	0.233066	0.154249	0.0514513	0.354137	0.186333	0.111397	0.0836959
193		0.9385	0.0963791	0.100494	0.10684	0.224248	0.0933977	1.12471	0.00699083	0.0822432	0.125364	0.0601607	1.03715	0.0427006	0.197732	0.850146	0.456019	0.23367	0.232854	0.453152	0.219791	0.1803	0.0895554	0.32565	0.292364	0.0275748	0.576425	0.334572	0.0980724	0.252388	-0.0934985	0.216765	0.135878	0.180556	-0.00723945	0.0928935	0.105428	0.198711	0.168492	0.152044	0.117818	0.0505705	0.294107	0.161778	0.0358458	0.32072	0.191002	0.0855066	0.0754833
194		1.03066	0.101727	0.0805797	0.0833208	0.195994	0.0758337	1.11816	0.0465805	0.0655908	0.144429	0.0891207	0.91604	0.162101	0.193656	1.00284	0.472284	0.211725	0.203993	0.459249	0.265885	0.179868	0.093215	0.359004	0.21968	0.0247117	0.571533	0.311578	0.100577	0.246493	-0.134285	0.169579	0.102556	0.200103	-0.00516445	0.0795793	0.123368	0.159625	0.184143	0.124942	0.102476	0.0448819	0.26944	0.172825	0.0656597	0.395446	0.13936	0.118326	0.0924916
195		0.844332	0.109248	0.0594031	0.102438	0.196579	0.141745	1.07235	-0.0118882	0.0774685	0.129501	0.129827	1.01589	0.139244	0.181796	0.883609	0.452423	0.20924	0.135288	0.482059	0.282127	0.185077	0.0617128	0.341241	0.202947	0.0465337	0.569663	0.319575	0.0801796	0.260226	-0.117888	0.182983	0.0905362	0.187564	0.024764	0.0521463	0.14492	0.144456	0.182787	0.154062	0.125073	0.0675407	0.26411	0.144279	0.0512797	0.406114	0.201105	0.107097	0.104171
196		0.895495	0.111686	0.0564163	0.118957	0.201091	0.147401	1.09496	0.062263	0.0767822	0.138272	0.142598	1.02433	0.127437	0.149539	0.866747	0.478104	0.206936	0.181688	0.450373	0.319639	0.290855	0.0653288	0.367303	0.190235	0.0434579	0.587388	0.305231	0.0648188	0.245321	0.122178	0.167052	0.144538	0.188472	-0.00768597	0.0680577	0.0902296	0.174603	0.155979	0.148011	0.137572	0.269306	0.276247	0.168077	0.0561676	0.390742	0.196276	0.0583957	0.099414
197		0.903053	0.104251	0.0379895	0.13545	0.217822	0.124716	1.13326	0.0573048	0.0658636	0.166397	0.126925	0.957017	0.145248	0.141072	0.82081	0.413344	0.145167	0.153057	0.486252	0.262316	0.309827	0.064858	0.409091	0.185825	0.0210773	0.57037	0.335429	0.0767247	0.272405	-0.148668	0.174652	0.150415	0.186728	0.0960307	0.0888342	0.142243	0.199434	0.139267	0.078125	0.144687	0.0965581	0.334284	0.126218	0.0801451	0.409569	0.232969	0.087959	0.103391
198		0.941862	0.123435	0.0654015	0.106364	0.177465	0.154602	1.09518	0.0280961	0.0548989	0.152061	0.135346	0.900174	0.136516	0.177543	0.763673	0.398177	0.182059	0.15872	0.406722	0.243072	0.375485	0.0833512	0.33668	0.192413	0.0385244	0.4959	0.318294	0.0758919	0.241379	0.13856	0.158639	0.109441	0.184372	0.0301148	0.105807	0.156393	0.225647	0.147452	0.11132	0.133448	0.291231	0.31926	0.149783	0.0846384	0.429767	0.22196	0.12118	0.152014
199		0.910762	0.0855693	0.062618	0.096233	0.206331	0.170844	1.20893	0.0454186	0.0425335	0.140609	0.166302	0.814062	0.138835	0.154757	0.874599	0.349326	0.139731	0.18163	0.440334	0.243424	0.417038	0.078056	0.305101	0.159215	-0.0445567	0.42878	0.334395	0.0646193	0.264327	0.141676	0.146878	0.127152	0.169332	0.097846	0.101713	0.132658	0.229014	0.128311	0.0849366	0.140438	0.243602	0.318069	0.180728	0.0687821	0.446547	0.245156	0.139334	0.102375
200		0.903135	0.120864	0.0443537	0.133415	0.245596	0.181776	1.18417	0.0141287	0.060618	0.176349	0.169314	0.805203	0.140653	0.144955	0.853007	0.274971	0.128326	0.165617	0.427856	0.26393	0.360341	0.0518047	0.321799	0.177536	-0.0480814	0.406287	0.330615	0.104606	0.231282	0.147563	0.173137	0.104813	0.27079	0.0382139	0.114671	0.131487	0.25239	0.135362	0.0368272	0.154839	0.302517	0.357646	0.165975	0.0461788	0.438521	0.288696	0.146181	0.110598
201		0.904702	0.0775047	0.0461268	0.13655	0.234221	0.211861	1.1708	0.0375297	0.0710988	0.136195	0.172656	0.727234	0.177726	0.191476	0.818959	0.234844	0.174002	0.12139	0.465447	0.278472	0.473522	0.00427716	0.292998	0.187514	0.0037123	0.364499	0.23465	0.123576	0.282536	-0.0895617	0.146108	0.153542	0.265633	0.10045	0.134328	0.125135	0.283286	0.184267	0.0599906	0.176883	0.259828	0.347608	0.186249	0.0466839	0.509833	0.296673	0.263717	0.115896
202		0.947542	0.0680628	0.0483965	0.0910725	0.223167	0.201639	1.26622	0.0477993	0.0692783	0.153106	0.171614	0.653423	0.184785	0.159589	0.831779	0.246005	0.153354	0.179083	0.431823	0.293888	0.479842	0.0985794	0.329957	0.187149	0.0864492	0.325667	0.287602	0.08	0.234612	-0.0353066	0.157785	0.0612002	0.318158	0.102132	0.122502	0.12587	0.276573	0.125259	-0.0148148	0.211785	0.278219	0.299471	0.164557	0.074552	0.522833	0.300433	0.294777	0.073499
203		0.919329	0.0900123	0.0765839	0.13557	0.198228	0.261091	1.29293	0.0462555	0.0764582	0.130592	0.165585	0.65963	0.183443	0.14571	0.754151	0.189635	0.121238	0.136509	0.446237	0.299424	0.505292	0.138307	0.294928	0.186564	-0.00187617	0.319414	0.284834	0.0943723	0.303896	-0.028786	0.156639	0.15946	0.334574	0.136537	0.162976	0.11522	0.264258	0.0834541	0.0774254	0.196189	0.330253	0.306122	0.199339	0.054035	0.553355	0.30064	0.23594	0.0633095
204		0.884622	0.0790043	0.00975113	0.151387	0.195824	0.200813	1.34903	0.0376437	0.0736981	0.153108	0.124975	0.642569	0.189741	0.157836	0.892843	0.217906	0.179816	0.13811	0.469564	0.266748	0.533354	0.106746	0.3159	0.210229	0.0254477	0.336904	0.327538	0.092734	0.290191	-0.089068	0.14256	0.152878	0.385265	0.153793	0.155488	0.116131	0.297808	0.108555	0.0514394	0.20617	0.243176	0.262221	0.106875	0.0577952	0.555842	0.33294	0.262873	-0.00559
205		0.824447	0.0801291	0.0868921	0.121863	0.238599	0.204926	1.2688	0.057656	0.0654498	0.189405	0.145469	0.599498	0.195243	0.173342	0.831253	0.185127	0.138456	0.170761	0.436935	0.264936	0.537863	0.156378	0.262505	0.230593	0.00608045	0.303344	0.244609	0.0983572	0.290389	-0.077764	0.0923038	0.138216	0.37722	0.175042	0.167253	0.171544	0.329428	0.0843776	0.0706977	0.200577	0.275999	0.272124	0.158719	-0.00193526	0.547684	0.376696	0.251636	0.102415
206		0.887482	0.0899556	0.0816664	0.132467	0.227288	0.176608	1.43632	0.0353748	0.054209	0.150437	0.113795	0.585163	0.208444	0.12511	0.880107	0.0717185	0.111495	0.241975	0.387349	0.324378	0.56548	0.188375	0.295557	0.218644	0.00382226	0.28367	0.27876	0.088505	0.324722	-0.0889796	0.0806326	0.0957447	0.421718	0.203867	0.178975	0.187669	0.340471	0.149734	0.0530726	0.195626	0.242683	0.274404	0.124856	0.0631033	0.644773	0.425557	0.385932	0.0800753
207		0.864178	0.0937924	0.0536873	0.150643	0.246523	0.13218	1.33713	0.0818426	0.0629426	0.20641	0.117121	0.589023	0.181913	0.135783	0.941347	0.107638	0.0677263	0.192812	0.363672	0.328876	0.613776	0.212937	0.290909	0.230976	0.00545153	0.283466	0.287907	0.107274	0.289859	-0.0673822	0.130024	0.177344	0.390301	0.217785	0.181337	0.184707	0.401617	0.133049	0.0486891	0.174258	0.229816	0.326383	0.149818	0.0713904	0.660879	0.410967	0.277164	0.0579998
208		0.800495	0.0821165	0.0138684	0.245342	0.190372	0.15489	1.22684	0.0730099	0.0641648	0.221467	0.0952005	0.620193	0.152534	0.112813	0.925865	0.0874901	0.0594128	0.210603	0.32932	0.364095	0.618199	0.250495	0.28978	0.216321	0.0441176	0.287463	0.347157	0.11766	0.331781	-0.0169525	0.073499	0.0645632	0.392418	0.186868	0.195792	0.190931	0.39566	0.139466	0.111947	0.196721	0.300414	0.275731	0.134383	0.0849006	0.736017	0.367161	0.303736	0.0583359
209		0.803577	0.113228	0.067622	0.282719	0.183111	0.0954853	1.45561	0.107312	0.0554538	0.181427	0.0725995	0.577313	0.152222	0.137538	0.976556	0.0892092	0.0792545	0.260111	0.289504	0.36095	0.661585	0.247803	0.254976	0.25	0.00656969	0.363866	0.330843	0.118805	0.344951	0.02229	0.0857292	0.0898095	0.434973	0.189929	0.178571	0.175672	0.363066	0.105799	0.0986842	0.194152	0.288285	0.226817	0.153191	0.0466173	0.755768	0.443706	0.388928	0.076728
210		0.842758	0.113948	0.063944	0.294299	0.223209	0.121163	1.39903	0.158658	0.0111329	0.154716	0.110623	0.502235	0.194878	0.128221	0.995869	0.0613831	0.0624676	0.23751	0.286825	0.38155	0.603454	0.217566	0.29161	0.279162	0.0391088	0.330401	0.383777	0.0922812	0.375098	-0.0753362	0.136245	0.0848067	0.478124	0.160746	0.168128	0.133599	0.368972	0.0660611	0.13227	0.174394	0.23993	0.260207	0.205766	0.00159405	0.803117	0.413974	0.277248	0.0446857
211		0.783328	0.104906	0.0582278	0.311772	0.203306	0.0616978	1.54213	0.179997	0.0501187	0.136149	0.103407	0.53045	0.204149	0.141137	1.07882	0.108911	0.0764431	0.268943	0.285077	0.357879	0.670412	0.237476	0.270742	0.252973	0.0620265	0.298039	0.333951	0.098199	0.346698	0.00694698	0.171842	0.138975	0.496132	0.167228	0.187361	0.128598	0.304769	0.1175	0.170778	0.0897473	0.251974	0.23894	0.256841	0.0127637	0.832042	0.431953	0.283528	0.0457912
212		0.766756	0.137339	-0.00602047	0.316649	0.209815	0.0945006	1.54134	0.19944	0.0353221	0.125682	0.0983078	0.535459	0.195399	0.134035	1.12293	0.105243	0.0638889	0.255279	0.28505	0.327451	0.756478	0.227194	0.306059	0.2496	0.0083877	0.280954	0.368319	0.0877573	0.328221	-0.0108538	0.189247	0.092919	0.535092	0.133951	0.201774	0.139274	0.311581	0.1335	0.145931	0.097039	0.265996	0.25465	0.230985	0.0394142	0.918507	0.404971	0.276263	0.0775226
213		0.766683	0.140282	0.0136822	0.326061	0.239758	0.130002	1.56005	0.193666	0.0407	0.144765	0.0945334	0.540581	0.195611	0.181988	1.04746	0.0760784	-0.0247039	0.226966	0.220588	0.342085	0.73864	0.23893	0.317504	0.305523	0.0163551	0.286064	0.394231	0.106448	0.336608	-0.00286328	0.163244	0.100182	0.514898	0.184031	0.253182	0.110637	0.287164	0.126951	0.111839	0.0969253	0.198444	0.184278	0.277552	0.0764071	0.865239	0.338191	0.228726	0.0184741
214		0.741415	0.119777	0.0697816	0.395891	0.23121	0.119228	1.56199	0.234639	0.0772721	0.11589	0.0826199	0.449989	0.176677	0.166248	1.07132	0.0828197	0.0608179	0.208965	0.259996	0.346549	0.822362	0.160595	0.305896	0.340629	0.0219288	0.288933	0.34704	0.0938045	0.348972	0.00427655	0.206476	0.129991	0.506771	0.126788	0.266058	0.151169	0.267173	0.151963	0.18117	0.0839695	0.25996	0.175107	0.269285	0.0895252	0.90126	0.407695	0.267277	0.04743
215		0.745908	0.140288	0.0315946	0.451929	0.236408	0.0901024	1.53998	0.264338	0.0600266	0.12155	0.0798199	0.436662	0.144875	0.155193	1.14329	0.0993946	0.0515537	0.216656	0.228846	0.321518	0.834553	0.160424	0.263629	0.296793	-0.00925069	0.264294	0.393266	0.0943314	0.32889	0.0390829	0.198096	0.15564	0.518206	0.152764	0.300979	0.0660302	0.298813	0.116562	0.202986	0.0489306	0.31775	0.224365	0.255275	0.0966649	0.940431	0.334349	0.241252	0.000209293
216		0.762132	0.129918	0.0136004	0.457663	0.26108	0.103638	1.50276	0.209655	0.0604169	0.169347	0.107005	0.458956	0.125458	0.162682	1.10511	0.0805265	0.0232478	0.225311	0.274471	0.377789	0.884094	0.185266	0.280016	0.363361	-0.0244907	0.303337	0.382139	0.115149	0.388187	0.0135635	0.219655	0.149453	0.59175	0.17554	0.328064	0.130133	0.213825	0.159897	0.184	0.0524146	0.360464	0.214717	0.285207	0.123248	0.95555	0.372715	0.224901	0.0619038
217		0.741033	0.135301	0.0273849	0.425204	0.289898	0.102979	1.56052	0.262042	0.076488	0.134783	0.101778	0.457199	0.134615	0.17781	1.12941	0.117531	0.0443555	0.269449	0.241926	0.358481	0.781581	0.197161	0.297918	0.346241	-0.00786673	0.312105	0.392731	0.110381	0.303394	0.0229988	0.276973	0.198227	0.574163	0.17578	0.301909	0.114667	0.238919	0.156152	0.161109	0.0961538	0.244324	0.219356	0.304713	0.0925459	0.992385	0.315473	0.242013	0.0202831
218		0.679716	0.115616	0.0932795	0.509715	0.275908	0.106542	1.61757	0.280617	0.0603217	0.0944721	0.109646	0.453959	0.148591	0.200159	1.13573	0.0973174	0.0143425	0.324752	0.238792	0.383421	0.925478	0.175276	0.328235	0.373578	0.0401701	0.325843	0.53293	0.106317	0.274759	-0.0290844	0.248261	0.114724	0.537164	0.163289	0.35008	0.130174	0.205777	0.154573	0.128926	0.108116	0.20985	0.228311	0.338571	0.0572903	0.993711	0.352792	0.277944	0.0688559
219		0.779217	0.153628	0.0317848	0.507683	0.300922	0.080608	1.55658	0.305013	0.0620228	0.0913688	0.124147	0.457025	0.158219	0.240462	1.05943	0.116852	0.00348797	0.193755	0.263837	0.399538	0.771411	0.135403	0.311115	0.369249	-0.00212214	0.285855	0.510652	0.098185	0.303147	0.342706	0.248999	0.171553	0.521762	0.238519	0.356432	0.102529	0.205256	0.177684	0.0866888	0.0931751	0.338296	0.192942	0.330969	0.104677	1.02615	0.307056	0.308285	0.0087701
220		0.644245	0.137922	0.0302008	0.519074	0.325563	0.0795376	1.57659	0.310634	0.0473515	0.141899	0.10137	0.4279	0.179774	0.212603	1.19654	0.148759	0.0340231	0.24082	0.26164	0.313343	0.734126	0.144864	0.369858	0.33905	0.0274036	0.287841	0.492557	0.0798081	0.269866	0.364986	0.296643	0.167233	0.476277	0.221572	0.390577	0.147845	0.191497	0.152197	0.0749646	0.116983	0.314867	0.241432	0.326491	0.0659744	1.09118	0.2983	0.329596	0.095678
221		0.731911	0.142697	0.0566038	0.585907	0.336133	0.0805709	1.35143	0.321004	0.0263051	0.155622	0.0753079	0.473799	0.163175	0.239715	1.1683	0.111951	0.0275838	0.258794	0.231153	0.369301	0.614577	0.15332	0.324783	0.354133	0.0321828	0.309201	0.462934	0.0492791	0.238095	0.258596	0.269551	0.202681	0.493234	0.203928	0.388361	0.165208	0.157689	0.17685	0.0451306	0.120263	0.235405	0.236888	0.388124	0.0977538	1.10768	0.360829	0.230519	0.0454026
222		0.739216	0.149142	0.0862043	0.582085	0.318292	0.0592627	1.40989	0.347791	0.0458221	0.0967595	0.108656	0.461221	0.157071	0.209556	1.25619	0.2142	0.0903625	0.315524	0.247082	0.351852	0.61004	0.138314	0.335063	0.343883	0.073624	0.254873	0.5	0.0968881	0.320042	0.345148	0.269046	0.125075	0.552022	0.253527	0.389905	0.0943898	0.184028	0.146706	0.047664	0.127525	0.167441	0.193625	0.363147	0.0866198	1.04927	0.372996	0.237874	0.0375626
223		0.697117	0.114112	0.0686906	0.599763	0.338938	0.0402822	1.55381	0.325622	0.0700431	0.13691	0.12136	0.482819	0.175093	0.221781	1.28253	0.207547	0.0493369	0.279257	0.235112	0.398481	0.608897	0.188023	0.332803	0.365586	0.119111	0.290116	0.461514	0.0949672	0.324614	0.0834821	0.299784	0.196285	0.459186	0.263929	0.41376	0.145856	0.230714	0.157511	0.074856	0.102259	0.284246	0.239499	0.398797	0.09678	0.955005	0.356038	0.239145	0.0710521
224		0.746298	0.11511	0.0475608	0.576838	0.297921	0.093977	1.38026	0.32549	0.0708576	0.146109	0.165584	0.486218	0.164934	0.179164	1.29129	0.237562	0.0625	0.31284	0.190723	0.329474	0.563859	0.164179	0.35324	0.340675	0.0833934	0.260504	0.506052	0.10532	0.352061	0.281647	0.276882	0.144906	0.426273	0.227717	0.432322	0.15246	0.199929	0.159907	0.0445305	0.0981087	0.275699	0.207089	0.43695	0.0589304	0.878251	0.278935	0.244373	0.0378138
225		0.799555	0.122138	0.00612745	0.5745	0.349173	0.0892562	1.46736	0.351494	0.0857689	0.165991	0.154083	0.415903	0.15833	0.159509	1.27034	0.223193	0.063807	0.284942	0.205118	0.38832	0.552358	0.216356	0.302928	0.349828	0.141237	0.289753	0.412637	0.0695578	0.350432	0.381233	0.267852	0.138135	0.401963	0.280428	0.479667	0.129412	0.22831	0.170784	0.0734079	0.0800591	0.221531	0.23908	0.488484	0.0391798	0.83715	0.358842	0.207384	0.0711063
226		0.809688	0.143057	0.040356	0.544311	0.331281	0.102321	1.57418	0.273409	0.0679055	0.166706	0.0834437	0.442228	0.15227	0.177283	1.33638	0.223127	0.0543131	0.33099	0.210351	0.417899	0.591601	0.203146	0.3196	0.358209	0.0580552	0.287898	0.441453	0.0843946	0.404826	0.302599	0.166437	0.180982	0.379199	0.234582	0.434991	0.10956	0.205562	0.199064	0.0737548	0.0883309	0.253979	0.217894	0.435763	0.0658394	0.71649	0.356422	0.206835	0.095558
227		0.706245	0.133029	0.00729927	0.576612	0.348124	0.0653362	1.60326	0.341484	0.0962018	0.13524	0.140909	0.36	0.138018	0.157895	1.29991	0.237085	0.0217584	0.329226	0.224474	0.404816	0.553837	0.235879	0.281126	0.376798	0.0553762	0.209713	0.504731	0.0148368	0.4439	0.26815	0.260342	0.150232	0.395237	0.284747	0.439203	0.134774	0.180043	0.177835	0.0972763	0.0768318	0.312952	0.253256	0.474286	0.0579939	0.59347	0.337764	0.185151	0.0643859
228		0.792508	0.114466	0.00257615	0.530673	0.344424	0.0748651	1.53057	0.308473	0.0717795	0.133053	0.102663	0.300708	0.162741	0.182326	1.30567	0.258562	0.0205101	0.403139	0.243425	0.39554	0.537618	0.241768	0.26635	0.368889	0.0842903	0.182063	0.525025	0.0431406	0.477379	0.245015	0.180796	0.139233	0.418053	0.276578	0.431616	0.113475	0.146938	0.153781	0.0871895	0.100928	0.23015	0.203783	0.503532	0.0346863	0.549419	0.387384	0.190996	0.103713
229		0.728774	0.133232	0.0328322	0.525544	0.335429	0.108563	1.72775	0.321972	0.0881946	0.148519	0.102673	0.28913	0.138919	0.118854	1.18377	0.272069	0.0193709	0.432508	0.235167	0.404963	0.528211	0.288444	0.301536	0.395479	0.0447617	0.207121	0.466881	0.0581119	0.506577	0.234208	0.230103	0.162883	0.331214	0.288998	0.466202	0.152394	-0.127458	0.110607	0.065123	0.0923261	0.275729	0.290626	0.479722	0.0872734	0.41504	0.331171	0.204792	0.0823379
230		0.767724	0.141143	-0.0810487	0.516115	0.317084	0.0677565	1.65194	0.326507	0.0409197	0.170249	0.0822415	0.189396	0.125738	0.139274	1.33092	0.269478	0.0217738	0.327749	0.238095	0.386973	0.600367	0.273625	0.217129	0.422977	0.0234469	0.161354	0.617993	0.025442	0.490556	-0.0499253	0.245652	0.144033	0.323077	0.368193	0.474729	0.145285	0.101225	0.197168	0.0839024	0.0717274	0.322098	0.249707	0.479763	0.0779864	0.404691	0.344939	0.190282	0.0895522
231		0.704182	0.134175	-0.0371606	0.572693	0.30219	0.0887154	1.63812	0.293717	0.0407968	0.143053	0.109879	0.232042	0.153158	0.120692	1.27828	0.268283	0.0330373	0.360646	0.261094	0.304414	0.592349	0.350849	0.294958	0.432786	0.060183	0.143844	0.54786	0.0389326	0.537257	0.247418	0.249863	0.177513	0.390389	0.341697	0.497399	0.155729	-0.155082	0.158071	0.130906	0.0771505	0.339372	0.253597	0.529816	0.121586	0.448395	0.349728	0.174123	0.1194
232		0.699591	0.118833	0	0.504354	0.274217	0.0482759	1.75942	0.310955	0.0658533	0.100496	0.124115	0.182368	0.140657	0.114509	1.42462	0.212001	0.0484218	0.391651	0.265974	0.345695	0.532964	0.36804	0.313355	0.410952	0.0341533	0.128357	0.476933	0.0572494	0.537563	0.165596	0.27322	0.147182	0.322416	0.36023	0.518452	0.172013	-0.134254	0.15889	0.112724	0.0758784	0.184694	0.244282	0.544254	0.0891383	0.333615	0.329627	0.178113	0.0820362
233		0.718477	0.108078	-0.0995944	0.567437	0.2884	0.0738095	1.67013	0.29009	0.0789327	0.0701892	0.106064	0.20628	0.132218	0.108965	1.38883	0.279707	0.0932997	0.412211	0.264286	0.34539	0.536816	0.418059	0.331552	0.455408	0.0210651	0.0967104	0.499028	0.0531891	0.586992	-0.0412595	0.26379	0.195417	0.391683	0.345868	0.491967	0.127642	-0.126928	0.154026	0.0862559	0.0961194	0.207254	0.244444	0.542022	0.0365865	0.28978	0.378279	0.153103	0.109806
234		0.593623	0.14226	0.0360737	0.609029	0.291968	0.0746838	1.76554	0.339028	0.0687086	0.055748	0.133528	0.163292	0.169681	0.0674977	1.1929	0.261439	0.053966	0.360829	0.296435	0.437631	0.481595	0.442174	0.291412	0.46139	-0.0104712	0.122763	0.534031	0.067823	0.629348	0.105661	0.245334	0.207455	0.375772	0.413621	0.519945	0.13512	-0.14469	0.180039	0.0971154	0.0629496	0.242202	0.295011	0.519687	0.0635911	0.340669	0.333199	0.176738	0.130537
235		0.705607	0.203263	0.0662097	0.63526	0.325815	0.0610105	1.68734	0.353811	0.111019	0.0949898	0.11717	0.180413	0.146499	0.0955852	1.39331	0.228612	0.0555354	0.407702	0.264937	0.421108	0.538269	0.460193	0.294594	0.451772	0.0254685	0.0774162	0.571088	0.0678492	0.622866	0.140629	0.285714	0.202674	0.318675	0.417846	0.496819	0.0988468	-0.145807	0.167745	0.141491	0.109556	0.249482	0.310392	0.510696	0.0561062	0.320335	0.331962	0.235267	0.0925045
236		0.674056	0.207154	0.055278	0.662185	0.316315	0.0739058	1.89237	0.347537	0.116376	0.080394	0.112072	0.206094	0.150027	0.0478405	1.32172	0.228445	0.100037	0.406243	0.272584	0.460692	0.46168	0.441115	0.236245	0.381318	0	0.0740196	0.525814	0.0370535	0.650619	-0.115741	0.273028	0.171591	0.281056	0.412815	0.51286	0.156852	-0.104047	0.138057	0.185798	0.0764159	0.245191	0.327526	0.538387	0.0740976	0.394362	0.35404	0.159763	0.121951
237		0.61821	0.169162	0.00520993	0.630825	0.303444	0.10209	1.76804	0.363903	0.0697738	0.0859635	0.100134	0.193182	0.137505	0.0898556	1.27746	0.193074	0.101508	0.399272	0.291209	0.410471	0.526119	0.469076	0.279387	0.435594	-0.0014313	0.111394	0.551116	0.0426009	0.63915	0.133535	0.286341	0.180894	0.286896	0.463498	0.483283	0.127172	-0.0943868	0.113477	0.107927	0.144355	0.268628	0.340945	0.599189	0.0793302	0.40761	0.316927	0.146196	0.0465537
238		0.609977	0.160855	0.0594444	0.660872	0.342838	0.03574	1.75849	0.363888	-0.00464354	0.0778816	0.103534	0.224003	0.156584	0.0825719	1.34811	0.193464	0.0833485	0.423918	0.246416	0.471398	0.498611	0.45294	0.286192	0.46916	-0.00311377	0.0893574	0.53779	0.0338354	0.770185	0.100445	0.275134	0.214696	0.266973	0.457163	0.449269	0.115395	-0.048763	0.118702	0.160077	0.109197	0.238987	0.33639	0.586892	0.0772211	0.367427	0.327711	0.179903	0.0813043
239		0.61137	0.166321	-0.0737527	0.631966	0.329337	0.0957726	1.89089	0.369263	-0.0115978	0.0793979	0.115349	0.239655	0.173961	0.120392	1.20608	0.204188	0.0715438	0.377637	0.350441	0.416861	0.573699	0.424696	0.2375	0.485988	0.00498931	0.102164	0.6043	0.0535199	0.715553	-0.0955081	0.25104	0.166928	0.241045	0.419022	0.423212	0.149008	-0.108219	0.0996812	0.160327	0.131086	0.27708	0.383647	0.572616	0.0946751	0.379609	0.295386	0.169202	0.0691361
240		0.674882	0.115702	-0.0840721	0.673039	0.347437	0.0705713	1.67954	0.337379	0.033957	0.0862285	0.105462	0.194839	0.185493	0.0739588	1.28878	0.190334	0.123894	0.421769	0.299373	0.508924	0.500609	0.494403	0.322481	0.480437	0.0294189	0.0511378	0.587746	0.020372	0.668544	-0.125665	0.210914	0.135235	0.179364	0.486081	0.37315	0.139779	-0.119223	0.120748	0.164397	0.109467	0.242152	0.366732	0.640784	0.114386	0.327743	0.351418	0.192271	0.0707712
241		0.646108	0.205579	0.0504442	0.672897	0.319246	0.0673281	1.69169	0.336884	0.103254	0.0697993	0.148299	0.229014	0.122934	0.045841	1.26559	0.107349	0.113346	0.345751	0.307753	0.435319	0.381807	0.455921	0.245352	0.397158	0.0699829	0.0869021	0.465972	0.03471	0.836563	0.0454022	0.186681	0.186683	0.208513	0.489436	0.313768	0.133536	-0.111271	0.109604	0.18044	0.135456	0.255604	0.276149	0.587411	0.106399	0.31431	0.332524	0.133752	0.0768583
242		0.572488	0.176133	0.0871103	0.646721	0.265124	0.0476416	1.69571	0.352466	0.057385	0.110596	0.13204	0.220252	0.185686	0.0813807	1.26322	0.144634	0.0829393	0.372992	0.306935	0.522903	0.432538	0.443132	0.272614	0.411491	0.0489747	0.074664	0.544236	0.0860335	0.800223	0.0987424	0.166486	0.18684	0.208458	0.50445	0.289861	0.167733	0.0345205	0.156863	0.199232	0.143664	0.154733	0.299433	0.631034	0.110558	0.309476	0.339941	0.104511	0.0789225
243		0.578929	0.186018	0.0395736	0.597135	0.321505	0.0167492	1.76258	0.271159	0.102115	0.0614843	0.159321	0.236842	0.202583	0.0818821	1.16397	0.111067	0.143271	0.325881	0.298405	0.522482	0.317861	0.444026	0.28136	0.450192	0.0502684	0.0873786	0.596853	0.0761155	0.882878	0.0484317	0.141927	0.147982	0.224677	0.572559	0.283333	0.190181	-0.15093	0.141882	0.19061	0.122044	0.209048	0.373276	0.587047	0.111499	0.301611	0.346947	0.177095	0.0834566
244		0.593197	0.173152	0.0952381	0.62528	0.305458	0.0642311	1.65718	0.292744	0.0657382	0.0600475	0.157939	0.257419	0.167504	0.121853	1.11606	0.0635045	0.160829	0.327006	0.379077	0.471131	0.341119	0.483125	0.322012	0.473734	0.0699588	0.121768	0.652262	0.0784619	0.89907	0.0654545	0.121872	0.147561	0.174065	0.543485	0.24323	0.170076	0.0486546	0.164134	0.256498	0.108675	0.237564	0.312828	0.607998	0.0874977	0.303933	0.37383	0.1551	0.0971162
245		0.515558	0.205619	0.0795938	0.520513	0.316041	0.0554493	1.66402	0.28212	0.058093	0.0616179	0.192308	0.256618	0.172719	0.120428	1.26021	0.0909452	0.168023	0.367695	0.331622	0.573964	0.222387	0.420276	0.332094	0.513759	0.065153	0.119478	0.69077	0.0794775	0.919305	0.0802953	0.164418	0.107034	0.198081	0.529122	0.210234	0.186603	-0.105874	0.158077	0.244379	0.0865653	0.2725	0.297597	0.673209	0.0855512	0.324939	0.31945	0.0995611	0.127908
246		0.569326	0.167978	0.018874	0.410264	0.277815	0.009298	1.47954	0.257756	0.0885624	0.091854	0.170264	0.28524	0.18505	0.126376	1.22135	0.0590333	0.153818	0.314043	0.364105	0.548319	0.228951	0.445949	0.299958	0.506268	0.0733763	0.157895	0.534558	0.0563319	0.939749	-0.140143	0.126967	0.0933647	0.237599	0.523658	0.193343	0.165826	0.0928363	0.175087	0.261568	0.0945862	0.231696	0.282863	0.657568	0.0644622	0.302559	0.367765	0.149695	0.130845
247		0.555987	0.177183	0.0509605	0.450619	0.306077	0.0637894	1.45085	0.182011	0.0490063	0.0718672	0.186289	0.294986	0.194714	0.15065	1.23219	0.0781467	0.180991	0.335042	0.340421	0.567116	0.229902	0.397388	0.255465	0.512808	0.12322	0.0745539	0.642473	0.0540422	0.969809	0.123683	0.136412	0.172393	0.208513	0.53014	0.192261	0.163657	0.0707659	0.151684	0.267619	0.115385	0.240798	0.274892	0.720896	0.0747999	0.305945	0.338608	0.130554	0.0410872
248		0.570784	0.16005	0.0596425	0.423402	0.263193	0.0709862	1.54446	0.183438	0.0793123	0.128211	0.1875	0.264292	0.197177	0.169676	1.20522	0.0691447	0.205464	0.287637	0.325277	0.52531	0.217084	0.470395	0.252178	0.473282	0.0882499	0.113918	0.669949	0.127224	1.12328	0.154026	0.144888	0.148271	0.195733	0.517211	0.189615	0.149874	0.0936924	0.119794	0.272904	0.113544	0.226331	0.316154	0.72598	0.0805643	0.324878	0.321841	0.0966551	0.128431
249		0.532261	0.169032	0.111429	0.424495	0.285412	0.0961538	1.41107	0.2299	0.0834962	0.117171	0.159758	0.282623	0.205241	0.127239	1.25543	0.0630093	0.205828	0.27139	0.326332	0.619125	0.213115	0.460784	0.244906	0.404436	0.110777	0.145104	0.637832	0.0757904	1.058	0.176719	0.169239	0.119249	0.185523	0.502697	0.198727	0.155283	0.111676	0.116788	0.256398	0.115445	0.227222	0.249165	0.662961	0.0997667	0.312896	0.372565	0.0772759	0.137542
250		0.489979	0.180941	0.0901205	0.420965	0.279719	0.07005	1.26616	0.182269	0.0714882	0.109753	0.157873	0.30104	0.22783	0.145583	1.28373	0.0331792	0.227205	0.280496	0.296484	0.622592	0.267315	0.486285	0.184789	0.43249	0.166454	0.125888	0.672019	0.0967742	1.10243	-0.0252723	0.137802	0.113806	0.115244	0.491501	0.195046	0.126975	0.161783	0.121613	0.265482	0.139305	0.206958	0.263317	0.593203	0.105539	0.315711	0.328078	0.141669	0.152219
251		0.501038	0.130981	0.0692063	0.403133	0.242521	0.0368609	1.2758	0.165705	0.0422341	0.0872604	0.182017	0.271594	0.225964	0.155932	1.32785	0.0922857	0.256439	0.294899	0.26478	0.6381	0.276812	0.438315	0.225539	0.413359	0.171486	0.168602	0.590041	0.115658	1.11088	0.232498	0.112997	0.165914	0.15942	0.404522	0.151587	0.105411	0.191271	0.183068	0.246991	0.130847	0.255976	0.211253	0.575514	0.114614	0.328107	0.36244	0.107832	0.184116
252		0.483432	0.155569	0.0986231	0.381483	0.208543	0.0997555	1.33005	0.216382	0.059542	0.0847923	0.147717	0.272119	0.230948	0.173968	1.25962	0.0965392	0.205966	0.259275	0.266134	0.56138	0.342712	0.512521	0.248224	0.443781	0.176704	0.200923	0.56896	0.105648	1.07431	-0.0244733	0.135909	0.1875	0.194778	0.513452	0.139233	0.161996	0.23043	0.184449	0.306719	0.0808271	0.267335	0.224795	0.5666	0.113582	0.326956	0.348163	0.158624	0.157401
253		0.482152	0.105035	0.0766032	0.352678	0.181317	0.107195	1.19379	0.205877	0.0660011	0.0377081	0.140499	0.273011	0.21258	0.147785	1.24867	0.0872675	0.158208	0.225972	0.272656	0.569272	0.337511	0.485526	0.2301	0.392705	0.198055	0.194508	0.661213	0.127508	1.15536	-0.0320239	0.113039	0.236669	0.219973	0.496322	0.121541	0.0886782	0.239576	0.206469	0.305809	0.13984	0.245132	0.148405	0.579343	0.124023	0.373921	0.328654	0.0992924	0.195493
254		0.525755	0.0845873	0.0696192	0.364082	0.171028	0.0488506	1.22167	0.252284	0.0485276	0.048108	0.128644	0.311151	0.21912	0.123394	1.34943	0.0584653	0.139947	0.313078	0.297519	0.674482	0.313083	0.482386	0.251306	0.361316	0.196568	0.213426	0.594558	0.125804	1.15421	0.168617	0.11521	0.253224	0.155934	0.448499	0.125919	0.137076	0.2769	0.187568	0.348522	0.0951628	0.280033	0.111754	0.537924	0.172123	0.33027	0.339123	0.0990009	0.130444
255		0.487171	0.107325	0.0442059	0.362216	0.145147	0.0445723	1.28398	0.267498	0.0720646	0.146627	0.12966	0.279328	0.237276	0.157804	1.26085	0.0613236	0.127825	0.238034	0.289778	0.598935	0.384007	0.470395	0.17664	0.36021	0.205739	0.276323	0.52949	0.151718	1.13356	-0.0340885	0.157809	0.238998	0.209101	0.479971	0.102409	0.165488	0.25405	0.187676	0.414515	0.0488944	0.254289	0.111707	0.548563	0.11305	0.341272	0.289617	0.0974519	0.124002
256		0.430402	0.0726465	0.0346026	0.379405	0.133237	0.13099	1.15813	0.321805	0.0843707	0.115314	0.141212	0.301509	0.272623	0.154402	1.29412	0.0377854	0.0980752	0.220999	0.275238	0.545651	0.442574	0.568712	0.202751	0.359431	0.184758	0.268695	0.60093	0.163225	1.25543	-0.00148274	0.121023	0.1958	0.177041	0.523838	0.112275	0.122591	0.279723	0.229305	0.378937	0.110692	0.236245	0.0783789	0.438958	0.124239	0.301701	0.2914	0.0290475	0.162349
257		0.479093	0.122822	0.0044501	0.422955	0.163154	0.155107	1.134	0.321107	0.0899835	0.165607	0.168008	0.381182	0.223429	0.139032	1.20788	0.0436349	0.0844027	0.197795	0.260643	0.492208	0.387339	0.516182	0.250261	0.359709	0.133012	0.298309	0.605766	0.163156	1.16127	-0.0245322	0.154463	0.257539	0.202474	0.489337	0.115158	0.137883	0.270927	0.190141	0.43695	0.119048	0.272966	0.122649	0.487472	0.142378	0.346848	0.302192	0.0778745	0.13728
258		0.458794	0.120685	0.0473941	0.460535	0.158841	0.106255	1.10579	0.333117	0.0601852	0.170261	0.121895	0.340416	0.195974	0.148848	1.14673	0.0177326	0.0902269	0.194224	0.256733	0.571238	0.34352	0.48266	0.250472	0.353565	0.198991	0.27365	0.66449	0.18964	1.18607	-0.012257	0.18071	0.293017	0.186819	0.47172	0.122882	0.161417	0.364318	0.217102	0.366651	0.131992	0.298221	0.103855	0.351416	0.155106	0.316646	0.280658	0.00718133	0.141841
259		0.429273	0.0755129	0.0379387	0.413711	0.164149	0.110834	1.11772	0.317889	0.0958449	0.262565	0.193189	0.349989	0.243097	0.100093	1.22286	0.00665994	0.0506127	0.210482	0.336078	0.526302	0.358295	0.518836	0.269862	0.362452	0.210605	0.258288	0.590615	0.158783	1.17924	-0.0179564	0.18	0.33722	0.227115	0.477216	0.11829	0.134379	0.392535	0.235477	0.38998	0.051186	0.266375	0.0717275	0.295374	0.180878	0.380142	0.298325	0.101869	0.153374
260		0.463566	0.120374	0.0534229	0.391989	0.157612	0.0786517	1.16319	0.276494	0.0340357	0.259107	0.153545	0.354462	0.181662	0.0955028	1.15197	0.0302538	0.0910717	0.233333	0.281515	0.454643	0.369375	0.556671	0.278917	0.359712	0.177423	0.366321	0.620609	0.123331	1.20237	-0.0226722	0.155117	0.348091	0.182323	0.485952	0.134679	0.0977988	0.310184	0.187159	0.385057	0.101089	0.334685	0.0741062	0.318569	0.192722	0.384815	0.286784	0.140074	0.117417
261		0.406783	0.109726	0.0362859	0.466174	0.15875	0.123578	1.14193	0.281556	0.0630975	0.245879	0.165157	0.285777	0.189767	0.0692623	1.19392	-0.0277557	0.0953237	0.212998	0.252588	0.434284	0.388623	0.55791	0.299186	0.373655	0.174294	0.324771	0.579888	0.15242	1.11045	-0.0614962	0.20966	0.248372	0.230566	0.488579	0.116443	0.113712	0.404617	0.186658	0.471569	0.0821832	0.321855	0.0736107	0.426121	0.13459	0.425027	0.313966	0.0929747	0.164093
262		0.393042	0.136464	0.0507246	0.432862	0.186601	0.00467508	1.15632	0.370701	0.0493372	0.193937	0.112089	0.318725	0.228772	0.079256	1.14599	0.0466761	0.0658251	0.223061	0.287067	0.472684	0.26583	0.531057	0.331075	0.359299	0.182115	0.352607	0.632997	0.0995962	1.10728	0.103211	0.156419	0.153514	0.279231	0.524117	0.101809	0.13518	0.37575	0.203857	0.460058	0.113338	0.285654	0.0831373	0.352404	0.200869	0.427061	0.328007	0.143258	0.0795789
263		0.343828	0.102158	0.0712562	0.404537	0.183095	0.1385	1.16853	0.373885	0.0369861	0.296967	0.155026	0.343369	0.190986	0.0719545	1.07704	0.076302	0.0978908	0.205931	0.271737	0.411037	0.40245	0.55888	0.349779	0.341633	0.18387	0.381524	0.643463	0.0838739	1.00525	0.168861	0.194512	0.269145	0.232076	0.549609	0.101752	0.104528	0.380918	0.184889	0.407153	0.107741	0.275779	0.109708	0.369518	0.170872	0.434995	0.299831	0.16129	0.12071
264		0.348145	0.105828	0.074819	0.404199	0.156885	0.0361163	1.06424	0.345398	0.0747729	0.3003	0.0864378	0.343164	0.218434	0.0976374	1.16379	0.0178926	0.0841763	0.17875	0.268567	0.45119	0.402243	0.534338	0.327389	0.387983	0.158028	0.361646	0.59661	0.103386	0.981977	-0.0959651	0.18966	0.228652	0.276514	0.43219	0.0778643	0.0926966	0.350162	0.174156	0.403116	0.092322	0.245619	0.089998	0.471276	0.184277	0.421995	0.305573	0.11024	0.133305
265		0.341045	0.12644	0.118872	0.319468	0.175624	0.13389	1.05155	0.334937	0.0859716	0.305511	0.163294	0.40791	0.195217	0.104978	1.05804	0.0270701	0.0836377	0.210741	0.180841	0.427735	0.344941	0.533957	0.321528	0.407821	0.197073	0.351562	0.595198	0.0678042	1.01966	-0.13429	0.199783	0.28197	0.313353	0.570703	0.0816073	0.0818486	0.398632	0.179955	0.398445	0.067206	0.27549	0.0771644	0.40647	0.148726	0.390121	0.238806	0.160234	0.187574
266		0.384028	0.112048	0.116478	0.30205	0.141151	0.0530973	1.00372	0.338039	0.0767077	0.376915	0.0992525	0.353061	0.237095	0.0866954	1.11039	0.0892893	0.0359583	0.250476	0.188192	0.392371	0.367916	0.542662	0.313458	0.347743	0.195587	0.291503	0.660416	0.111658	1.03397	-0.0851159	0.188955	0.228705	0.371029	0.472479	0.103944	0.133466	0.380173	0.141904	0.411006	0.111877	0.308001	0.0815924	0.405568	0.14692	0.298178	0.240025	0.133958	0.159871
267		0.34009	0.0926788	0.132961	0.3442	0.161356	0.18453	1.12973	0.325463	0.0707042	0.349101	0.183733	0.364031	0.192833	0.147352	1.08981	0.0690776	0.0640015	0.235094	0.17654	0.368139	0.351103	0.517493	0.368509	0.438768	0.224676	0.301654	0.564985	0.0634563	0.931988	-0.0671441	0.128671	0.201598	0.37422	0.522901	0.0686115	0.162479	0.332242	0.153964	0.3882	0.0807571	0.284179	0.115025	0.350539	0.120964	0.247142	0.162291	0.0943831	0.179069
268		0.334309	0.0991367	0.0878871	0.254635	0.147545	0.0579814	1.05937	0.326695	0.0956028	0.334029	0.108909	0.39539	0.190337	0.100235	0.99169	0.0759341	0.0429091	0.262503	0.184312	0.308255	0.415254	0.461315	0.377834	0.386033	0.247479	0.268216	0.599037	0.0549055	0.950314	-0.0768547	0.209391	0.180871	0.417701	0.440641	0.0633838	0.166379	0.294851	0.191143	0.409722	0.112796	0.244266	0.081699	0.410437	0.068114	0.256103	0.198086	0.112297	0.16006
269		0.368285	0.115401	0.0540943	0.25745	0.177045	0.160978	0.967081	0.28819	0.0373363	0.386267	0.198797	0.485779	0.219821	0.0936909	1.17374	0.102476	0.0687602	0.262982	0.118353	0.312759	0.448213	0.428296	0.351121	0.354548	0.303867	0.285714	0.470745	0.064882	0.987298	-0.126596	0.131098	0.116867	0.491562	0.486475	0.0638539	0.205924	0.298521	0.161994	0.385819	0.118828	0.11108	0.0787339	0.411854	0.12064	0.237288	0.196481	0.130108	0.163995
270		0.364483	0.112495	0.0891122	0.243015	0.186726	0.110404	1.10307	0.28972	0.112954	0.375059	0.111687	0.493369	0.208419	0.126329	1.14067	0.126812	0.0690209	0.259645	0.169767	0.333161	0.429878	0.335725	0.406758	0.311914	0.286375	0.263651	0.63009	0.0665752	0.920464	-0.120429	0.215372	0.0906307	0.510512	0.440197	0.0579783	0.173815	0.285767	0.145511	0.357107	0.120177	0.245064	0.0814534	0.39615	0.124818	0.248405	0.191445	0.149743	0.185773
271		0.368056	0.0859677	0.0926507	0.198476	0.157823	0.112638	1.07695	0.269529	0.110638	0.34438	0.223946	0.541722	0.187851	0.093585	1.14168	0.141104	0.102196	0.250583	0.157406	0.301398	0.463905	0.309073	0.403689	0.320346	0.300053	0.259181	0.53646	0.0511182	0.867698	0.169582	0.218112	0.120234	0.592665	0.383653	0.10259	0.225368	0.261183	0.144815	0.309324	0.129308	0.337989	0.105326	0.451385	0.0735519	0.174654	0.279932	0.131591	0.218456
272		0.301156	0.0780648	0.135153	0.239886	0.158157	0.133661	1.0825	0.30652	0.136803	0.290765	0.190898	0.475893	0.185367	0.150074	1.15645	0.127101	0.0873117	0.276097	0.155727	0.302313	0.572405	0.29023	0.387781	0.375703	0.302561	0.25065	0.600968	0.0693934	0.873979	0.150183	0.216569	0.150124	0.61276	0.41719	0.0997104	0.260533	0.264393	0.158534	0.337986	0.144598	0.331024	0.117612	0.430212	0.0787607	0.137475	0.338173	0.0716118	0.191904
273		0.315809	0.0611417	0.166283	0.198279	0.141752	0.164029	0.983162	0.286345	0.121562	0.223441	0.113261	0.547853	0.148515	0.131676	1.22162	0.174984	0.0823657	0.298337	0.19697	0.334573	0.603632	0.247806	0.346266	0.337774	0.382808	0.249607	0.541228	0.0429028	0.870491	0.125114	0.206607	0.134226	0.631291	0.379786	0.122038	0.254644	0.271248	0.182268	0.288932	0.147865	0.33208	0.101101	0.438695	0.133445	0.162519	0.3411	0.106161	0.185548
274		0.389533	0.0879536	0.139205	0.20699	0.154843	0.0760766	0.997472	0.321807	0.119439	0.182358	0.164251	0.580303	0.11545	0.165266	1.21227	0.200657	0.0723311	0.289632	0.221856	0.367521	0.605563	0.223524	0.366468	0.381057	0.28112	0.206941	0.479282	0.0327092	0.761673	0.129646	0.226697	0.150465	0.566795	0.43509	0.111789	0.29539	0.254463	0.185541	0.299492	0.0954331	0.337061	0.0738282	0.435476	0.116888	0.158583	0.341216	0.0931796	0.179604
275		0.336782	0.0738628	0.117915	0.171501	0.116433	0.112314	1.15154	0.314827	0.0696085	0.162823	0.166703	0.54415	0.112849	0.138485	0.997727	0.209635	0.0987836	0.289747	0.256599	0.364876	0.689139	0.178522	0.293463	0.365292	0.324353	0.247217	0.493025	0.0188166	0.808637	0.224546	0.202736	0.10703	0.692264	0.425909	0.0927731	0.259048	0.290538	0.135303	0.304829	0.116735	0.288044	0.100789	0.446115	0.0929423	0.127653	0.395369	0.0757935	0.149001
276		0.326648	0.0680782	0.0864475	0.167217	0.163414	0.123528	0.968394	0.289004	0.10898	0.116486	0.0402347	0.515165	0.134167	0.139035	1.05431	0.211372	0.118174	0.309285	0.226095	0.398819	0.69187	0.191069	0.34405	0.405121	0.253872	0.217324	0.43049	0.0177273	0.835341	0.184731	0.255907	0.0905753	0.609796	0.39344	0.11494	0.228458	0.255996	0.182445	0.316701	-0.00214395	0.298458	0.121406	0.362793	0.0606006	0.130838	0.40621	0.0977052	0.178888
277		0.337407	0.0307049	0.11757	0.201328	0.146802	0.0960615	1.04961	0.295666	0.128183	0.131456	0.0996895	0.510112	0.134032	0.105948	1.26559	0.226793	0.139198	0.344664	0.235964	0.375165	0.821324	0.203796	0.362813	0.396995	0.351097	0.19813	0.512496	0.00851162	0.866399	-0.156476	0.247614	0.1012	0.634066	0.437985	0.120503	0.215432	0.261958	0.203378	0.262581	0.0745987	0.294396	0.122231	0.448362	0.0653577	0.122706	0.405991	0.107838	0.137058
278		0.296015	0.0432769	0.133921	0.183873	0.145047	0.076645	1.19005	0.253138	0.11554	0.107779	0.0734091	0.526142	0.138096	0.0849809	1.20027	0.193455	0.113533	0.351792	0.234543	0.37285	0.74822	0.192754	0.31858	0.358698	0.289157	0.208399	0.464455	0.0238095	0.799373	-0.0508126	0.232739	0.0366944	0.674702	0.438219	0.142312	0.175687	0.28236	0.138062	0.275013	0.0890019	0.319866	0.0824783	0.392633	0.102945	0.106842	0.365639	0.0536562	0.121613
279		0.317781	0.0688496	0.0965506	0.143139	0.135888	0.142571	1.11298	0.321505	0.117977	0.118229	0.0417727	0.459724	0.100889	0.0362156	1.29535	0.246239	0.0163346	0.336467	0.205644	0.368588	0.771664	0.232651	0.281913	0.398338	0.304846	0.206651	0.477373	0.0431572	0.871991	-0.093199	0.269383	0.0193705	0.674173	0.395911	0.144779	0.118442	0.269041	0.161157	0.286371	0.0502027	0.286307	0.143373	0.418154	0.141243	0.0577908	0.428388	0.0233556	0.121632
280		0.2937	0.0593245	0.114558	0.15815	0.14171	0.070024	1.08859	0.279949	0.135551	0.118886	0.0759872	0.457923	0.129157	0.0888831	1.23756	0.243783	0.0480381	0.353419	0.218446	0.364613	0.940528	0.16982	0.310592	0.380548	0.289235	0.216849	0.527499	0.0455482	0.932638	-0.103696	0.274844	0.057287	0.67882	0.546087	0.178131	0.210159	0.260038	0.158972	0.243672	0.0540709	0.28924	0.11955	0.350934	0.147268	0.0519358	0.354307	0.0280152	0.153195
281		0.261412	0.0656506	0.126613	0.129152	0.13398	0.152185	1.14089	0.305817	0.133969	0.126564	0.0194298	0.505085	0.132614	0.0497041	1.20132	0.289566	0.0594911	0.352979	0.203323	0.365539	0.856226	0.181311	0.337907	0.334618	0.230848	0.225263	0.538087	0.0246914	0.882801	0.237577	0.206243	0.0753894	0.635953	0.473178	0.123928	0.204675	0.231444	0.163363	0.202191	0.080467	0.333333	0.14339	0.385935	0.144895	0.0457831	0.379325	0.0528037	0.168438
282		0.291721	0.0423071	0.113506	0.156701	0.0996814	0.123104	1.15882	0.278821	0.127778	0.100851	0.00153484	0.414558	0.134714	0.0602989	1.26828	0.293656	0.0696471	0.36674	0.184064	0.409029	0.912986	0.18522	0.29771	0.345171	0.293144	0.194873	0.494845	0.0287147	0.82148	0.213138	0.211252	0.0824583	0.626163	0.44933	0.135145	0.205947	0.238328	0.184091	0.208438	0.0856963	0.304744	0.100921	0.356539	0.149657	0.122833	0.440308	0.0754023	0.208908
283		0.353257	0.073458	0.130694	0.197561	0.121799	0.0509601	1.05149	0.322796	0.124598	0.15659	0.0436935	0.44248	0.0998875	0.0638593	1.25513	0.329639	0.0865296	0.390947	0.159041	0.33746	0.930263	0.171755	0.287257	0.365948	0.245381	0.186239	0.466218	0.101871	0.853357	-0.128062	0.202119	0.104141	0.680625	0.431067	0.110483	0.221762	0.198411	0.133712	0.262361	0.12095	0.356021	0.118222	0.350829	0.119163	0.141633	0.435339	0.0857953	0.194758
284		0.294185	0.0342406	0.165129	0.178435	0.162509	0.0625604	0.919825	0.269524	0.121341	0.172176	0.0591293	0.358744	0.0909091	0.0752558	1.25196	0.314772	0.0888434	0.412836	0.146524	0.398459	0.843213	0.118707	0.30525	0.288063	0.23378	0.201859	0.451413	0.0584128	0.929157	-0.0690413	0.238095	0.0589319	0.684417	0.43342	0.123725	0.243882	0.272449	0.109293	0.248234	0.102886	0.320536	0.148256	0.344905	0.116091	0.0853424	0.397827	0.0776538	0.154529
285		0.273828	0.0644108	0.133811	0.144845	0.137178	0.0807362	0.772865	0.306531	0.126818	0.128908	0.0839242	0.388927	0.0572108	0.0714902	1.32635	0.298173	0.0906716	0.385686	0.164256	0.366337	0.875406	0.157233	0.246792	0.308816	0.220999	0.234246	0.418888	0.0772395	0.916977	-0.101742	0.224677	0.0993789	0.61385	0.418113	0.101695	0.293423	0.224073	0.12865	0.331007	0.123496	0.319431	0.113361	0.345896	0.118752	0.0896581	0.382056	0.0549965	0.174335
286		0.264583	0.0654594	0.106952	0.187867	0.128152	0.0715862	0.851051	0.294571	0.0962551	0.118537	0.112084	0.393369	0.0558011	0.057357	1.29953	0.276961	0.146787	0.434537	0.169864	0.444844	0.883109	0.155765	0.300753	0.304875	0.2454	0.193286	0.457708	0.0796178	0.930058	-0.0511189	0.226345	0.0635308	0.584153	0.392409	0.0973408	0.217342	0.223779	0.119982	0.322969	0.0791139	0.304096	0.152106	0.301487	0.0821981	0.111936	0.31898	0.0675739	0.203181
287		0.262622	0.0768084	0.100462	0.19904	0.138327	0.122593	0.766841	0.277436	0.0845212	0.144922	0.0770042	0.39408	0.0989263	0.0834938	1.29222	0.289924	0.14318	0.445506	0.152041	0.471925	0.915447	0.131389	0.290893	0.280156	0.183069	0.199268	0.443686	0.0811056	0.950102	-0.0478007	0.153868	0.0917933	0.616747	0.451285	0.102048	0.16612	0.23565	0.173327	0.353893	0.143944	0.230248	0.153291	0.347257	0.121851	0.156899	0.234783	0.0775643	0.190783
288		0.284708	0.0503237	0.112262	0.208886	0.114555	0.0660661	0.713589	0.295812	0.124927	0.0770475	0.163886	0.417067	0.129889	0.0697837	1.31084	0.276403	-0.0524399	0.392089	0.154352	0.430052	0.925805	0.145399	0.341336	0.280992	0.182796	0.211599	0.47591	0.12259	0.862149	-0.0821795	0.203192	0.148661	0.593545	0.416987	0.117885	0.205135	0.239147	0.150273	0.361573	0.119342	0.201015	0.153684	0.321124	0.121119	0.12069	0.233458	0.0742115	0.170792
289		0.299654	0.0742049	0.157033	0.200128	0.106213	0.0665037	0.783867	0.255401	0.0968686	0.0668071	0.120549	0.450801	0.112315	0.0267202	1.13552	0.271602	-0.0676884	0.337484	0.134245	0.413261	0.946506	0.0917919	0.308931	0.269092	0.1916	0.247697	0.444674	0.103575	0.968197	-0.0948839	0.193632	0.172932	0.671089	0.490423	0.117839	0.195266	0.257002	0.171083	0.367327	0.0891215	0.27328	0.165655	0.332675	0.124222	0.127009	0.227811	0.042247	0.156883
290		0.288761	0.0747996	0.113954	0.198884	0.133264	0.159223	0.741664	0.280728	0.119317	0.0797704	0.129853	0.484646	0.0939948	0.112503	1.22503	0.280167	-0.0874842	0.410195	0.108978	0.456708	0.902713	0.106851	0.324105	0.236652	0.206959	0.273408	0.462594	0.0749273	0.990411	0.20198	0.213162	0.215504	0.608506	0.496501	0.0627238	0.206925	0.290481	0.115856	0.373851	0.102236	0.298465	0.141857	0.354251	0.13929	0.136658	0.236395	0.074585	0.188869
291		0.272727	0.0713007	0.115772	0.202236	0.146008	0.0557769	0.725851	0.237881	0.0948012	0.138648	0.0806883	0.434912	0.0565376	0.0941	1.2154	0.28015	-0.0456506	0.360221	0.0975561	0.467406	0.971711	0.113546	0.310527	0.290133	0.184687	0.245033	0.444063	0.10027	0.885232	0.097813	0.229937	0.167127	0.725905	0.470937	0.0818306	0.222876	0.321143	0.13873	0.435052	0.106167	0.342524	0.143553	0.393096	0.115912	0.154436	0.232254	0.106742	0.173799
292		0.222201	0.0916133	0.134461	0.198561	0.170054	0.117083	0.690021	0.206554	0.0821778	0.139571	0.100439	0.466667	0.0853818	0.124744	1.25683	0.304911	0.0855773	0.383065	0.114173	0.449824	0.848691	0.105275	0.291996	0.270508	0.215788	0.266366	0.398844	0.131031	0.966172	-0.16199	0.182993	0.193015	0.69772	0.500821	0.0794453	0.231115	0.285392	0.140993	0.407446	0.129747	0.243943	0.143522	0.344681	0.139158	0.148443	0.236108	0.0894532	0.17694
293		0.255167	0.0917513	0.117795	0.123013	0.123082	0.104819	0.666977	0.246591	0.0929249	0.140374	0.0993836	0.422583	0.0507341	0.111688	1.24199	0.266916	-0.0802149	0.428571	0.074364	0.477975	0.887906	0.133442	0.337534	0.25409	0.229258	0.243301	0.388562	0.0851161	1.01761	0.179789	0.154043	0.21965	0.691967	0.571032	0.0796162	0.287363	0.269296	0.14647	0.354093	0.0840259	0.293844	0.142279	0.378942	0.138683	0.14698	0.184031	0.0170822	0.189635
294		0.220714	0.0431728	0.143635	0.151063	0.133095	0.0659975	0.709169	0.193272	0.114393	0.15399	0.1479	0.428245	0.148154	0.100091	1.41071	0.281976	0.120477	0.434896	0.0442854	0.489572	0.837768	0.125751	0.269273	0.216131	0.169247	0.233413	0.449316	0.066338	0.914042	0.139886	0.156347	0.249847	0.723051	0.557329	0.0986446	0.262235	0.33433	0.103369	0.38664	0.0900621	0.325976	0.0964965	0.329152	0.0944	0.192262	0.230802	0.036693	0.110484
295		0.220839	0.0906158	0.132165	0.131303	0.166013	0.10521	0.664804	0.220703	0.0801161	0.18515	0.160526	0.439945	0.107164	0.142262	1.28612	0.282632	0.126864	0.421607	0.0793151	0.433595	0.663098	0.112468	0.280052	0.262878	0.149578	0.0739073	0.435523	0.100922	0.980821	-0.0901337	0.187918	0.246216	0.779965	0.624773	0.0965763	0.267685	0.32132	0.143052	0.412308	0.136364	0.290211	0.148848	0.363985	0.143047	0.171207	0.217484	0.0372104	0.140018
296		0.249562	0.0508223	0.108827	0.180328	0.16085	0.121258	0.704838	0.184092	0.0985874	0.209269	0.0700925	0.433971	0.0697879	0.14689	1.22965	0.301567	0.134704	0.41788	0.0859604	0.549425	0.669241	0.123933	0.258738	0.233776	0.167785	0.17029	0.418803	0.0739092	1.00927	0.119706	0.204539	0.24953	0.806071	0.641764	0.115649	0.254619	0.338538	0.161988	0.369121	0.121843	0.313723	0.15093	0.346134	0.124201	0.210719	0.25691	0.036847	0.102672
297		0.208566	0.0864639	0.111787	0.182536	0.183161	0.103949	0.601705	0.165966	0.0980971	0.271882	0.0548303	0.420693	0.0487239	0.159752	1.25491	0.327032	0.115455	0.435058	0.0664569	0.497956	0.621317	0.127501	0.28039	0.161213	0.217685	0.22023	0.443135	0.0928912	1.05511	-0.111776	0.165354	0.250393	0.807848	0.609094	0.104288	0.259977	0.33755	0.159042	0.394061	0.105691	0.321757	0.156732	0.34317	0.115555	0.21948	0.213143	0.00691629	0.101413
298		0.211799	0.0508772	0.092121	0.149711	0.137268	0.123635	0.676568	0.137749	0.0636639	0.284154	0.108226	0.418753	0.10915	0.130265	1.20904	0.295079	-0.0548161	0.421064	0.0602648	0.471042	0.598234	0.148598	0.283053	0.198668	0.209171	0.197557	0.42162	0.128484	1.05808	0.131605	0.142197	0.298792	0.822248	0.656495	0.0917844	0.286326	0.372106	0.17151	0.466803	0.0889236	0.270562	0.180541	0.345717	0.133702	0.196028	0.219512	0.0434577	0.134308
299		0.196646	0.0706651	0.129082	0.110744	0.165184	0.11823	0.665948	0.14822	0.106081	0.263557	0.0135575	0.446408	0.0892626	0.126541	1.24954	0.258649	0.0932605	0.421134	0.0359656	0.46208	0.550688	0.169785	0.319774	0.225994	0.156315	0.247827	0.409949	0.103572	1.0489	-0.156463	0.168005	0.319122	0.8499	0.818521	0.113809	0.270102	0.358354	0.10467	0.463812	0.094081	0.306548	0.13778	0.314815	0.094445	0.22356	0.248985	0.0606133	0.125968
300		0.179711	0.103882	0.112936	0.136821	0.13429	0.17707	0.624886	0.148711	0.0911743	0.257954	0.146898	0.409414	0.0886592	0.136107	1.34979	0.251823	0.0962282	0.439806	0.10012	0.453946	0.50422	0.209467	0.290598	0.220986	0.132679	0.235186	0.415395	0.0819151	1.07362	-0.141038	0.16924	0.29475	0.78473	0.716129	0.111734	0.268443	0.38254	0.166706	0.43379	0.0211074	0.255716	0.156915	0.303359	0.0994606	0.223358	0.221035	0.0214673	0.0944999
301		0.198262	0.0892261	0.125449	0.133145	0.196714	0.0934676	0.629741	0.129495	0.112977	0.330344	0.114765	0.406912	0.103703	0.131545	1.29896	0.272917	0.150897	0.360208	0.0745145	0.514747	0.524293	0.22296	0.253417	0.227196	0.14677	0.205465	0.391244	0.0920964	1.02131	0.0836005	0.170576	0.424516	0.865334	0.842441	0.138096	0.264871	0.37693	0.195391	0.441598	0.1086	0.236121	0.116617	0.308953	0.0916387	0.221025	0.266812	0.0393513	0.159811
302		0.165305	0.0822537	0.108808	0.142523	0.163327	0.0717511	0.659676	0.161438	0.0989399	0.296981	0.1292	0.358552	0.0953371	0.111509	1.39487	0.301627	0.125562	0.43534	0.0792119	0.424829	0.447279	0.206386	0.284487	0.21404	0.231013	0.251884	0.441248	0.0736557	1.03741	0.0676036	0.133333	0.436601	0.83829	0.934959	0.119799	0.286474	0.434433	0.152847	0.483704	0.0900533	0.17979	0.129714	0.300437	0.0665191	0.173564	0.250969	0.0240305	0.130837
303		0.221647	0.0872848	0.113342	0.150305	0.117872	0.0887677	0.612245	0.146159	0.09375	0.293864	0.0819636	0.410448	0.11551	0.105085	1.34492	0.26401	0.166604	0.422752	0.0563269	0.464554	0.39168	0.252345	0.260367	0.245199	0.156737	0.193219	0.396528	0.0555305	0.968292	0.0111542	0.228411	0.386993	0.764167	0.841556	0.113506	0.237217	0.422845	0.171684	0.469262	0.0983506	0.30456	0.103574	0.305215	0.0735335	0.149237	0.20357	0.0269631	0.140389
304		0.2097	0.069002	0.120728	0.216944	0.130961	0.0894106	0.663835	0.197545	0.0590149	0.264538	0.0930054	0.397022	0.115927	0.112615	1.21303	0.229989	0.173138	0.407375	0.068254	0.502596	0.492183	0.25839	0.291733	0.27864	0.181538	0.188689	0.409847	0.0332883	0.955926	0.0637875	0.213549	0.407335	0.779817	0.892791	0.141039	0.234186	0.464272	0.126977	0.484103	0.0973618	0.22345	0.0808203	0.26757	0.039573	0.190045	0.214074	0.0351711	0.126426
305		0.198428	0.0891479	0.109854	0.14723	0.160436	0.000244559	0.637527	0.145622	0.069555	0.268025	0.0889357	0.359853	0.117457	0.0871296	1.33199	0.263692	0.15069	0.422416	0.0820791	0.5035	0.453521	0.29324	0.286316	0.228409	0.171912	0.155047	0.48135	0.0425864	1.03944	0.120879	0.217544	0.370134	0.71905	0.825862	0.138757	0.217416	0.462152	0.160273	0.488722	0.0970782	0.316603	0.141314	0.326473	0.0756287	0.184726	0.235622	0.0759705	0.165454
306		0.169255	0.107094	0.0932651	0.149966	0.13967	0.0824969	0.606817	0.16978	0.0824849	0.237253	0.0990951	0.408045	0.112837	0.0960226	1.32834	0.252483	0.19615	0.423423	0.106761	0.462092	0.524209	0.331439	0.275562	0.263262	0.210567	0.19354	0.400141	0.0264886	0.9713	0.117691	0.183148	0.405736	0.625207	0.727914	0.152791	0.171723	0.449842	0.119142	0.455951	0.0503202	0.326336	0.113392	0.262835	0.0792247	0.207073	0.227941	0.0720268	0.202882
307		0.13184	0.0560072	0.110475	0.17997	0.159581	0.0750123	0.577764	0.167679	0.0760727	0.158736	0.0697573	0.394534	0.1375	-0.00583348	1.30966	0.248041	0.212758	0.426752	0.107338	0.434783	0.535545	0.32942	0.324076	0.223197	0.19007	0.184517	0.429674	0.044964	1.0244	0.129072	0.171038	0.317415	0.591635	0.714458	0.13883	0.186757	0.405584	0.16575	0.504434	0.094886	0.288556	0.116039	0.305023	0.102827	0.17847	0.299063	0.0877444	0.225155
308		0.211685	0.102897	0.0805574	0.177139	0.166476	0.164903	0.575227	0.152819	0.0516841	0.12726	0.117759	0.328454	0.123602	0.0205872	1.30512	0.222527	0.299321	0.443834	0.0826096	0.41714	0.447402	0.366398	0.337552	0.248764	0.231501	0.151824	0.300138	0.0306583	1.08251	0.133416	0.139674	0.26765	0.568638	0.65431	0.119201	0.178571	0.366862	0.185603	0.460834	0.0955297	0.299094	0.0712855	0.326857	0.098512	0.166378	0.322716	0.102237	0.224076
309		0.179753	0.0991973	0.124682	0.178143	0.173496	0.115243	0.547249	0.180405	0.0609613	0.128096	0.0920936	0.418353	0.152786	0.0680309	1.31741	0.210815	0.25136	0.37575	0.0653266	0.477273	0.52809	0.406473	0.354938	0.217199	0.177812	0.161563	0.387898	0.0689968	0.921969	0.128539	0.219723	0.266032	0.514763	0.620427	0.168006	0.157864	0.384101	0.158685	0.449719	0.101647	0.332608	0.0919765	0.293721	0.130262	0.177751	0.311861	0.045955	0.217351
310		0.185274	0.105511	0.1047	0.236692	0.153837	0.162086	0.531876	0.213914	0.0576441	0.108899	0.0800528	0.401977	0.174357	0.0812797	1.28465	0.241891	0.289188	0.374783	0.115547	0.418711	0.46478	0.385263	0.374918	0.237343	0.260339	0.173576	0.419874	0.0693603	1.04037	0.105435	0.20373	0.28694	0.435827	0.561436	0.165242	0.130582	0.355255	0.173032	0.437435	0.0986862	0.299127	0.0411345	0.316106	0.0670516	0.127655	0.298662	0.0477799	0.255749
311		0.174061	0.0601175	0.136107	0.216907	0.154881	0.128284	0.526061	0.178091	0.0490455	0.094727	0.0751189	0.385083	0.185547	0.0670011	1.41941	0.202609	0.257266	0.408003	0.0970104	0.552247	0.487682	0.475137	0.386054	0.234395	0.265021	0.152039	0.406132	0.0658602	1.00895	-0.131053	0.151841	0.244924	0.50939	0.427255	0.143797	0.135349	0.365246	0.139252	0.446201	0.105537	0.355314	0.119236	0.27785	0.0814484	0.144095	0.281072	0.140667	0.201577
312		0.174755	0.102906	0.133716	0.229062	0.187836	0.0570793	0.488203	0.220967	0.0391645	0.086737	0.0871415	0.340764	0.183	0.0683608	1.22151	0.259949	0.26686	0.322903	0.0995106	0.517703	0.481364	0.424086	0.366209	0.241105	0.251334	0.195994	0.396978	0.0871886	1.03081	0.215043	0.239363	0.177929	0.478647	0.396353	0.155541	0.104605	0.302189	0.130332	0.402346	0.10752	0.320531	0.0577353	0.350305	0.057368	0.154976	0.235458	0.0873449	0.228518
313		0.217675	0.071288	0.132679	0.25933	0.157797	0.0760419	0.478992	0.168892	0.0479662	0.122762	0.00310925	0.388361	0.186733	0.0798335	1.23804	0.22194	0.209551	0.368421	0.0413891	0.488294	0.548096	0.508822	0.376708	0.25161	0.255268	0.223523	0.467173	0.0921487	1.12963	0.19165	0.235208	0.160463	0.470817	0.37329	0.146897	0.147905	0.307351	0.178402	0.444217	0.129112	0.318903	0.0852314	0.288197	0.0690741	0.14591	0.279689	0.096311	0.202585
314		0.173021	0.0855842	0.125928	0.240846	0.175537	0.0933919	0.456925	0.226676	0.088357	0.159543	0.13009	0.369793	0.194945	0.107935	1.32896	0.224333	0.279795	0.362878	0.0829048	0.488821	0.594822	0.549964	0.381127	0.239862	0.255375	0.191602	0.48232	0.070459	1.12079	0.192507	0.246145	0.152926	0.46527	0.312813	0.164354	0.169309	0.27648	0.107318	0.442418	0.0876351	0.385848	0.119065	0.27619	0.0721668	0.189135	0.321335	0.0819833	0.229256
315		0.204462	0.0932564	0.123431	0.240856	0.173173	0.0733152	0.463444	0.237558	-0.00797911	0.233239	0.0220186	0.329195	0.189951	0.0943667	1.32782	0.171321	0.211955	0.366763	0.0687084	0.52373	0.550734	0.554429	0.383856	0.236355	0.228712	0.183091	0.439534	0.0790822	1.05868	-0.0631579	0.218814	0.123441	0.411957	0.368657	0.162756	0.176802	0.246108	0.147912	0.50541	0.0921376	0.338912	0.119916	0.318871	0.0706685	0.170278	0.351231	0.0726121	0.226776
316		0.176878	0.104151	0.137444	0.242414	0.211366	0.0467475	0.388636	0.237032	-0.0141373	0.186615	0.100219	0.357897	0.241594	0.0992078	1.18403	0.17512	0.254391	0.362138	0.0741719	0.487064	0.529412	0.496711	0.316746	0.236064	0.201818	0.193941	0.358737	0.0754421	1	0.273276	0.19049	0.118246	0.371756	0.341173	0.145551	0.172127	0.253021	0.173283	0.471508	0.0554377	0.346092	0.077985	0.31619	0.0669822	0.202119	0.288218	0.0593301	0.11557
317		0.199676	0.0884874	0.132205	0.291405	0.195556	0.117053	0.390773	0.228576	0.061534	0.217452	0.114516	0.281127	0.165143	0.0962147	1.27991	0.151313	0.211497	0.295082	0.0895645	0.477502	0.578606	0.59284	0.313875	0.286106	0.144013	0.257439	0.330137	0.0511464	1.01325	0.229537	0.197905	0.153289	0.424959	0.364118	0.120215	0.216411	0.256675	0.164569	0.518634	0.0741085	0.348633	0.113096	0.275542	0.0518732	0.175471	0.329469	0.0650367	0.119758
318		0.181235	0.107955	0.108988	0.302091	0.209753	0.139487	0.365585	0.194473	0.0792683	0.223741	0.107266	0.251097	0.155813	0.126327	1.19957	0.156146	0.170359	0.281297	0.0871795	0.492888	0.523057	0.641957	0.297309	0.236875	0.118947	0.242432	0.307005	0.0165577	1.05778	0.221815	0.232028	0.115349	0.403606	0.295126	0.124484	0.197824	0.224033	0.142039	0.481971	0.0542589	0.358918	0.128823	0.264854	0.0544093	0.169887	0.323674	-0.0526316	0.126257
319		0.206285	0.108042	0.169146	0.329674	0.238273	0.18557	0.388737	0.227426	0.0705406	0.206331	0.0845239	0.267299	0.194588	0.131923	1.22227	0.190446	0.170171	0.352143	0.0605187	0.503995	0.556198	0.589365	0.297285	0.264987	0.10791	0.255354	0.330801	0.0486677	1.01957	-0.0499542	0.187444	0.0921544	0.449916	0.259607	0.120686	0.261146	0.224426	0.131845	0.547407	0.0744615	0.381342	0.0945488	0.324234	0.0336442	0.195323	0.310038	0.0409697	0.119264
320		0.193451	0.135966	0.181444	0.285864	0.221442	0.143953	0.37037	0.219955	0.0713662	0.195211	0.0602117	0.297172	0.183737	0.0862227	1.23378	0.199748	0.210038	0.344707	0.0510266	0.456385	0.543995	0.633196	0.31415	0.282886	0.162608	0.255623	0.400906	0.110558	0.989747	0.265747	0.179413	0.0702134	0.423996	0.234068	0.112849	0.257488	0.243297	0.162377	0.598729	0.120743	0.306003	0.112061	0.298996	0.0390847	0.15868	0.271123	0.0685533	0.110548
321		0.201684	0.138872	0.131971	0.269745	0.180849	0.195504	0.430492	0.17253	0.0831532	0.119145	0.116206	0.279236	0.210607	0.0650496	1.14024	0.196503	0.229114	0.360598	0.0700925	0.42552	0.493663	0.589904	0.351113	0.253835	0.105991	0.25745	0.439304	0.0605239	1.04337	0.255594	0.134062	0.0571515	0.431274	0.287099	0.115309	0.242051	0.249803	0.176754	0.593521	0.10755	0.356423	0.0707469	0.275058	0.00154363	0.157883	0.317041	0.045499	0.0546839
322		0.191653	0.171415	0.14912	0.209802	0.201445	0.163758	0.407294	0.228229	0.0816561	0.0913857	0.0381679	0.281324	0.188107	0.0654893	1.22494	0.156477	0.290451	0.286291	-0.0294058	0.53377	0.506039	0.627052	0.360696	0.291584	0.174302	0.253012	0.420757	0.0786414	1.01026	-0.138056	0.111872	0.100895	0.464598	0.276149	0.165	0.221053	0.277458	0.173788	0.640189	0.0576107	0.288752	0.0819267	0.262455	0.0486176	0.132633	0.272286	0.0366211	0.102703
323		0.162687	0.145846	0.150318	0.239458	0.172628	0.17595	0.441662	0.19424	0.0356735	0.204851	0.0909901	0.281061	0.181105	0.0737074	1.33217	0.193466	0.236293	0.296988	0.067734	0.499164	0.485588	0.615759	0.336315	0.31163	0.166492	0.191881	0.406863	0.0799176	1.0024	0.259799	0.154003	0.0324594	0.471074	0.278643	0.157406	0.216381	0.202916	0.147855	0.538063	0.0848912	0.324075	0.0840484	0.284675	-0.0130996	0.161397	0.290998	0.0118329	0.0692817
324		0.0924066	0.123743	0.173165	0.25095	0.187067	0.187759	0.413635	0.207874	0.0859047	0.18961	0.112388	0.301354	0.230964	0.0782641	1.23286	0.183009	0.240093	0.321081	0.0947585	0.493027	0.482549	0.583902	0.367495	0.322953	0.126552	0.24153	0.44302	0.0492476	0.980482	-0.115556	0.0805467	0.0864275	0.477342	0.316093	0.119302	0.269942	0.266614	0.172498	0.528489	0.117294	0.292003	0.042946	0.26105	0.131061	0.169891	0.365533	0.0331869	0.101205
325		0.168889	0.153103	0.139482	0.251422	0.170509	0.173204	0.533708	0.195538	0.0482259	0.252637	0.0969054	0.264665	0.238261	0.0854908	1.26386	0.234308	0.253761	0.279739	0.0795082	0.513635	0.394207	0.485981	0.352705	0.333165	0.1346	0.277412	0.432908	0.0503894	0.853687	0.219033	0.0960485	0.0332418	0.459415	0.396009	0.131048	0.248419	0.240777	0.181424	0.577065	0.0983556	0.308832	0.0647748	0.294396	0.083271	0.156629	0.318438	0.0430368	0.124942
326		0.122578	0.100046	0.10798	0.213748	0.128662	0.174793	0.601764	0.203381	0.0228415	0.234324	0.103021	0.293333	0.210326	0.0410606	1.19305	0.193684	0.261593	0.263588	0.109626	0.554928	0.425559	0.496002	0.345937	0.32001	0.151644	0.236434	0.400071	0.086589	0.884948	0.247035	0.145123	0.081417	0.471964	0.421511	0.139834	0.253197	0.278154	0.168657	0.513853	0.13171	0.325159	0.100563	0.293723	0.0763547	0.197706	0.280556	0.00774818	0.109825
327		0.130347	0.100912	0.12298	0.239688	0.168731	0.147441	0.532085	0.21065	0.0515077	0.285047	0.0965294	0.230981	0.214623	0.0881976	1.18406	0.247198	0.254567	0.289015	0.0738007	0.520334	0.458162	0.454111	0.339912	0.406362	0.176409	0.260402	0.404491	0.0659415	0.85258	0.198082	0.157709	0.0836977	0.499291	0.455704	0.0816072	0.258729	0.278559	0.140726	0.535525	0.109931	0.301713	0.0941225	0.30861	0.0514596	0.170576	0.290147	-0.00614402	0.140919
328		0.0680421	0.0817707	0.142933	0.281332	0.167368	0.164706	0.59161	0.231621	0.00388098	0.304725	0.0770777	0.269312	0.211183	0.0774473	1.21849	0.237632	0.248594	0.309099	0.115692	0.533167	0.35069	0.387059	0.343652	0.35272	0.223881	0.22398	0.410683	0.0791132	0.916925	-0.0812135	0.137104	0.106023	0.483152	0.465281	0.0981861	0.282246	0.301291	0.167034	0.634708	0.106974	0.285283	0.0960627	0.259953	0.049883	0.188969	0.313011	-0.0300971	0.128811
329		0.168719	0.0837633	0.149368	0.288874	0.111772	0.160071	0.685162	0.219923	0.0312365	0.345293	0.104188	0.349687	0.217598	0.0111101	1.17375	0.22713	0.275444	0.309687	0.106877	0.582584	0.37052	0.367636	0.3671	0.4182	0.240711	0.209188	0.40287	0.0510847	0.869245	-0.058602	0.155595	0.0983709	0.568481	0.49099	0.093427	0.254042	0.235766	0.137733	0.414429	0.0928153	0.341393	0.0474926	0.338445	0.0448579	0.244065	0.301666	0.0293761	0.149768
330		0.165476	0.0969496	0.169651	0.264665	0.0827309	0.219703	0.69153	0.233771	0.0623995	0.282588	0.0502988	0.298106	0.231952	0.114839	1.19569	0.217153	0.151011	0.31677	0.0927453	0.610523	0.344469	0.342905	0.417459	0.395796	0.237174	0.234043	0.368022	0.082945	0.903097	-0.10378	0.15467	0.104756	0.551754	0.575883	0.0724675	0.319224	0.256133	0.173618	0.568753	0.0961598	0.33348	0.0838923	0.302776	0.0241573	0.147453	0.284121	0.0732192	0.167184
331		0.13012	0.113349	0.19805	0.266039	0.136042	0.17638	0.777422	0.257757	0.00517522	0.295775	0.105515	0.304106	0.218005	0.100092	1.12448	0.190068	0.142177	0.284751	0.105013	0.529704	0.31071	0.325997	0.3361	0.345473	0.209751	0.202699	0.451889	0.0916764	0.749708	0.173374	0.161175	0.077997	0.506825	0.564296	0.0898405	0.261842	0.227085	0.118223	0.517915	0.0419453	0.289278	0.100021	0.307857	0.0125663	0.197386	0.315634	0.0681652	0.177071
332		0.148269	0.0999396	0.170027	0.421734	0.126343	0.15038	0.746416	0.291576	-0.0169889	0.209995	0.0761456	0.298311	0.229413	0.113987	0.980863	0.183802	0.0738468	0.294667	0.0952381	0.563885	0.336677	0.323114	0.342621	0.362914	0.13367	0.212878	0.513012	0.0713628	0.821202	0.175785	0.133116	0.0929595	0.485549	0.522229	0.0849682	0.217845	0.216983	0.167434	0.665014	0.0610474	0.379771	0.0905532	0.303985	0.0177285	0.208472	0.263206	0.0364646	0.131253
333		0.132901	0.0988877	0.159215	0.403075	0.145267	0.214508	0.731082	0.365228	0.0182195	0.199191	0.014605	0.258412	0.193579	0.102856	1.07	0.1717	0.106494	0.303212	0.114298	0.541147	0.29703	0.315212	0.353535	0.432515	0.18211	0.185652	0.448373	0.0740656	0.739206	0.141071	0.146549	0.108456	0.462873	0.580958	0.0741467	0.268635	0.185517	0.145551	0.685083	0.0922118	0.316296	0.075368	0.351567	0.0577594	0.23609	0.259375	0.080571	0.18362
334		0.145611	0.0962241	0.175217	0.462553	0.107707	0.20602	0.640869	0.320411	0.0578043	0.150773	0.138688	0.277572	0.18377	0.115752	1.014	0.137492	0.124676	0.314513	0.105492	0.441353	0.286344	0.300832	0.345811	0.391882	0.196765	0.177477	0.458215	0.0908246	0.86642	-0.126333	0.114218	0.0819876	0.433249	0.546263	0.0566547	0.288256	0.185837	0.166222	0.587951	0.0845027	0.263127	0.0727538	0.326717	0.0620728	0.243778	0.257065	0.025974	0.133286
335		0.114152	0.110293	0.168365	0.442151	0.0971787	0.176769	0.594883	0.295879	0.0242951	0.132675	0.180525	0.244475	0.169197	0.0957783	1.07685	0.151104	0.104532	0.298881	0.113346	0.502893	0.309479	0.313317	0.378624	0.382146	0.22981	0.146963	0.56311	0.0712508	0.81982	0.163582	0.0999405	0.10403	0.430034	0.489876	0.0662187	0.237984	0.211312	0.146621	0.513062	0.113836	0.295269	0.110737	0.342962	0.0420845	0.206674	0.197768	0.0146388	0.125029
336		0.117307	0.12261	0.185606	0.467091	0.0483425	0.194839	0.627543	0.257828	0.0107849	0.153534	0.120842	0.295288	0.151901	0.102459	1.11712	0.105561	0.0569268	0.312068	0.113007	0.545581	0.27205	0.25659	0.389158	0.402955	0.113039	0.178481	0.480071	0.0672686	0.80323	0.203248	0.139507	0.0786925	0.384701	0.501096	0.0428682	0.286047	0.217617	0.204825	0.640997	0.106289	0.316608	0.0642604	0.340992	0.0876694	0.254933	0.264214	0.0801377	0.181237
337		0.130488	0.121566	0.213434	0.507226	0.110904	0.210975	0.66792	0.265195	0.0534053	0.151347	0.0791671	0.247432	0.169221	0.144334	1.142	0.104353	0.10839	0.370579	0.0956307	0.533089	0.288336	0.285749	0.329831	0.425808	0.143621	0.132045	0.509051	0.0833333	0.797309	0.127639	0.132031	0.116039	0.319032	0.43995	0.0637041	0.269287	0.209192	0.127056	0.684329	0.102996	0.310958	0.106011	0.317252	0.100627	0.301357	0.252476	0.081279	0.191737
338		0.149126	0.140055	0.198902	0.480704	0.0696541	0.190039	0.620347	0.261138	0.0457168	0.103001	0.140331	0.236013	0.16926	0.127006	1.05925	0.054553	0.145029	0.313878	0.0908714	0.541893	0.292585	0.249035	0.360284	0.408999	0.134512	0.196785	0.534157	0.0408255	0.824656	0.176647	0.142085	0.120668	0.384746	0.443203	0.056399	0.270951	0.215671	0.163814	0.661808	0.0939086	0.347198	0.0781971	0.351935	0.0811731	0.305872	0.259029	0.0935217	0.190499
339		0.192235	0.104374	0.206616	0.408579	0.0915932	0.148245	0.597244	0.246352	0.0500073	0.083652	0.131491	0.239384	0.18309	0.134731	1.06524	0.0233042	0.161655	0.325957	0.0828316	0.549383	0.291524	0.289204	0.381522	0.417888	0.186386	0.158069	0.499821	0.119396	0.78083	0.154937	0.0937592	0.177674	0.378371	0.408606	0.0789936	0.256875	0.250149	0.192327	0.766706	0.0539957	0.314551	0.0835459	0.322776	0.0925362	0.265678	0.280512	0.0688299	0.189614
340		0.16375	0.120061	0.222409	0.379206	0.0617111	0.149215	0.64687	0.278564	0.0862457	0.100781	0.0627933	0.216961	0.189551	0.129734	1.15468	0.0444584	0.146794	0.349582	0.096543	0.488797	0.306949	0.30107	0.463626	0.391414	0.136183	0.163971	0.462857	-0.0159229	0.744883	0.175191	0.169823	0.158291	0.345013	0.373186	0.0651042	0.270547	0.217151	0.162063	0.761962	0.0265432	0.186266	0.0993461	0.327049	0.0622484	0.318679	0.278624	0.102721	0.213076
341		0.18797	0.149817	0.256686	0.382896	0.0670581	0.128548	0.712636	0.221017	0.0705761	0.107359	0.119838	0.222534	0.201742	0.0978018	1.07359	0.0571071	0.237134	0.308297	0.0612586	0.600345	0.295118	0.218901	0.425634	0.375862	0.159798	0.168477	0.455197	0.0656073	0.822982	0.137701	0.20449	0.135787	0.405527	0.408253	0.0463662	0.249632	0.261667	0.142378	0.757432	0.0948814	0.331961	0.07909	0.410297	0.0341382	0.276992	0.298004	0.0717467	0.18756
342		0.155518	0.132235	0.228775	0.29322	0.106353	0.138445	0.744937	0.213638	0.0850082	0.0965875	0.164952	0.261989	0.225817	0.0937326	1.01948	0.0379058	0.217462	0.268604	0.0672608	0.5329	0.234414	0.250978	0.470151	0.364759	0.125567	0.148231	0.422953	0.0501931	0.832876	0.148841	0.120168	0.197979	0.402279	0.384447	0.0815591	0.316102	0.270513	0.1772	0.673469	0.115803	0.360307	0.0984026	0.360465	0.0208944	0.246721	0.245672	-0.00816523	0.211326
343		0.144767	0.154203	0.200969	0.288633	0.127528	0.135842	0.661392	0.19481	0.0792565	0.053494	0.188589	0.198449	0.198383	0.114766	1.06034	0.078613	0.176423	0.306394	0.0608948	0.514694	0.232466	0.263363	0.401065	0.362143	0.237728	0.173709	0.395915	0.0564844	0.784708	0.173814	0.118472	0.218017	0.417542	0.385284	0.114512	0.261124	0.208704	0.114175	0.712164	0.0959421	0.345137	0.102501	0.324317	0.0581839	0.221282	0.235001	0.0799703	0.171106
344		0.110472	0.189013	0.211181	0.359114	0.0968728	0.127765	0.674765	0.152325	0.083383	0.0582512	0.122572	0.214219	0.225775	0.110723	1.0685	0.0621685	0.174667	0.309042	0.0851197	0.572476	0.245412	0.219118	0.418768	0.369176	0.162617	0.183937	0.424187	0.0421714	0.808933	0.182933	0.172455	0.225951	0.316103	0.347231	0.084251	0.288928	0.180799	0.135664	0.740785	0.129053	0.359753	0.102756	0.367095	0.0599369	0.240233	0.315558	0.111674	0.111993
345		0.131003	0.179223	0.21485	0.35075	0.077618	0.177491	0.651394	0.128376	0.0999251	0.0523416	0.110307	0.254819	0.214056	0.110209	1.05516	0.0638117	0.14418	0.298817	0.105684	0.548589	0.213074	0.203902	0.41786	0.396371	0.169771	0.167595	0.377682	0.07524	0.87907	0.142356	0.1379	0.16992	0.346602	0.360063	0.129714	0.270715	0.229146	0.111812	0.783622	0.0493442	0.340698	0.100374	0.425589	0.0666795	0.209874	0.24637	0.064275	0.151551
346		0.152169	0.107673	0.236303	0.268318	0.135392	0.0735709	0.618006	0.145592	0.0744634	0.05051	0.115584	0.268722	0.217194	0.131725	0.975106	0.0854357	0.150723	0.280196	0.0658931	0.679561	0.200488	0.198743	0.556338	0.347826	0.13851	0.196735	0.398426	0.0601569	0.817681	0.13024	0.127072	0.157364	0.344441	0.416233	0.0701571	0.248752	0.206198	0.179261	0.751351	0.0994042	0.32863	0.127473	0.34778	0.0825019	0.183052	0.256766	0.0348381	0.155529
347		0.0494685	0.155424	0.254007	0.275149	0.138993	0.162915	0.641492	0.125168	0.0582799	0.0295561	0.065367	0.274258	0.234651	0.156763	1.16639	0.0778697	0.146058	0.275441	0.0808102	0.506383	0.188673	0.210868	0.52659	0.420134	0.173218	0.202238	0.285764	0.0358794	0.84025	0.126518	0.153276	0.207858	0.354875	0.409877	0.10364	0.254535	0.218843	0.195305	0.833735	0.0177696	0.334891	0.155257	0.406547	0.0678899	0.173446	0.232889	0.081571	0.162506
348		0.120184	0.133179	0.196959	0.284576	0.154789	0.143628	0.654803	0.115947	0.0874697	0.0382619	0.132906	0.317675	0.241789	0.103069	1.04684	0.0666379	0.145076	0.308021	0.0943161	0.553245	0.212891	0.176611	0.500228	0.397423	0.184847	0.16961	0.326998	0.0748483	0.815507	0.0669951	0.168566	0.2054	0.326161	0.385794	0.112596	0.265875	0.225482	0.187174	0.791519	0.0644863	0.320766	0.130514	0.380371	0.107995	0.181869	0.214628	0.0642382	0.163884
349		0.108534	0.12858	0.222407	0.253982	0.136169	0.128428	0.546334	0.142466	0.0618744	0.0405175	0.120712	0.321218	0.272848	0.0637338	1.07524	0.0404255	0.0976157	0.335606	0.112819	0.630688	0.185706	0.164299	0.492358	0.373134	0.16191	0.200337	0.375131	0.0574294	0.738173	0.153846	0.142688	0.134846	0.268722	0.384397	0.147613	0.231037	0.220836	0.205275	0.739602	0.0750392	0.345109	0.120846	0.394481	0.0627746	0.204357	0.183524	0.0286426	0.153624
350		0.0998336	0.113453	0.227298	0.259364	0.125223	0.149383	0.429878	0.157286	0.089584	0.0459867	0.145474	0.340517	0.202804	0.0763849	1.06137	-0.00212404	0.132672	0.358457	0.0863993	0.639452	0.175876	0.16463	0.52525	0.402551	0.175263	0.200671	0.358746	0.0564844	0.790893	0.104039	0.157556	0.132766	0.304767	0.39791	0.167332	0.244562	0.23334	0.170407	0.81149	0.121778	0.284511	0.144538	0.314854	0.042694	0.190412	0.211054	0.056331	0.136855
351		0.131895	0.0853866	0.214697	0.252192	0.149254	0.13415	0.454603	0.134713	0.0914003	0.0446043	0.0576217	0.319935	0.240835	0.0776471	1.06228	0.0135078	0.170889	0.305062	0.105447	0.586566	0.215906	0.116667	0.526852	0.358278	0.127787	0.209237	0.35377	0.0892816	0.794856	0.124272	0.159964	0.0582435	0.355903	0.440449	0.183044	0.210015	0.217548	0.201601	0.716489	0.117573	0.2949	0.11988	0.440605	0.058846	0.185036	0.175812	0.0117471	0.134878
352		0.109194	0.124766	0.227834	0.270793	0.159738	0.140276	0.436488	0.165845	0.0805872	0.10828	0.0937934	0.343633	0.219384	0.0620221	1.05075	0.0609862	0.155259	0.334998	0.0851944	0.667053	0.174221	0.169059	0.526877	0.389182	0.204701	0.215233	0.352657	0.025583	0.811422	0.1446	0.146195	0.0987456	0.407703	0.407514	0.201296	0.240588	0.237923	0.207171	0.721637	0.0888747	0.266667	0.131187	0.468483	0.0781676	0.177168	0.199273	0.0506108	0.158574
353		0.100674	0.116236	0.265537	0.308395	0.167081	0.136446	0.361766	0.147402	0.113716	0.139225	0.128525	0.329593	0.256291	0.0635882	0.930607	0.0687945	0.160097	0.353243	0.0866433	0.629912	0.153462	0.12737	0.490023	0.38708	0.218285	0.210169	0.339118	0.0594694	0.770705	0.138454	0.145678	0.114537	0.397549	0.485018	0.193296	0.237423	0.236842	0.168669	0.689877	0.158926	0.318849	0.114613	0.410346	0.113836	0.150413	0.204852	0.0156479	0.12877
354		0.0984048	0.0995724	0.259301	0.32669	0.17518	0.130546	0.378428	0.147009	0.0968418	0.1882	0.118215	0.348124	0.230543	0.0659641	1.03053	0.0564257	0.174837	0.294039	0.109195	0.608425	0.233187	0.148685	0.532134	0.403627	0.185427	0.199777	0.301654	0.0203801	0.681142	0.143725	0.117735	0.027614	0.428165	0.518732	0.208798	0.224002	0.228703	0.2	0.803434	0.16121	0.332404	0.141684	0.458333	0.118539	0.146052	0.173583	0.0482046	0.0963841
355		0.0864646	0.132407	0.224036	0.334153	0.189504	0.0940989	0.379956	0.187276	0.0823816	0.131674	0.155889	0.375717	0.19204	0.068394	0.97708	0.0738455	0.163542	0.354066	0.12377	0.617222	0.268125	0.0981445	0.510771	0.328781	0.195837	0.246522	0.302976	0.0337182	0.696663	0.205521	0.133901	0.0640946	0.492941	0.569803	0.16151	0.22431	0.226586	0.226753	0.876202	0.187639	0.30608	0.152464	0.443383	0.130604	0.16745	0.136092	0.0965134	0.133502
356		0.0741582	0.155682	0.190809	0.359602	0.18485	0.162926	0.422857	0.190992	0.0838729	0.124326	0.132467	0.299177	0.194054	0.0424002	1.07193	0.0586975	0.134215	0.348968	0.126475	0.555492	0.191608	0.133839	0.438605	0.428794	0.287641	0.212577	0.354292	0.0614239	0.680123	0.175058	0.160628	0.0668721	0.47793	0.603208	0.166051	0.242988	0.221161	0.220896	0.660268	0.150426	0.343631	0.133399	0.42926	0.115351	0.172801	0.191663	0.0916834	0.133683
357		0.0992937	0.101031	0.204512	0.342651	0.194535	0.133768	0.343866	0.15	0.0840413	0.177201	0.144247	0.329026	0.204283	0.0975377	1.03388	0.0492791	0.12396	0.424271	0.13707	0.522701	0.209596	0.104046	0.494043	0.385366	0.19236	0.155468	0.299085	0.0939566	0.799579	0.171871	0.165307	0.0410703	0.486534	0.568267	0.112578	0.242309	0.240899	0.216773	0.800117	0.177093	0.2893	0.117998	0.508082	0.1283	0.103326	0.173794	0.120638	0.129712
358		0.109005	0.0980943	0.163536	0.402895	0.209679	0.0983478	0.327505	0.19121	0.0466025	0.152912	0.141121	0.298287	0.192333	0.129912	0.958363	0.0689285	0.1744	0.391427	0.158024	0.535336	0.217066	0.117188	0.501855	0.373181	0.248526	0.254112	0.345835	0.041841	0.696822	0.132383	0.142001	0.0196199	0.410227	0.560013	0.0833885	0.245921	0.212957	0.192565	0.661485	0.239819	0.264745	0.162016	0.46281	0.126501	0.142573	0.159011	0.0929258	0.113476
359		0.110231	0.0875783	0.141668	0.368794	0.184431	0.0697795	0.294514	0.185835	0.0370145	0.144659	0.159165	0.328193	0.190624	0.140109	1.00711	0.0173114	0.154827	0.358395	0.176708	0.511008	0.23511	0.109503	0.420154	0.391579	0.193811	0.243945	0.287966	0.0462617	0.70665	0.146777	0.195069	0.105699	0.428242	0.441406	0.118149	0.198944	0.220644	0.23131	0.73822	0.192771	0.324197	0.188575	0.444681	0.151894	0.168233	0.178242	0.121733	0.113573
360		0.118801	0.0738555	0.128755	0.38437	0.189782	0.118229	0.277726	0.09527	0.0191651	0.179592	0.14873	0.309615	0.198771	0.119915	0.951989	0.0453368	0.128603	0.374971	0.177251	0.581908	0.233563	0.115413	0.441751	0.396859	0.178959	0.272467	0.292908	0.0644783	0.745944	-0.0311436	0.157737	0.0982059	0.43046	0.441334	0.123732	0.205075	0.191864	0.163743	0.679692	0.246293	0.346126	0.186808	0.451717	0.20247	0.19619	0.168744	0.106	0.100854
361		0.122086	0.0812422	0.173098	0.410526	0.17162	0.143081	0.29653	0.189486	0.0144663	0.198292	0.128217	0.34665	0.196358	0.167103	0.907817	0.0638572	0.10004	0.40718	0.199041	0.601887	0.227625	0.115023	0.408387	0.352235	0.256843	0.27667	0.388394	0.0561379	0.799137	0.171481	0.172765	0.107469	0.39803	0.393667	0.117706	0.221757	0.180843	0.197932	0.779805	0.261753	0.350934	0.169183	0.455842	0.167349	0.194698	0.159973	0.134088	0.10991
362		0.104333	0.0706224	0.118015	0.424274	0.176894	0.104361	0.329972	0.228655	0.0602336	0.220166	0.117782	0.332693	0.207498	0.167458	0.873076	-0.0040607	0.115546	0.332876	0.175316	0.525374	0.251418	0.083558	0.405393	0.404491	0.27683	0.278032	0.378349	0.0312352	0.755052	0.108232	0.146387	0.0425127	0.383771	0.359317	0.116868	0.238468	0.145553	0.20217	0.727755	0.281503	0.322081	0.184627	0.453807	0.16785	0.202843	0.1506	0.0878412	0.101841
363		0.146543	0.130631	0.186637	0.389313	0.187367	0.0937665	0.360306	0.221704	0.0331912	0.190717	0.0866479	0.347837	0.259811	0.192594	0.900047	0.0522227	0.0963349	0.336695	0.175979	0.542759	0.229043	0.0875894	0.418772	0.377255	0.177177	0.281768	0.38777	0.0271525	0.735357	-0.128784	0.183612	0.079824	0.376406	0.312409	0.120566	0.229669	0.159478	0.199901	0.669235	0.255918	0.335953	0.156088	0.466271	0.162178	0.21271	0.205934	0.0940819	0.0414062
364		0.0971878	0.092661	0.228004	0.396814	0.163349	0.151166	0.30828	0.218438	0.0278282	0.220922	0.0733904	0.311853	0.219162	0.193618	0.933978	0.0446735	0.0985746	0.423469	0.189914	0.59879	0.267794	0.111873	0.386764	0.389822	0.274532	0.279517	0.382956	0.022409	0.759236	0.163184	0.159806	0.0235402	0.373403	0.359676	0.156749	0.254867	0.152979	0.213303	0.622509	0.343274	0.214106	0.139719	0.441885	0.171212	0.198117	0.216602	0.0954064	0.105685
365		0.146565	0.116029	0.149991	0.366025	0.163407	0.141732	0.297482	0.295725	0.0616788	0.196901	0.106934	0.338154	0.244016	0.162645	0.84462	0.0631329	0.0921929	0.336681	0.157409	0.576651	0.303089	0.153122	0.347117	0.397398	0.249085	0.276682	0.268139	0.0427593	0.821516	0.199355	0.184871	0.00743034	0.386697	0.330359	0.148079	0.195115	0.144646	0.215627	0.684527	0.39856	0.305015	0.121056	0.472527	0.169376	0.258995	0.23352	0.0839695	0.113365
366		0.145923	0.0906719	0.158868	0.398361	0.201109	0.154667	0.296261	0.319447	0.0472828	0.201814	0.0326013	0.355247	0.197052	0.153989	0.892891	0.0985671	0.104162	0.439419	0.134334	0.553172	0.296379	0.100343	0.427766	0.402851	0.22114	0.264335	0.326414	0.0545623	0.711036	0.109539	0.184391	0.0641628	0.403569	0.33247	0.186666	0.24499	0.0906181	0.177622	0.670232	0.406996	0.336313	0.137255	0.462348	0.15467	0.276037	0.234584	0.0274451	0.0772191
367		0.0490503	0.0719228	0.166543	0.433714	0.14846	0.19202	0.357821	0.29389	0.0542113	0.181932	0.104229	0.360193	0.241962	0.126143	0.9196	0.0738023	0.0743934	0.316652	0.155169	0.519796	0.317919	0.110345	0.401972	0.386285	0.255906	0.21391	0.389291	0.0892775	0.804341	0.115183	0.0774648	0.0347687	0.415242	0.302651	0.192624	0.220258	0.165224	0.200497	0.71324	0.335072	0.346692	0.117874	0.493801	0.169352	0.259916	0.177405	-0.00176634	0.0844969
368		0.0877044	0.106871	0.147807	0.431717	0.182113	0.16334	0.35161	0.346702	0.0557713	0.175452	0.0671937	0.409412	0.214393	0.14123	0.865132	0.0699804	0.0835303	0.316995	0.159936	0.46061	0.289525	0.0886329	0.390187	0.471818	0.1655	0.229608	0.34576	0.0486736	0.774806	0.115789	0.161619	0.134158	0.377418	0.29351	0.183606	0.161984	0.119418	0.159277	0.552274	0.295905	0.253359	0.141602	0.410209	0.129815	0.31538	0.217372	0.0745118	0.116279
369		0.168842	0.103116	0.156988	0.457657	0.164846	0.0770828	0.335682	0.365196	0.097423	0.190028	0.0625438	0.323149	0.21471	0.15646	0.832521	0.121705	0.110888	0.390794	0.162876	0.548541	0.254378	0.130717	0.378544	0.457211	0.23051	0.242243	0.323271	0.032541	0.803381	0.152712	0.106785	0.107472	0.339535	0.252463	0.227451	0.200487	0.124745	0.187058	0.643192	0.306373	0.326374	0.118885	0.440994	0.148945	0.260182	0.226023	0.0445179	0.0771273
370		0.136783	0.101902	0.166456	0.450808	0.150672	0.121319	0.347771	0.306343	0.0657915	0.160238	0.11624	0.3513	0.190603	0.130291	0.824994	0.106051	0.0917486	0.313542	0.222714	0.499416	0.278436	0.0969638	0.353925	0.443861	0.172772	0.280347	0.301873	0.0283656	0.826495	0.133174	0.127088	0.12896	0.394043	0.31247	0.220209	0.163822	0.135772	0.231448	0.554637	0.320287	0.271316	0.0985853	0.468382	0.140974	0.231139	0.202034	-0.013986	0.0874924
371		0.145193	0.119059	0.178584	0.445787	0.133968	0.0855349	0.315474	0.401258	0.057731	0.152027	0.0656345	0.399518	0.241857	0.112811	0.905007	0.0590301	0.109667	0.357627	0.189645	0.464635	0.28521	0.0702703	0.398026	0.427815	0.166757	0.286635	0.305496	0.0614015	0.72688	0.15	0.166214	-0.0572473	0.402186	0.308826	0.228107	0.163571	0.101325	0.175518	0.722058	0.344783	0.324171	0.145648	0.448756	0.17676	0.234101	0.255016	0.01334	0.0936504
372		0.166703	0.0999679	0.209538	0.42991	0.185967	0.0468506	0.288462	0.337176	0.0459578	0.126972	0.0375365	0.372829	0.238427	0.143865	0.975355	0.0618736	0.0956416	0.323333	0.261221	0.542601	0.273363	0.107108	0.384723	0.45786	0.185042	0.282843	0.320728	0.0459253	0.763716	0.123805	0.146539	0.019009	0.387454	0.343632	0.209488	0.149733	0.108218	0.185373	0.620791	0.294006	0.300444	0.153145	0.443673	0.163802	0.186727	0.234671	0.0412665	0.0981413
373		0.139905	0.095192	0.170053	0.448609	0.21445	0.0820016	0.331169	0.385465	0.0580926	0.153114	0.0703534	0.353641	0.195849	0.131111	0.905104	0.102857	0.0841084	0.388488	0.264087	0.443001	0.344283	0.103159	0.404645	0.406388	0.164501	0.196689	0.320808	0.100047	0.75203	0.112562	0.169027	0.0438813	0.277301	0.376816	0.214444	0.154938	0.118519	0.168766	0.590883	0.301166	0.300147	0.146541	0.43096	0.166167	0.211427	0.264256	0.0826446	0.100856
374		0.128692	0.104304	0.119822	0.459355	0.231971	0.0905318	0.32986	0.427148	0.0427642	0.165197	0.0570387	0.371565	0.184678	0.123936	0.990465	0.112825	0.0959402	0.303489	0.262074	0.555083	0.305875	0.104861	0.370964	0.44691	0.126862	0.239607	0.298032	0.11855	0.698773	0.122339	0.135708	0.117554	0.372926	0.358533	0.172584	0.120555	0.105664	0.155907	0.60477	0.331329	0.279768	0.121372	0.467103	0.191511	0.175839	0.201878	0.0336965	0.100676
375		0.125563	0.0922055	0.124702	0.452489	0.202089	0.126856	0.323816	0.354426	0.0884247	0.153011	0.0446558	0.355364	0.193474	0.134503	0.933556	0.0789184	0.0993485	0.342472	0.2601	0.494908	0.335062	0.103871	0.397746	0.462417	0.190263	0.214953	0.347042	0.125663	0.677361	0.1347	0.143285	0.0449188	0.370208	0.367159	0.149534	0.160479	0.096814	0.210621	0.605585	0.300199	0.313212	0.156547	0.474938	0.167986	0.189742	0.229772	0.0755396	0.151569
376		0.15831	0.116145	0.109148	0.443692	0.20848	0.0526316	0.340617	0.401724	0.102556	0.160532	0.0386495	0.389378	0.21009	0.141918	0.835455	0.093316	0.0515004	0.35227	0.268856	0.513196	0.329045	0.0861854	0.372745	0.414274	0.160967	0.177369	0.254395	0.114813	0.659981	0.139896	0.16516	0.132889	0.329282	0.393069	0.15139	0.138788	-0.0971588	0.167947	0.65913	0.326456	0.310932	0.094661	0.440586	0.189665	0.191776	0.243022	0.0639697	0.162207
377		0.052384	0.141508	0.135444	0.450551	0.162938	0.130112	0.293475	0.446654	0.0794503	0.13519	0.108842	0.479786	0.187885	0.105217	0.860454	0.0993203	0.116042	0.334749	0.283276	0.440514	0.313377	0.0809348	0.446339	0.514185	0.229202	0.200807	0.347746	0.10907	0.618641	-0.117787	0.173745	0.112176	0.35121	0.313433	0.165344	0.144848	0.105577	0.224035	0.583481	0.340268	0.261277	0.16385	0.479913	0.164935	0.159672	0.268797	0.10751	0.206946
378		0.128047	0.139344	0.119078	0.498837	0.192836	0.104788	0.356561	0.372739	0.0485407	0.141946	0.0351995	0.451481	0.216509	0.123174	0.910102	0.0784014	0.104418	0.341947	0.293596	0.500294	0.300977	0.103431	0.477673	0.381974	0.187553	0.215327	0.325681	0.136886	0.648982	0.216123	0.150701	0.174665	0.380182	0.384291	0.135499	0.109897	0.114943	0.175533	0.550442	0.274797	0.272413	0.118237	0.482806	0.176196	0.106867	0.219523	0.09699	0.21484
379		0.130302	0.116967	0.151526	0.51474	0.209535	0.127438	0.294564	0.337082	0.052976	0.154194	0.0611712	0.437635	0.166192	0.140494	0.890978	0.0643275	0.145782	0.348587	0.257626	0.507272	0.312016	0.0596508	0.458505	0.399471	0.18835	0.176369	0.260188	0.139834	0.660654	-0.109345	0.162178	0.131986	0.33891	0.38186	0.141818	0.135379	0.12571	0.21364	0.558473	0.287545	0.25754	0.125712	0.489752	0.156738	0.1202	0.26432	0.123814	0.226442
380		0.0943959	0.133344	0.085962	0.539617	0.200049	0.134816	0.28113	0.397184	0.0603985	0.162442	0.0382988	0.430364	0.222671	0.140656	0.848343	0.0753529	0.125428	0.33705	0.292889	0.458333	0.308705	0.0749392	0.465313	0.442195	0.214564	0.229095	0.275403	0.112421	0.615055	0.19917	0.112485	0.101375	0.290527	0.355216	0.109414	0.0871735	0.146865	0.270023	0.47093	0.267606	0.329844	0.123058	0.483037	0.172467	0.140732	0.256176	0.0862506	0.16654
381		0.153189	0.115959	0.0712549	0.510532	0.200635	0.135469	0.27379	0.384668	0.111674	0.158477	-0.00447577	0.466602	0.234978	0.158006	0.892154	0.0581345	0.129144	0.328568	0.257824	0.499397	0.258929	0.0742273	0.435799	0.441074	0.18471	0.198278	0.345856	0.0917431	0.703095	-0.0906522	0.191031	0.0978121	0.359012	0.403019	0.121366	0.128606	0.144873	0.212168	0.56166	0.23082	0.288406	0.122197	0.493678	0.21633	0.0927905	0.219758	0.0800515	0.198871
382		0.139415	0.164611	0.0589976	0.52691	0.220327	0.0278791	0.261741	0.352901	0.100344	0.15063	0.14406	0.457402	0.218687	0.155072	0.840866	0.0762527	0.157485	0.308972	0.206349	0.518496	0.247944	0.0583942	0.449622	0.413518	0.21642	0.194805	0.302458	0.0825309	0.575167	0.210553	0.149649	0.0826498	0.258286	0.355459	0.112202	0.108051	0.168366	0.207957	0.549112	0.249582	0.299377	0.116984	0.444905	0.188267	0.081547	0.231435	0.0891899	0.188811
383		0.141861	0.129826	0.0564622	0.4013	0.232823	0.132674	0.2864	0.358458	0.0881345	0.118946	0.03312	0.441629	0.182136	0.125	0.79492	0.0603411	0.132398	0.331749	0.221776	0.5248	0.303818	0.0772982	0.461931	0.395059	0.165934	0.213096	0.278211	0.0874279	0.53837	0.157201	0.187783	0.0373367	0.305732	0.311772	0.119122	0.105105	0.158201	0.210214	0.501147	0.178548	0.296446	0.127951	0.501239	0.166348	0.105802	0.221461	0.0938144	0.192046
384		0.147903	0.127345	0.0850544	0.465889	0.206466	0.126784	0.323077	0.299333	0.0710604	0.110779	-0.0351381	0.473962	0.17875	0.154739	0.9	0.096033	0.161459	0.360382	0.202943	0.504768	0.277689	0.109118	0.453152	0.412707	0.178652	0.225116	0.28388	0.104238	0.603587	0.202149	0.182598	0.0315921	0.291979	0.334772	0.138977	0.114695	0.137787	0.25052	0.450391	0.192165	0.28853	0.129261	0.450602	0.190857	0.166318	0.202275	0.0817901	0.185223
385		0.130698	0.145902	0.112644	0.387982	0.204034	0.11369	0.34242	0.32637	0.0695639	0.124788	0.0742121	0.501475	0.179837	0.109454	0.911037	0.0705755	0.150886	0.410086	0.1974	0.528918	0.265937	0.0738552	0.396044	0.443376	0.181469	0.191812	0.305048	0.0978311	0.613827	0.188482	0.204973	0.0889531	0.251587	0.324658	0.134175	0.14364	0.178482	0.199175	0.44754	0.18989	0.301807	0.149859	0.464045	0.155152	0.139462	0.259242	0.120623	0.166007
386		0.149227	0.145577	0.138931	0.463944	0.201915	0.122085	0.351746	0.257124	0.0583682	0.133816	-0.0127831	0.440929	0.214734	0.10912	0.858394	0.0605798	0.136059	0.380248	0.214845	0.540798	0.280206	0.110508	0.442029	0.445396	0.233618	0.219202	0.291021	0.0792149	0.650696	0.209327	0.21723	0.0658307	0.298174	0.258117	0.137516	0.0932228	0.156036	0.19844	0.34537	0.21273	0.269855	0.129794	0.47598	0.135644	0.173995	0.225806	0.073822	0.164157
387		0.145431	0.115769	0.141606	0.380362	0.187385	0.130553	0.355832	0.234551	0.0752655	0.189536	0.0190045	0.47508	0.237117	0.118844	0.869803	0.0905546	0.150257	0.368017	0.141461	0.512655	0.299446	0.127749	0.384432	0.436094	0.168471	0.222897	0.316474	0.0821346	0.709138	-0.125119	0.262633	0.0480075	0.295587	0.331455	0.0987823	0.151918	0.198234	0.190551	0.384079	0.14902	0.317286	0.141234	0.437944	0.137059	0.168682	0.227511	0.0564854	0.208607
388		0.150691	0.105255	0.170213	0.38241	0.175319	0.0469533	0.357448	0.260749	0.0579422	0.191212	0.0357942	0.466999	0.211907	0.0923672	0.901576	0.117453	0.148323	0.395282	0.160214	0.5177	0.232797	0.0927429	0.372795	0.48259	0.22216	0.230003	0.303793	0.102473	0.556101	0.186239	0.254037	0.0704495	0.282141	0.273545	0.0990954	0.160835	0.225089	0.19979	0.412661	0.186406	0.30412	0.141818	0.469899	0.0945906	0.184592	0.225762	0.0467866	0.170003
389		0.174167	0.131019	0.161951	0.375943	0.202113	0.155316	0.399678	0.225381	0.0772592	0.131908	0.0686174	0.404308	0.180699	0.074314	0.883285	0.0889557	0.170471	0.37217	0.137328	0.634253	0.247044	0.158987	0.411534	0.451447	0.221159	0.244898	0.315118	0.0810683	0.555282	0.158479	0.226415	0.0176854	0.314947	0.340597	0.12122	0.146061	0.213866	0.269547	0.305425	0.156771	0.328311	0.133693	0.459621	0.0981013	0.174163	0.254956	0.0433428	0.15718
390		0.14872	0.111363	0.195398	0.385296	0.215115	0.140011	0.357166	0.199111	0.111286	0.224433	0.0477155	0.310033	0.167493	0.0875842	0.812081	0.0987069	0.124975	0.370643	0.0721985	0.540758	0.239382	0.0739184	0.367471	0.472545	0.199887	0.205951	0.294372	0.0924681	0.569736	0.17914	0.267252	0.070625	0.30238	0.292078	0.120471	0.134083	0.251829	0.240387	0.405975	0.12773	0.243389	0.13325	0.528701	0.0858655	0.159963	0.219699	0.0483079	0.168963
391		0.171179	0.136752	0.211433	0.374955	0.180288	0.149986	0.339164	0.20222	0.0986049	0.183874	0.0265261	0.319243	0.209503	0.099422	0.793249	0.0880694	0.214241	0.344316	0.116931	0.541949	0.222897	0.0914543	0.349328	0.443135	0.181125	0.229807	0.297044	0.0664181	0.564481	0.185537	0.276303	0.0763867	0.369693	0.339133	0.119156	0.170018	0.255804	0.221636	0.352872	0.133533	0.264984	0.0588632	0.527971	0.090945	0.153918	0.294438	0.0724111	0.116769
392		0.156937	0.140184	0.22931	0.32253	0.198113	0.186724	0.357097	0.198463	0.0955215	0.214503	0.0824681	0.285925	0.231979	0.106482	0.777622	0.134603	0.207343	0.339269	0.121507	0.581676	0.212198	0.0991756	0.304241	0.422965	0.238068	0.219936	0.250181	0.111939	0.536494	0.149384	0.276743	0.0807533	0.344253	0.380834	0.130679	0.161702	0.272841	0.197176	0.335685	0.141047	0.31479	0.0786555	0.48435	0.0866157	0.113279	0.277064	0.110114	0.137001
393		0.108629	0.114137	0.219368	0.263377	0.177272	0.170852	0.363696	0.157931	0.103004	0.243408	-0.0263188	0.279235	0.221035	0.076053	0.904762	0.122111	0.185631	0.32699	0.125503	0.584761	0.184127	0.0832512	0.293945	0.471083	0.199207	0.184641	0.283073	0.112821	0.538222	0.14875	0.319109	0.0452806	0.331385	0.382343	0.159808	0.103908	0.327685	0.244409	0.324885	0.142376	0.292701	0.113744	0.510204	0.0664349	0.165554	0.276556	0.0931258	0.160666
394		0.14648	0.165494	0.176945	0.205275	0.190682	0.188823	0.324395	0.159751	0.0692884	0.263958	0.122442	0.30202	0.200266	0.0812153	0.828247	0.137615	0.172697	0.364969	0.103666	0.505124	0.201148	0.0954946	0.30056	0.43521	0.260423	0.196479	0.25	0.158967	0.54461	0.176963	0.333333	0.0587869	0.35461	0.388704	0.16599	0.118868	0.312434	0.240334	0.271783	0.108791	0.298736	0.131311	0.531844	0.0292067	0.142029	0.275045	0.0539166	0.150404
395		0.154053	0.143046	0.229406	0.233658	0.175819	0.211375	0.310757	0.200928	0.0987809	0.24533	0.0846034	0.255895	0.260338	0.119572	0.801708	0.109001	0.207532	0.325251	0.102159	0.597554	0.204356	0.106162	0.399848	0.467641	0.17708	0.245512	0.241135	0.117422	0.50839	0.143297	0.36832	0.0875399	0.394029	0.381062	0.113408	0.171061	0.298414	0.249396	0.260242	0.141447	0.305754	0.13128	0.498065	0.0691469	0.144336	0.311774	-0.00102407	0.144479
396		0.125056	0.14606	0.195788	0.277738	0.22919	0.187432	0.20013	0.211119	0.0518359	0.202782	0.0684161	0.176963	0.276848	0.0763986	0.842343	0.127171	0.221757	0.335386	0.138526	0.623345	0.18243	0.120177	0.434277	0.45061	0.202528	0.175885	0.216596	0.139551	0.549618	0.193574	0.383676	0.0943762	0.391868	0.393076	0.125526	0.167687	0.297241	0.277988	0.265794	0.124346	0.322808	0.15246	0.546111	0.0732375	0.144663	0.287043	0.0257069	0.146002
397		0.182123	0.098264	0.17443	0.319892	0.193477	0.224138	0.234354	0.166406	0.0921919	0.248519	0.0398605	0.174241	0.260471	0.103165	0.892504	0.133504	0.232481	0.321395	0.142442	0.535257	0.161168	0.0806763	0.394619	0.500681	0.261457	0.213314	0.220677	0.144675	0.533821	0.184355	0.349823	0.0775047	0.397818	0.396935	0.124651	0.158987	0.261954	0.247945	0.272727	0.143806	0.37916	0.140856	0.563922	0.0442683	0.17483	0.265315	0.0318538	0.152864
398		0.0881192	0.111295	0.176151	0.298134	0.202474	0.200875	0.287188	0.19193	0.0747364	0.207705	0.0933301	0.271014	0.214321	0.123577	0.841795	0.158333	0.182569	0.320393	0.160941	0.529725	0.211739	0.131323	0.399849	0.466703	0.199075	0.224549	0.211498	0.171231	0.508383	0.16396	0.295847	0.052053	0.432553	0.493867	0.122113	0.159403	0.250157	0.245471	0.215753	0.1652	0.347846	0.0686473	0.512263	0.0683727	0.132058	0.271218	0.00645828	0.173234
399		0.112685	0.122958	0.199923	0.315049	0.214321	0.236814	0.205102	0.173357	0.0882629	0.21646	0.121079	0.233166	0.222874	0.118542	0.797909	0.122184	0.167141	0.313218	0.165221	0.555357	0.161391	0.122912	0.361902	0.471007	0.206578	0.195727	0.237441	0.139891	0.476914	0.123274	0.353055	0.0810118	0.375	0.512944	0.135024	0.156355	0.26689	0.271704	0.199095	0.148024	0.349933	0.0757354	0.563955	0.0683145	0.163203	0.281852	0.074319	0.209559
400		0.0996068	0.14635	0.190624	0.224011	0.200501	0.274419	0.254671	0.157579	0.0630435	0.17243	0.0666985	0.183493	0.256818	0.117582	0.860294	0.175235	0.215111	0.332852	0.183708	0.564792	0.167975	0.122807	0.400356	0.509893	0.229028	0.226783	0.210072	0.190295	0.451064	0.184994	0.373981	0.0567442	0.473779	0.56856	0.105137	0.167937	0.291359	0.25942	0.212087	0.199324	0.354916	0.102059	0.537355	0.0527443	0.179969	0.271898	0.11771	0.202356
401		0.111062	0.144896	0.216964	0.278549	0.216898	0.268829	0.233103	0.16096	0.104426	0.160307	0.0817056	0.201498	0.259259	0.114684	0.860577	0.164568	0.226241	0.351074	0.217101	0.502072	0.20384	0.137343	0.377666	0.4512	0.21563	0.202995	0.212424	0.115385	0.517647	0.14533	0.350582	0.0409889	0.437685	0.513993	0.105752	0.142088	0.25748	0.218312	0.144312	0.158413	0.294171	0.116517	0.57423	0.0804395	0.192394	0.325179	0.0802649	0.200975
402		0.115064	0.175154	0.217442	0.233559	0.201879	0.281108	0.243386	0.130205	0.0853147	0.166095	0.0963176	0.202963	0.236829	0.117237	0.82374	0.160904	0.195688	0.298959	0.226999	0.57273	0.190145	0.114853	0.396987	0.46794	0.262522	0.228944	0.191625	0.134103	0.468605	0.194175	0.324592	0.0626391	0.482409	0.593587	0.148084	0.110033	0.282627	0.24967	0.156268	0.198937	0.280521	0.155386	0.585575	0.047957	0.273093	0.25783	0.0540611	0.182583
403		0.146915	0.170231	0.18391	0.228016	0.13471	0.259613	0.271203	0.109255	0.0920866	0.15449	0.120115	0.206922	0.198591	0.114346	0.912263	0.135314	0.152528	0.365133	0.213047	0.55314	0.206543	0.137983	0.387342	0.442597	0.168507	0.181497	0.207413	0.110587	0.548712	0.162946	0.343699	0.103804	0.482981	0.617932	0.119454	0.127815	0.268417	0.246684	0.1646	0.218534	0.280328	0.131866	0.543329	0.0531523	0.257008	0.266411	0.0932629	0.22925
404		0.17734	0.152796	0.220999	0.191804	0.196216	0.283511	0.307278	0.104316	0.0677455	0.189041	0.13208	0.187906	0.217785	0.125975	0.823945	0.163193	0.109352	0.323388	0.245596	0.591849	0.18173	0.146441	0.42256	0.515638	0.221619	0.187209	0.226134	0.102861	0.499213	0.179487	0.255521	0.0289164	0.500595	0.629579	0.124769	0.147442	0.26726	0.269995	0.115707	0.278779	0.316248	0.174405	0.552816	0.0788078	0.28901	0.273848	0.0833333	0.202275
405		0.143854	0.169108	0.185462	0.224708	0.206369	0.329335	0.264637	0.0769497	0.074732	0.168297	0.100278	0.165834	0.215447	0.127232	0.888567	0.162627	0.194363	0.297913	0.252665	0.598206	0.202165	0.142354	0.402753	0.516398	0.162644	0.209426	0.18408	0.082172	0.496264	0.186267	0.269122	0.058652	0.424062	0.514149	0.117687	0.100426	0.290932	0.245779	0.129841	0.26603	0.26612	0.133631	0.634237	0.0401777	0.245439	0.262185	0.0777807	0.221243
406		0.132359	0.175008	0.162882	0.206104	0.194509	0.328637	0.267454	0.116708	0.0386076	0.165146	0.168564	0.179269	0.21042	0.112263	0.869834	0.168192	0.138906	0.370114	0.238515	0.646914	0.216634	0.10329	0.437886	0.493457	0.17852	0.186678	0.236101	0.103736	0.468471	0.230371	0.308927	0.110318	0.433817	0.478202	0.0910211	0.129071	0.270518	0.227977	0.0923513	0.267996	0.313309	0.10741	0.60045	0.0323634	0.262036	0.251598	0.101699	0.196108
407		0.148889	0.172047	0.182015	0.20194	0.16943	0.37763	0.320716	0.0953133	0.0968986	0.222366	0.123491	0.208142	0.25168	0.131698	0.840527	0.176444	0.141922	0.352669	0.225806	0.541926	0.196663	0.133065	0.420261	0.532475	0.202064	0.185054	0.187097	0.110107	0.507389	0.252793	0.276814	0.10401	0.471777	0.578804	0.137589	0.146281	0.233368	0.260032	0.0984163	0.339207	0.360228	0.144488	0.583915	0.059156	0.266255	0.241818	0.114896	0.215986
408		0.190829	0.157807	0.216367	0.20393	0.16797	0.297843	0.34241	0.0999467	0.122318	0.151715	0.0403097	0.11211	0.166667	0.119093	0.853337	0.148824	0.102291	0.305992	0.215752	0.525262	0.227406	0.155635	0.457087	0.50834	0.237191	0.202805	0.193881	0.0879385	0.460928	0.27716	0.260368	0.0882256	0.459172	0.600611	0.0865895	0.156508	0.261793	0.284855	0.173666	0.367141	0.268822	0.0848306	0.54398	0.0744177	0.246501	0.219232	0.101317	0.197633
409		0.201167	0.15793	0.187898	0.190459	0.20873	0.345821	0.36391	0.125332	0.0167775	0.191446	0.0580923	0.15601	0.190809	0.121946	0.870669	0.181598	0.130796	0.334629	0.170088	0.513656	0.304922	0.106576	0.507152	0.492389	0.185567	0.168433	0.179707	0.0828991	0.44333	0.26833	0.24443	0.104616	0.51377	0.556458	0.0972422	0.107143	0.236449	0.218325	0.113881	0.409904	0.260456	0.126601	0.555744	0.0353496	0.339964	0.277319	0.0530504	0.215487
410		0.162946	0.194862	0.16696	0.197962	0.242222	0.296485	0.427791	0.09872	0.0741793	0.149707	0.0310803	0.182026	0.191164	0.108594	0.77554	0.18697	0.0960825	0.371834	0.172054	0.432673	0.212221	0.177407	0.473843	0.536954	0.192141	0.156096	0.172291	0.116808	0.439114	0.210062	0.249598	0.0844844	0.483965	0.615504	0.121241	0.146853	0.232509	0.21246	0.155531	0.398706	0.357377	0.14938	0.580198	0.030948	0.311676	0.217155	0.0162665	0.201774
411		0.151996	0.18937	0.166799	0.216776	0.207378	0.316407	0.475376	0.148194	0.0554765	0.21284	0.0773767	0.242872	0.171424	0.0636905	0.893627	0.149669	0.150266	0.390979	0.172018	0.471963	0.263368	0.118384	0.406013	0.594136	0.211549	0.178241	0.250371	0.0640561	0.522749	0.23453	0.268776	0.107984	0.41597	0.590382	0.12262	0.150879	0.288573	0.250536	0.127128	0.458521	0.364697	0.164138	0.56327	0.050951	0.299858	0.227252	0.0893752	0.184834
412		0.182971	0.170929	0.134993	0.22399	0.189903	0.284904	0.457327	0.149203	0.0485529	0.187461	0.0608472	0.249038	0.196375	0.0667865	0.881245	0.187916	0.125052	0.37303	0.109779	0.541284	0.212141	0.122673	0.39773	0.486687	0.213443	0.194346	0.22446	0.0487629	0.537201	0.230419	0.213527	0.0319458	0.518379	0.547912	0.124736	0.141966	0.266	0.166059	0.0986072	0.431675	0.358901	0.162391	0.501396	0.032188	0.335084	0.194112	-0.00389105	0.157763
413		0.152169	0.199526	0.121582	0.239521	0.179334	0.276902	0.485344	0.121159	0.0709186	0.199798	0.0443678	0.218069	0.174619	0.0861983	0.835807	0.198662	0.123374	0.314933	0.113961	0.557035	0.231172	0.150505	0.39502	0.520763	0.168973	0.123446	0.128804	0.0824269	0.449029	0.264944	0.241006	0.0967742	0.478812	0.492386	0.130589	0.0908537	0.209263	0.201699	0.145642	0.448008	0.35177	0.140353	0.542906	0.0630685	0.350389	0.230302	0.0355567	0.159228
414		0.114978	0.166158	0.141018	0.232168	0.184444	0.349792	0.454054	0.196275	0.105786	0.152895	0.0817508	0.14857	0.151165	0.047789	0.890289	0.246357	0.0924686	0.274939	0.129587	0.566677	0.170981	0.125031	0.367836	0.563077	0.250439	0.203827	0.183129	0.0826886	0.476131	0.177546	0.265176	0.121376	0.410368	0.454609	0.115069	0.130328	0.219409	0.208464	0.168203	0.45893	0.302155	0.133056	0.520822	0.0617112	0.366655	0.220755	0.0642153	0.177102
415		0.153394	0.147981	0.199522	0.255398	0.225522	0.310984	0.418752	0.145098	0.102028	0.183689	0.0695022	0.107371	0.228177	0.0267274	0.859009	0.257027	0.115609	0.33547	0.145249	0.588363	0.212415	0.135563	0.426522	0.530733	0.227775	0.180836	0.179613	0.096432	0.490391	0.272965	0.25646	0.235255	0.504974	0.445268	0.121237	0.103636	0.220131	0.211076	0.176742	0.462221	0.349652	0.138348	0.53263	0.0669687	0.337344	0.197696	0.083311	0.152526
416		0.0869759	0.156687	0.205987	0.273011	0.225065	0.271209	0.368852	0.171539	0.0465694	0.226844	0.0636921	0.150798	0.156801	9.76086e-05	0.799213	0.295692	0.104465	0.361324	0.141484	0.537015	0.247291	0.151454	0.423267	0.565974	0.195214	0.206528	0.236404	0.0813327	0.570295	0.213558	0.277814	0.136877	0.428077	0.43714	0.138163	0.14575	0.169477	0.203704	0.19171	0.420463	0.390835	0.155359	0.514536	0.0650668	0.412794	0.210785	0.0684786	0.139973
417		0.141956	0.116005	0.16928	0.279889	0.201724	0.30848	0.345616	0.145555	0.091451	0.204079	0.0618117	0.161505	0.162496	0.0335677	0.826023	0.248767	0.118878	0.341256	0.107667	0.52952	0.177356	0.144575	0.413991	0.584571	0.275842	0.194928	0.235594	0.0829292	0.511776	0.194022	0.276707	0.109097	0.452181	0.432917	0.148974	0.150828	0.227867	0.192359	0.208287	0.466619	0.383716	0.119007	0.561424	0.0349294	0.420394	0.23539	0.0656391	0.181162
418		0.0996641	0.111259	0.173871	0.262174	0.288923	0.335957	0.321208	0.195087	0.118286	0.17629	0.0842437	0.210762	0.204257	0.014829	0.755819	0.263181	0.0938741	0.401394	0.107305	0.48753	0.174026	0.127564	0.378512	0.580963	0.20911	0.193433	0.211268	0.116438	0.504975	0.208145	0.287289	0.130579	0.402915	0.477187	0.138629	0.121906	0.259751	0.212624	0.209409	0.446186	0.30774	0.140345	0.502524	-0.0132809	0.449988	0.248999	0.0228117	0.155887
419		0.139556	0.147212	0.183357	0.293893	0.280995	0.302691	0.266036	0.133124	0.136458	0.228024	0.0121951	0.230201	0.179241	0.0234675	0.864825	0.239532	0.124741	0.353967	0.0523462	0.536126	0.244237	0.146578	0.387272	0.505763	0.210328	0.19893	0.235552	0.0692101	0.561592	0.254453	0.268983	0.181758	0.483757	0.418385	0.14903	0.0898425	0.264417	0.255176	0.229179	0.428671	0.315184	0.130761	0.492055	0.0137094	0.459016	0.170629	0.0222694	0.119677
420		0.176768	0.12366	0.151864	0.294016	0.262956	0.295249	0.264825	0.137596	0.0738403	0.253541	0.0872211	0.222481	0.190992	0.0537678	0.808345	0.254946	0.142323	0.326834	0.0797828	0.568802	0.233133	0.112171	0.301081	0.568403	0.162257	0.203209	0.260213	0.0849195	0.573639	-0.0758939	0.304263	0.0928571	0.482159	0.426752	0.124385	0.0652709	0.196937	0.201288	0.247706	0.353739	0.426556	0.0775793	0.484178	0.0391326	0.417762	0.12904	0.0961278	0.143427
421		0.104212	0.138018	0.16511	0.313459	0.262158	0.290022	0.230259	0.134376	0.100271	0.324258	0.11782	0.186715	0.171627	0.0732942	0.829286	0.236941	0.131195	0.270034	0.0699831	0.58642	0.259284	0.14439	0.288724	0.509554	0.210912	0.193077	0.288398	0.104427	0.547634	0.213449	0.342158	0.0927087	0.423455	0.420673	0.12413	0.141254	0.239329	0.224216	0.168527	0.44	0.317202	0.121675	0.5446	0.045261	0.465108	0.186894	0.0348497	0.136409
422		0.0742932	0.124578	0.0564961	0.343284	0.31622	0.301132	0.1875	0.176387	0.0794104	0.317104	0.0683883	0.221286	0.2249	0.0763599	0.799131	0.313318	0.179789	0.32043	0.107712	0.55202	0.273384	0.143502	0.312064	0.475707	0.217897	0.17295	0.258659	0.12947	0.541457	-0.0172133	0.298908	0.0468956	0.520256	0.479717	0.122185	0.129595	0.251018	0.205977	0.210615	0.354152	0.245201	0.094899	0.478457	0.0538646	0.490342	0.191332	0.0120735	0.124046
423		0.142089	0.122694	0.156044	0.321042	0.316252	0.29206	0.174635	0.173287	0.0980831	0.391471	0.0260992	0.220026	0.180674	0.000911392	0.832151	0.305911	0.173005	0.294321	0.0545916	0.503461	0.280869	0.169349	0.38271	0.576692	0.159538	0.180857	0.254579	0.099976	0.503586	-0.0885246	0.267886	0.123179	0.504113	0.49203	0.145858	0.108501	0.271939	0.20241	0.230058	0.398148	0.337276	0.0900639	0.513965	0.0423737	0.511217	0.170483	0.0838019	0.173347
424		0.156752	0.145098	0.13219	0.312268	0.346297	0.293816	0.145983	0.171162	0.0753545	0.368474	0.0228442	0.206799	0.185611	0.0661224	0.889412	0.375802	0.184362	0.299926	0.0622354	0.567402	0.287304	0.151284	0.332163	0.559591	0.242265	0.225416	0.295438	0.107282	0.491589	0.194792	0.333114	0.106162	0.431446	0.42911	0.150348	0.15231	0.245316	0.215455	0.205143	0.34194	0.313395	0.101367	0.557317	0.071128	0.487735	0.173095	0.050711	0.09655
425		0.155525	0.13086	0.145621	0.290083	0.363065	0.3053	0.169824	0.153547	0.0339482	0.398521	-0.00965453	0.215841	0.188464	0.061648	0.941133	0.330187	0.169632	0.326688	0.101474	0.495426	0.248433	0.111389	0.342242	0.499162	0.258676	0.182169	0.268889	0.097085	0.565628	-0.0734742	0.289568	0.0750809	0.467022	0.439058	0.107014	0.185741	0.198121	0.199784	0.150716	0.331467	0.300641	0.0849156	0.464632	0.0731756	0.501443	0.163078	-0.00749064	0.175414
426		0.12998	0.11977	0.027836	0.314611	0.426823	0.290558	0.155827	0.130747	0.0693227	0.566658	0.0862589	0.250657	0.215181	-0.0369638	0.859907	0.316908	0.196421	0.346989	0.0751669	0.492159	0.366002	0.158194	0.308945	0.546322	0.260036	0.170428	0.227979	0.128044	0.469538	0.235279	0.315051	0.106106	0.42452	0.469564	0.126214	0.199119	0.183159	0.261497	0.170029	0.31293	0.355958	0.0949565	0.515682	0.0553285	0.565676	0.119124	0.0274301	0.165482
427		0.141197	0.129233	0.07851	0.268222	0.401297	0.28138	0.180027	0.154066	0.0752177	0.570937	0.103732	0.21209	0.189325	0.0634508	0.900955	0.288219	0.242355	0.324284	0.141751	0.520991	0.392144	0.156066	0.315631	0.563348	0.338629	0.195444	0.221938	0.145584	0.565571	-0.0614745	0.357568	0.114267	0.386197	0.427546	0.137128	0.254237	0.211848	0.21521	0.170076	0.368124	0.279981	0.0706603	0.452526	0.101202	0.563678	0.160994	0.0940355	0.144095
428		0.122687	0.141888	0.0509834	0.31291	0.412609	0.29595	0.156504	0.185522	0.0559242	0.639004	0.0251315	0.22866	0.196001	0.0520032	0.945704	0.363823	0.239437	0.24869	0.117953	0.506165	0.395177	0.157676	0.297487	0.575792	0.290437	0.218495	0.267153	0.159019	0.553392	0.14662	0.340125	0.0567145	0.431554	0.388399	0.134337	0.219943	0.21572	0.199146	0.156089	0.332869	0.329076	0.121832	0.490482	0.11346	0.555361	0.175041	0.131853	0.123982
429		0.0791685	0.137778	0.035783	0.377686	0.453922	0.254669	0.180965	0.154775	0.0840787	0.653497	0.0469383	0.228514	0.179965	0.0690006	0.99141	0.351658	0.269808	0.331349	0.12805	0.516274	0.358017	0.186684	0.340458	0.566929	0.30406	0.225023	0.262888	0.0900682	0.499843	-0.0725713	0.319513	0.100893	0.371734	0.335153	0.187435	0.227577	0.196941	0.193382	0.140023	0.374121	0.292291	0.138228	0.481481	0.0974155	0.508593	0.162397	0.0765537	0.105802
430		0.146661	0.151639	0.100237	0.310662	0.404463	0.286693	0.228118	0.129449	0.0908219	0.620407	0.0946337	0.253272	0.185886	0.0462972	1.0132	0.351965	0.282677	0.327548	0.140873	0.549878	0.336013	0.130013	0.275871	0.577367	0.264067	0.226957	0.297317	0.10969	0.535354	0.184758	0.349853	0.0741957	0.375147	0.25393	0.172982	0.164706	0.226237	0.249383	0.0442783	0.334031	0.328402	0.139904	0.534699	0.0811617	0.570801	0.190932	0.0621884	0.119837
431		0.142012	0.137812	0.066168	0.330463	0.416524	0.315061	0.17456	0.172713	0.0506735	0.714131	0.0554775	0.250896	0.221377	0.0532196	1.02145	0.381938	0.314917	0.30486	0.144594	0.514462	0.357547	0.127789	0.299924	0.586048	0.232323	0.243276	0.332095	0.119961	0.590591	0.210296	0.341052	0.134934	0.370867	0.291869	0.178218	0.144631	0.225556	0.211748	0.105232	0.354145	0.321581	0.10522	0.579837	0.0704566	0.499692	0.180588	0.0533865	0.15532
432		0.158763	0.0915067	-0.00531309	0.302568	0.468775	0.250418	0.192804	0.139547	0.0608185	0.671941	0.107195	0.264996	0.261411	0.0210306	0.959101	0.421325	0.267442	0.344156	0.139733	0.487179	0.36187	0.175242	0.348731	0.552092	0.293562	0.188458	0.320395	0.0840214	0.525304	-0.0890811	0.36643	0.0773163	0.330078	0.343915	0.211702	0.223967	0.19957	0.235973	0.112836	0.268795	0.332609	0.123281	0.532992	0.0825633	0.413077	0.178814	0.058221	0.163082
433		0.122296	0.113754	0.126347	0.36828	0.433294	0.28338	0.178367	0.152241	0.0715686	0.701343	0.144552	0.285935	0.2412	0.0762341	0.967509	0.402852	0.27419	0.40703	0.13567	0.504048	0.278798	0.130638	0.341067	0.537185	0.279525	0.201688	0.355649	0.0334288	0.572601	-0.0959001	0.418231	0.162508	0.366686	0.350198	0.198156	0.198052	0.149391	0.190693	0.079929	0.33594	0.326878	0.113721	0.519774	0.0488625	0.445196	0.181712	0.0628357	0.154839
434		0.112314	0.140136	-0.0108324	0.306297	0.476898	0.270293	0.246922	0.141515	0.0396748	0.722252	0.071679	0.306715	0.250695	0.0775162	0.917987	0.340244	0.3	0.343404	0.151913	0.534691	0.273206	0.128893	0.330044	0.603703	0.242317	0.234772	0.30635	0.108246	0.495735	-0.0674889	0.310571	0.113072	0.309357	0.390777	0.19975	0.14621	0.150708	0.182576	0.0233885	0.306237	0.35	0.134792	0.526211	0.0590709	0.418129	0.145583	0.037037	0.188713
435		0.109924	0.143108	0.0150505	0.321094	0.404991	0.292282	0.215983	0.125	0.0758506	0.791639	0.0397249	0.308516	0.228227	0.0872888	0.851017	0.374852	0.261017	0.296988	0.144274	0.475949	0.342685	0.087001	0.360083	0.60211	0.317479	0.214459	0.319893	0.124938	0.506535	-0.071852	0.377225	0.127624	0.362748	0.458035	0.20471	0.191824	0.184994	0.239785	0.103245	0.304861	0.346552	0.139983	0.550126	0.0456612	0.395231	0.131603	0.0737127	0.137194
436		0.130813	0.124302	0.123769	0.306367	0.38863	0.281233	0.299098	0.155002	0.0348438	0.757114	0.0695839	0.352178	0.215304	0.0996634	0.817082	0.340819	0.291193	0.339205	0.122393	0.446035	0.303363	0.124647	0.356995	0.526627	0.230906	0.187879	0.296296	0.087497	0.530101	-0.0128053	0.382774	0.136627	0.299274	0.451369	0.207621	0.157795	0.146478	0.248429	0.108491	0.247619	0.360771	0.176005	0.582614	0.0443869	0.382296	0.125584	0.0508201	0.138934
437		0.0788177	0.136897	0.00383289	0.359912	0.367406	0.319076	0.258388	0.17673	0.0062812	0.629251	0.0663036	0.38373	0.222531	0.118012	0.891266	0.262395	0.303707	0.346784	0.157604	0.516196	0.35762	0.0992485	0.308153	0.600461	0.268352	0.184019	0.234568	0.108852	0.558625	-0.0247619	0.350237	0.121171	0.339747	0.439063	0.18375	0.135625	0.212825	0.214654	0.15038	0.245051	0.372807	0.109024	0.597817	0.0144696	0.316615	0.166549	0.0265295	0.111886
438		0.104853	0.10739	-0.0322768	0.310769	0.37309	0.236164	0.251631	0.152536	-0.0137075	0.697734	0.0668744	0.396016	0.201372	0.0922058	0.867159	0.302641	0.303466	0.349834	0.126641	0.455692	0.323087	0.151263	0.345072	0.585727	0.275977	0.219048	0.210756	0.135029	0.578262	0.202753	0.360562	0.163874	0.292697	0.414626	0.153116	0.1343	0.175408	0.24547	0.0810496	0.245098	0.321073	0.107729	0.567489	0.000396511	0.306498	0.150723	0.0581897	0.106148
439		0.105824	0.124699	0.0935194	0.323157	0.339907	0.275881	0.234807	0.167778	0.0782234	0.773411	0.07518	0.363683	0.211696	0.106715	0.769907	0.241924	0.304237	0.40255	0.09266	0.539926	0.310856	0.125892	0.318087	0.547831	0.232148	0.211328	0.232353	0.0866142	0.523748	0.219447	0.32762	0.151151	0.272359	0.460631	0.141076	0.143669	0.179353	0.225294	0.179669	0.264223	0.348583	0.15418	0.568104	0.0270965	0.279904	0.159962	0.0255157	0.0632848
440		0.101823	0.142018	0.140129	0.27349	0.334917	0.363847	0.279776	0.135315	0.00754346	0.77296	0.0469878	0.319031	0.20014	0.101969	0.792815	0.226362	0.25164	0.337535	0.119625	0.549038	0.326232	0.137144	0.350513	0.59032	0.254997	0.207328	0.216716	0.153884	0.529711	-0.0609319	0.329164	0.110777	0.273155	0.533613	0.121583	0.147059	0.191016	0.217558	0.144005	0.243726	0.273949	0.135537	0.626007	0.0277366	0.299892	0.165638	0.00481026	0.105562
441		0.128111	0.107843	0.124374	0.269853	0.348353	0.276418	0.31687	0.157268	0.0551259	0.669977	0.100188	0.314773	0.187663	0.0871564	0.768259	0.236715	0.265075	0.384224	0.105877	0.526599	0.313965	0.119403	0.351591	0.603719	0.218855	0.189272	0.212364	0.104902	0.504888	-0.0741777	0.378218	0.156062	0.310734	0.52381	0.132309	0.168756	0.164778	0.232794	0.104287	0.18516	0.308809	0.148673	0.603133	0.046269	0.310353	0.16627	0.0321543	0.145346
442		0.109382	0.121302	0.137121	0.294204	0.32	0.251641	0.312892	0.116202	0.0389525	0.7219	0.0620632	0.425897	0.187975	0.10158	0.819766	0.228095	0.229795	0.391348	0.131607	0.505305	0.31046	0.145501	0.355363	0.623592	0.257695	0.261567	0.215263	0.14094	0.573995	-0.0180909	0.346707	0.179993	0.247018	0.523464	0.160363	0.152499	0.161139	0.208277	0.120141	0.221993	0.335367	0.114676	0.525745	0.069299	0.269887	0.178396	-0.0101986	0.173446
443		0.142726	0.124151	0.120939	0.263484	0.340694	0.299747	0.264969	0.0919603	0.0355679	0.57359	0.053455	0.439018	0.217482	0.106234	0.826152	0.197588	0.227022	0.342555	0.08271	0.516391	0.336714	0.137317	0.340614	0.61077	0.20984	0.192142	0.236842	0.17016	0.502832	-0.0177314	0.347452	0.121242	0.251794	0.523592	0.13623	0.153822	0.154079	0.261716	0.117853	0.164496	0.33494	0.103078	0.57057	0.00127865	0.300012	0.151875	0.0241546	0.130853
444		0.0919748	0.130481	0.11461	0.20069	0.307872	0.239819	0.245971	0.120413	0.0258411	0.547988	0.0801932	0.395613	0.210745	0.0811245	0.844411	0.189647	0.289858	0.401571	0.0990184	0.489259	0.363359	0.121712	0.412562	0.617827	0.292289	0.175031	0.213434	0.0952731	0.528133	-0.0820597	0.306297	0.14314	0.261084	0.546667	0.154594	0.108818	0.209656	0.261361	0.108558	0.183246	0.323497	0.0674645	0.671552	0.0225873	0.338064	0.156015	0.0294433	0.146341
445		0.0811681	0.116059	0.102325	0.312371	0.314165	0.198017	0.193393	0.103081	0.0466304	0.533781	0.0726627	0.349097	0.221639	0.130417	0.824561	0.151268	0.272534	0.351093	0.125325	0.510464	0.299329	0.0903044	0.36546	0.632137	0.222726	0.266791	0.235955	0.111056	0.473786	-0.045476	0.300401	0.165153	0.263067	0.608165	0.161019	0.12933	0.197636	0.205269	0.140698	0.206813	0.281677	0.140561	0.637163	0.0908908	0.344161	0.0886722	0.0796791	0.123229
446		0.0844812	0.122175	0.122048	0.31351	0.316035	0.208922	0.22674	0.107959	0.0262429	0.450922	0.0531688	0.363979	0.228571	0.155373	0.833459	0.143646	0.271153	0.462438	0.0592718	0.438628	0.327373	0.122507	0.338282	0.564669	0.21116	0.263386	0.217893	0.121685	0.5072	-0.0452071	0.280645	0.0468338	0.239282	0.648046	0.146627	0.078906	0.198852	0.20577	0.077185	0.154815	0.306665	0.133647	0.612376	0.039057	0.314682	0.169334	0.0440623	0.169175
447		0.133832	0.120906	0.128833	0.278421	0.286824	0.218228	0.20166	0.143499	0.0473519	0.463502	0.0605627	0.386639	0.227281	0.139398	0.722032	0.103996	0.220569	0.387461	0.134289	0.491657	0.329285	0.0953862	0.352987	0.560079	0.245272	0.217525	0.28839	0.11526	0.521781	-0.0305451	0.266276	0.107419	0.267985	0.692967	0.134267	0.09888	0.142109	0.235391	0.141531	0.149481	0.402923	0.0789694	0.536571	0.0260784	0.330377	0.165806	0.0170849	0.156351
448		0.104443	0.128004	0.15475	0.310833	0.293239	0.184602	0.187565	0.0860315	0.0340383	0.452283	0.0426036	0.372842	0.250887	0.15975	0.761762	0.10986	0.254084	0.391214	0.139641	0.543558	0.266689	0.082668	0.378081	0.548575	0.258162	0.246959	0.226022	0.0839434	0.526333	0.0088411	0.302144	0.163265	0.287599	0.688553	0.135643	0.125522	0.0848485	0.225408	0.152818	0.114914	0.35958	0.110951	0.630884	-0.0496468	0.314105	0.189151	0.0401319	0.154463
449		0.103064	0.139663	0.141699	0.320618	0.312276	0.162817	0.174109	0.110282	0.03996	0.457447	0.0987847	0.340045	0.221726	0.0974699	0.746444	0.139578	0.225709	0.425753	0.0791022	0.51184	0.320983	0.0795955	0.400107	0.600116	0.226881	0.246737	0.2617	0.100149	0.505526	-0.110214	0.297561	0.188615	0.325973	0.764768	0.158954	0.0832536	0.189708	0.209883	0.168618	0.126819	0.333024	0.0748446	0.556136	-0.00749211	0.318387	0.209414	0.0511908	0.143706
450		0.0650069	0.148339	0.16029	0.350064	0.288117	0.183452	0.162238	0.131835	0.0154402	0.386627	0.0797067	0.349734	0.239979	0.186263	0.747247	0.100702	0.255744	0.380355	0.133377	0.517791	0.348964	0.164242	0.402111	0.575087	0.188371	0.269684	0.242682	0.151314	0.509446	-0.0195517	0.360236	0.115514	0.37463	0.750874	0.154702	0.0593112	0.16498	0.173554	0.186839	0.121064	0.308332	0.116113	0.568627	-0.00365721	0.33513	0.175176	0.0479268	0.129267
451		0.0979284	0.123128	0.163915	0.378712	0.291349	0.188489	0.178225	0.141687	0.0114905	0.343597	0.0943442	0.35805	0.224418	0.166374	0.698	0.0560432	0.215335	0.432828	0.10751	0.563613	0.282017	0.132144	0.472987	0.571429	0.245397	0.255914	0.188832	0.107562	0.506684	0.0126152	0.309329	0.162616	0.331554	0.737064	0.142816	0.0914928	0.228086	0.199889	0.189381	0.142467	0.358261	0.0792784	0.592262	-0.00979907	0.279212	0.175179	0.0577028	0.141383
452		0.0931326	0.108504	0.135533	0.280442	0.274642	0.181766	0.155323	0.114711	0.0794583	0.343356	0.0833733	0.356275	0.253657	0.186719	0.775184	0.131266	0.22215	0.407329	0.130152	0.497094	0.320461	0.122205	0.387165	0.525952	0.308475	0.287902	0.214339	0.158822	0.518375	-0.000473934	0.301307	0.14325	0.341412	0.787664	0.131682	0.131079	0.211932	0.215303	0.152341	0.130496	0.326246	0.0808105	0.607832	0.0778586	0.290816	0.218518	0.106383	0.149961
453		0.0784133	0.13351	0.123896	0.285334	0.254425	0.149146	0.154754	0.141989	0.0493346	0.36598	0.12839	0.336811	0.228076	0.139461	0.716986	0.100319	0.242542	0.457492	0.122564	0.497808	0.392552	0.142857	0.400862	0.53675	0.311455	0.234729	0.205959	0.13004	0.545309	-0.000698162	0.359025	0.134007	0.333732	0.733888	0.157493	0.0825274	0.192718	0.225301	0.142689	0.127637	0.310906	0.105852	0.601397	0.0591143	0.303519	0.222509	0.0972527	0.169014
454		0.0966229	0.145611	0.154757	0.260939	0.284653	0.141055	0.136364	0.11421	0.0614488	0.339452	0.117525	0.271102	0.2318	0.14472	0.810168	0.125319	0.201708	0.420467	0.125816	0.448714	0.416149	0.122853	0.384859	0.507155	0.29488	0.26395	0.175046	0.143072	0.572997	-0.0697729	0.308858	0.137826	0.307395	0.720906	0.151368	0.0282989	0.151329	0.146739	0.165871	0.163236	0.246857	0.0934749	0.575403	-0.00984834	0.335011	0.222593	0.111791	0.156555
455		0.132422	0.165714	0.100932	0.277284	0.254462	0.130983	0.181724	0.0993998	0.0820969	0.352318	0.0668958	0.292818	0.211562	0.194151	0.861894	0.0699702	0.17567	0.359081	0.144649	0.520405	0.408284	0.134867	0.365447	0.499855	0.264555	0.231385	0.223654	0.123984	0.546118	-0.0134656	0.336458	0.137255	0.298288	0.701069	0.142878	0.051274	0.198927	0.227827	0.121284	0.185264	0.335856	0.121774	0.606624	-0.0269208	0.2988	0.183848	0.115374	0.145382
456		0.107244	0.182112	0.143377	0.248528	0.279869	0.132284	0.242725	0.121886	0.108688	0.341948	0.12085	0.423615	0.186983	0.195296	0.800456	0.11009	0.177711	0.43943	0.142048	0.543827	0.345157	0.10274	0.389662	0.491468	0.278052	0.282067	0.181647	0.170075	0.512115	0.000727449	0.300233	0.175879	0.359517	0.728166	0.1449	0.00188917	0.215028	0.171082	0.132938	0.141655	0.349216	0.127595	0.60295	0.0200955	0.33166	0.202442	0.0912643	0.170244
457		0.143871	0.13713	0.122429	0.290357	0.262023	0.138335	0.189208	0.131222	0.121999	0.350556	0.138205	0.347532	0.216134	0.151259	0.750942	0.130821	0.221285	0.402293	0.121548	0.550906	0.427087	0.117723	0.415484	0.516604	0.320221	0.292142	0.198646	0.152456	0.59375	-0.00686553	0.306297	0.144697	0.295306	0.59904	0.138152	0.00219505	0.257848	0.184842	0.162146	0.154167	0.299745	0.140321	0.622675	0.0178696	0.308706	0.211651	0.0558152	0.155401
458		0.125939	0.168067	0.105465	0.27276	0.229296	0.142611	0.215673	0.13235	0.0699198	0.290644	0.129683	0.421496	0.203628	0.123251	0.721037	0.127517	0.211926	0.418926	0.137976	0.501075	0.372669	0.106918	0.373071	0.535442	0.303922	0.262203	0.177114	0.139959	0.557881	-0.00696111	0.265975	0.108442	0.350898	0.629237	0.166715	0.0294306	0.186546	0.183719	0.100462	0.162758	0.390127	0.122029	0.649985	0.0264361	0.292932	0.184839	0.0461285	0.178057
459		0.163895	0.136039	0.168475	0.258741	0.212672	0.145845	0.194742	0.141765	0.0789045	0.274626	0.0888672	0.374615	0.21688	0.0996157	0.742929	0.147386	0.204819	0.398211	0.125779	0.525126	0.386286	0.107263	0.388091	0.499567	0.339988	0.233791	0.185815	0.142485	0.537212	0.027313	0.304749	0.149457	0.312147	0.534326	0.170299	0.0351887	0.250111	0.213307	0.180622	0.114811	0.370388	0.1531	0.623102	0.0581407	0.318193	0.223838	0.122699	0.236413
460		0.16028	0.148194	0.143969	0.2662	0.236994	0.0412628	0.214187	0.170339	0.0943458	0.24029	0.117129	0.376036	0.218072	0.125238	0.761819	0.116432	0.21911	0.408262	0.138275	0.528793	0.408528	0.14256	0.447123	0.52278	0.338295	0.298969	0.211311	0.149089	0.540058	-0.00368098	0.352664	0.126924	0.328943	0.5551	0.125288	0.0603094	0.278945	0.218558	0.151845	0.166263	0.340703	0.143357	0.613785	0.0293436	0.331438	0.231816	0.128619	0.210034
461		0.130637	0.148646	0.135179	0.248968	0.247161	0.041269	0.250263	0.168344	0.0822167	0.27386	0.0267076	0.400814	0.206585	0.131878	0.764467	0.122259	0.221596	0.446472	0.139113	0.542731	0.377687	0.130412	0.313243	0.535412	0.259988	0.20512	0.221675	0.145246	0.627341	-0.0197922	0.325178	0.0926995	0.331947	0.526849	0.121979	0.011378	0.243123	0.231254	0.0767372	0.134214	0.330852	0.125874	0.580065	0.017825	0.281656	0.178894	0.145979	0.196712
462		0.193386	0.14495	0.128765	0.266929	0.24229	0.0461836	0.26655	0.138083	0.0784702	0.250229	0.0963623	0.41099	0.216969	0.138359	0.701286	0.134363	0.179725	0.425886	0.15115	0.443192	0.323519	0.133197	0.416644	0.50728	0.340591	0.257751	0.101331	0.164761	0.558246	-0.0333733	0.308543	0.209016	0.286977	0.558442	0.126858	0.0225282	0.254763	0.248364	0.151807	0.160883	0.426342	0.172061	0.574642	0.017607	0.359231	0.23127	0.107488	0.219499
463		0.168775	0.1587	0.139587	0.218104	0.2234	0.0555091	0.274886	0.125886	0.0793121	0.193431	0.108527	0.440603	0.146242	0.111227	0.685438	0.0995106	0.233283	0.467532	0.119846	0.446963	0.425414	0.149562	0.386002	0.499127	0.309013	0.273528	0.188546	0.151687	0.577909	-0.0480957	0.326969	0.169024	0.354335	0.551106	0.1409	0	0.226988	0.237638	0.138462	0.117627	0.382979	0.183262	0.581287	0.0480915	0.383705	0.222222	0.108536	0.221906
464		0.145809	0.160546	0.140075	0.246429	0.247442	0.124267	0.284123	0.100135	0.0823221	0.238058	0.107629	0.414888	0.1726	0.103419	0.733865	0.156604	0.205946	0.394967	0.127139	0.529525	0.384078	0.143449	0.451737	0.540916	0.311404	0.27605	0.175595	0.135079	0.488491	-0.0572464	0.380519	0.192717	0.346535	0.477257	0.15837	0.0188318	0.227263	0.196156	0.0918919	0.117504	0.299167	0.192081	0.555423	0.0225609	0.417617	0.255234	0.0326327	0.227814
465		0.0865882	0.160777	0.126772	0.254176	0.236993	0.0266854	0.3	0.1416	0.0653722	0.282092	0.0683453	0.425263	0.214401	0.143553	0.735183	0.162713	0.213043	0.462589	0.14472	0.448655	0.410007	0.160207	0.38221	0.564351	0.2983	0.253184	0.151994	0.131862	0.479922	-0.00780107	0.312334	0.169358	0.408909	0.498204	0.151149	0.0365892	0.25876	0.231913	0.119332	0.137725	0.361545	0.196585	0.60193	0.0655704	0.392569	0.241781	0.01363	0.215349
466		0.128755	0.186636	0.182179	0.269933	0.239786	0.107037	0.299611	0.139835	0.0710916	0.262906	0.102491	0.394116	0.181835	0.162555	0.772976	0.179439	0.259794	0.411228	0.148669	0.593875	0.46465	0.185377	0.408715	0.525346	0.279465	0.248408	0.156238	0.166238	0.49644	-0.0615423	0.317023	0.146779	0.446679	0.462069	0.145407	0.0144277	0.237905	0.220349	0.0865385	0.145811	0.42304	0.246316	0.518943	0.0670442	0.453026	0.250822	0.0702303	0.180082
467		0.15502	0.165113	0.170389	0.249731	0.258985	0.029889	0.31339	0.14475	0.0865858	0.263186	0.130718	0.402299	0.222777	0.170931	0.65646	0.16278	0.212399	0.454053	0.172399	0.511811	0.451008	0.15625	0.400871	0.562317	0.29224	0.28448	0.213882	0.142197	0.554672	-0.0864958	0.305519	0.122735	0.440123	0.372536	0.136181	0.0438739	0.231926	0.174782	0.0470518	0.111502	0.336359	0.217812	0.546154	0.0190763	0.456643	0.242623	0.105565	0.19132
468		0.107671	0.162124	0.150529	0.278671	0.256335	0.143523	0.373869	0.166469	0.0716634	0.227733	0.152675	0.366466	0.180745	0.182773	0.724014	0.200477	0.221884	0.407266	0.143639	0.429479	0.46241	0.15544	0.402317	0.500291	0.268172	0.231397	0.228925	0.138526	0.550953	-0.0123001	0.322808	0.143099	0.398219	0.442331	0.166909	0.0123145	0.189589	0.161199	0.107861	0.114652	0.379658	0.205617	0.587489	0.024952	0.438205	0.270622	0.0538549	0.146532
469		0.152958	0.180909	0.146636	0.240547	0.224746	0.163021	0.340621	0.126073	0.0750661	0.232105	0.098243	0.339103	0.205257	0.124654	0.671945	0.183946	0.241893	0.441495	0.132291	0.416122	0.469681	0.131799	0.384077	0.488995	0.332502	0.258278	0.194019	0.168959	0.528358	-0.0561471	0.28624	0.0745763	0.409091	0.447189	0.156677	0.0554493	0.233882	0.208034	0.0833333	0.0652991	0.331188	0.163525	0.557176	0.0349552	0.456522	0.265325	0.00476858	0.187617
470		0.0801118	0.183787	0.158955	0.231659	0.247929	0.174941	0.287005	0.165094	0.0708009	0.208573	0.166775	0.296606	0.235577	0.117585	0.666751	0.181775	0.236482	0.361398	0.140086	0.441002	0.514876	0.153365	0.375807	0.498552	0.359477	0.277155	0.150131	0.130458	0.513283	-0.0197899	0.26651	0.0999661	0.420989	0.44771	0.229747	0.0469712	0.226162	0.163874	0.112736	0.113942	0.384628	0.206768	0.587131	0.017819	0.423223	0.27762	0.0577354	0.136875
471		0.11375	0.190476	0.156432	0.242008	0.27246	0.196726	0.338319	0.125048	0.0714052	0.225095	0.138151	0.338637	0.213176	0.0829849	0.647469	0.240269	0.238777	0.429741	0.12826	0.492318	0.557066	0.162706	0.365422	0.501769	0.301049	0.27325	0.135299	0.133491	0.478261	-0.00198265	0.282469	0.119203	0.48827	0.441614	0.273286	0.0649015	0.241209	0.199189	0.0543014	0.0497896	0.335131	0.1999	0.641041	0.0513292	0.442097	0.258026	0.0774507	0.129805
472		0.113973	0.203092	0.121187	0.234829	0.262902	0.168905	0.387522	0.145493	0.0784346	0.246381	0.118999	0.301084	0.187523	0.11439	0.656769	0.24686	0.222343	0.427485	0.144986	0.476557	0.473164	0.157509	0.406916	0.501609	0.318832	0.225786	0.174532	0.155729	0.494923	0.0284289	0.22489	0.0712116	0.490064	0.469497	0.249249	0.0182986	0.238482	0.213876	0.121507	0.123734	0.333333	0.226058	0.532688	0.00956986	0.406725	0.302865	0.0584251	0.132704
473		0.0403357	0.181708	0.129154	0.240433	0.217484	0.168116	0.354635	0.157609	0.0395761	0.1842	0.0970911	0.341502	0.147511	0.125953	0.677019	0.291475	0.240201	0.462579	0.137331	0.467557	0.624329	0.120844	0.440132	0.556287	0.328096	0.256727	0.145958	0.145074	0.520566	-0.0407398	0.296384	0.0958532	0.438892	0.483871	0.251451	0.00190114	0.266293	0.176707	0.145455	0.0484211	0.274835	0.219598	0.533489	-0.0125227	0.418525	0.289159	0.102052	0.168694
474		0.12209	0.149441	0.112779	0.243332	0.214963	0.210079	0.35841	0.173608	0.058208	0.239049	0.107751	0.376609	0.172592	0.173223	0.672392	0.290647	0.267834	0.444026	0.131382	0.510336	0.464496	0.127159	0.415811	0.564589	0.307787	0.251971	0.207405	0.136232	0.50297	0.00890065	0.30231	0.106183	0.489777	0.488626	0.243633	0.0240308	0.250168	0.208096	0.166364	0.108041	0.338028	0.272011	0.512693	0.0271475	0.442768	0.280673	0.0616005	0.207715
475		0.142995	0.165597	0.154596	0.221544	0.252252	0.140745	0.419493	0.185844	0.0717719	0.234528	0.134406	0.391351	0.210526	0.16299	0.64109	0.266439	0.238915	0.382179	0.107019	0.432013	0.471184	0.122117	0.432381	0.516742	0.280892	0.28662	0.141272	0.15762	0.512032	-0.00025208	0.191946	0.128101	0.540436	0.499466	0.225662	0.0730138	0.273385	0.158279	0.0767414	0.106653	0.380171	0.253528	0.558815	0.0113475	0.394148	0.267765	0.0807058	0.176114
476		0.0876119	0.222104	0.115498	0.257645	0.251726	0.152533	0.381715	0.210516	0.0486486	0.178557	0.121596	0.358542	0.171382	0.141534	0.645466	0.281853	0.294929	0.460699	0.112628	0.459511	0.53857	0.0848422	0.420877	0.525859	0.373192	0.289251	0.193349	0.159822	0.479632	0.282312	0.207292	0.103217	0.573358	0.447447	0.257699	0.0532774	0.189082	0.16774	0.175045	0.131054	0.373368	0.249905	0.498415	0.0335462	0.406091	0.293365	0.10124	0.213408
477		0.129811	0.18118	0.113344	0.299127	0.239368	0.189489	0.437211	0.215403	0.00630601	0.208393	0.1083	0.376792	0.211853	0.15073	0.644076	0.289993	0.254557	0.442846	0.120817	0.485323	0.487288	0.144228	0.319289	0.498529	0.333973	0.300677	0.12872	0.132435	0.553043	0.0333974	0.192216	0.137919	0.578302	0.492898	0.230264	0.0578187	0.241639	0.212366	0.183774	0.0859951	0.344044	0.279801	0.48484	0.0519045	0.412006	0.325205	0.0778098	0.178147
478		0.122459	0.199226	0.152827	0.311263	0.295448	0.129173	0.418803	0.241649	0.0454173	0.239045	0.117379	0.380926	0.229159	0.146508	0.618976	0.332365	0.274467	0.395733	0.114636	0.42201	0.493078	0.132136	0.345748	0.602884	0.323019	0.289149	0.160876	0.171224	0.489204	0.00954712	0.218445	0.0790447	0.569061	0.565342	0.175156	0.0951456	0.256901	0.244845	0.181982	0.0463027	0.332735	0.226683	0.529205	-0.0202453	0.376119	0.266745	0.132053	0.208146
479		0.0815308	0.224336	0.141649	0.297337	0.256817	0.196846	0.516364	0.222873	0.0493766	0.257028	0.118586	0.413079	0.216549	0.138381	0.674887	0.308838	0.268185	0.36567	0.0780856	0.474055	0.535403	0.125525	0.372493	0.572537	0.434755	0.29909	0.196078	0.180319	0.492706	0.0610127	0.186023	0.12249	0.595581	0.555634	0.218803	0.102589	0.255498	0.18675	0.187805	0.0845317	0.363043	0.217085	0.499274	0.0247619	0.373743	0.292031	0.110791	0.216848
480		0.0839623	0.20388	0.119205	0.21573	0.277496	0.192049	0.570593	0.207064	0.0935993	0.247056	0.124482	0.413469	0.211974	0.15801	0.691522	0.255925	0.243807	0.441392	0.13296	0.453393	0.557052	0.132322	0.349425	0.552114	0.364623	0.254085	0.175976	0.215446	0.401748	0.0616851	0.251359	0.0974202	0.448255	0.425675	0.236784	0.0835753	0.260762	0.198261	0.198806	0.123452	0.298997	0.215964	0.507899	0.0322516	0.411177	0.284456	0.13571	0.182917
481		0.0439509	0.220495	0.105198	0.260086	0.292994	0.170409	0.543431	0.20765	0.0392316	0.236786	0.145299	0.363292	0.204584	0.10394	0.672334	0.243808	0.278947	0.419601	0.132598	0.427949	0.502646	0.149376	0.358131	0.560961	0.329688	0.257015	0.15215	0.198215	0.478555	-0.00146556	0.223932	0.103704	0.576485	0.445192	0.294118	0.0757231	0.257041	0.241095	0.148609	0.0889047	0.289321	0.232771	0.467831	0.0142484	0.435741	0.306425	0.103588	0.222913
482		-0.00416089	0.213834	0.131103	0.201444	0.252714	0.192828	0.543693	0.235792	0.0704875	0.25171	0.0876968	0.429431	0.233948	0.0513767	0.635946	0.218855	0.282481	0.439782	0.113062	0.484569	0.478171	0.132216	0.302261	0.510361	0.344805	0.255889	0.153846	0.12356	0.462344	-0.0182806	0.219396	0.0261157	0.530015	0.428719	0.249193	0.12705	0.231289	0.237566	0.133773	0.0377691	0.372546	0.201884	0.497203	0.0487879	0.44436	0.288697	0.0972831	0.212508
483		0.16502	0.242263	0.120372	0.258485	0.215761	0.184717	0.599713	0.192494	0.0353552	0.284336	0.127282	0.359161	0.234987	0.0371392	0.629611	0.250364	0.28136	0.368393	0.110339	0.507682	0.510653	0.148913	0.362262	0.51697	0.303543	0.252079	0.140187	0.175818	0.519489	0.0177458	0.218846	0.0391901	0.554005	0.4065	0.276689	0.101524	0.248996	0.245216	0.173757	0.102857	0.29911	0.2311	0.59905	0.0157671	0.472864	0.296305	0.139203	0.255902
484		0.115815	0.239049	0.108831	0.257974	0.229323	0.189189	0.63795	0.20802	0.0818376	0.275628	0.129397	0.417492	0.22364	0.0608789	0.666921	0.207574	0.288701	0.384247	0.100762	0.561995	0.554673	0.140658	0.344	0.537031	0.354346	0.29473	0.216227	0.183188	0.50917	-0.0259295	0.236824	0.0110821	0.533271	0.375829	0.282432	0.103493	0.285324	0.251548	0.160981	0.0620739	0.283229	0.216075	0.532321	0.041401	0.487055	0.288184	0.111437	0.225679
485		0.074313	0.244516	0.104784	0.313605	0.210799	0.162279	0.593683	0.178826	0.0858097	0.344223	0.0943255	0.393054	0.227385	0.0380749	0.649077	0.222222	0.234248	0.435757	0.109759	0.552837	0.51042	0.133086	0.336525	0.572209	0.373105	0.278615	0.190207	0.175694	0.441815	-0.0350024	0.208305	0.0325551	0.476703	0.284846	0.278576	0.125408	0.260286	0.251163	0.163964	0.083716	0.326768	0.211321	0.496445	0.0124673	0.495502	0.280341	0.136648	0.187451
486		0.101388	0.253115	-0.00586926	0.275761	0.229204	0.189609	0.580445	0.185947	0.116949	0.298488	0.0366584	0.244057	0.208936	0.091974	0.640581	0.207038	0.271517	0.425683	0.13413	0.456508	0.516802	0.158517	0.377867	0.563232	0.371483	0.286035	0.23642	0.145363	0.496068	-0.00143678	0.22547	0.069614	0.490526	0.279708	0.32896	0.105029	0.225457	0.230998	0.132191	0.0822166	0.319022	0.187883	0.459459	0.0187349	0.530749	0.301772	0.0606324	0.209412
487		0.171037	0.174756	0.0504798	0.288262	0.180506	0.193959	0.602484	0.174928	0.13508	0.414634	0.111054	0.385448	0.179189	0.0578672	0.589272	0.212136	0.215371	0.418308	0.0864198	0.516014	0.56468	0.170732	0.385313	0.550015	0.39827	0.267033	0.1603	0.136042	0.482554	-0.0302224	0.212142	0.0294695	0.584672	0.236044	0.319718	0.146493	0.232802	0.233728	0.135135	0.0592748	0.254033	0.216973	0.470676	-0.00639361	0.508155	0.274929	0.0842448	0.188363
488		0.115959	0.18653	0.0945378	0.253924	0.162993	0.162564	0.561371	0.209623	0.0908179	0.41981	0.104264	0.368392	0.208924	0.0704073	0.615404	0.259277	0.275492	0.390789	0.106993	0.550658	0.507361	0.151141	0.409234	0.560538	0.380952	0.294649	0.201077	0.232427	0.454002	-0.00672753	0.219925	0.0536553	0.602824	0.239959	0.310481	0.101254	0.250286	0.237727	0.122975	0.136873	0.368839	0.172401	0.52477	0.0492236	0.457298	0.33814	0.0462445	0.225877
489		0.137791	0.209964	0.0531582	0.287997	0.20182	0.169275	0.532164	0.199373	0.0968389	0.383265	0.051466	0.441719	0.270081	0.115088	0.655541	0.196631	0.258114	0.390979	0.0905846	0.517749	0.506791	0.129431	0.429532	0.509069	0.314158	0.307263	0.1894	0.186145	0.455319	-0.0596232	0.263087	0.0306088	0.566728	0.244498	0.297301	0.162821	0.23003	0.239704	0.138055	0.0769231	0.320971	0.17199	0.466628	0.024735	0.477129	0.272857	0.0248465	0.158103
490		0.111903	0.214516	0.0527859	0.309419	0.162321	0.169658	0.516745	0.226491	0.0777202	0.421476	0.123316	0.387601	0.224544	0.0907139	0.652785	0.191885	0.196667	0.377754	0.0308466	0.526452	0.487544	0.0932777	0.449169	0.596364	0.446918	0.289192	0.180974	0.192501	0.486873	-0.0315685	0.230097	0.125458	0.653143	0.220479	0.312263	0.186297	0.231538	0.162978	0.142008	0.0909091	0.343811	0.184263	0.486271	0.0415643	0.485531	0.228967	0.0527241	0.180393
491		0.143268	0.180082	0.0748853	0.350722	0.167153	0.190449	0.560833	0.163253	0.1078	0.377348	0.117249	0.432844	0.214134	0.111663	0.640814	0.213353	0.224786	0.381142	0.0767184	0.482955	0.427972	0.140483	0.440136	0.62102	0.327284	0.285293	0.209771	0.22596	0.457751	0.263494	0.218438	0.097561	0.642437	0.160957	0.300381	0.150956	0.224545	0.154249	0.137492	0.10713	0.244583	0.146931	0.453581	0.00485535	0.464661	0.266361	0.123191	0.203462
492		0.146051	0.206046	0.0618947	0.370244	0.209568	0.186788	0.646405	0.189662	0.105894	0.423515	0.0570159	0.399668	0.204313	0.0623158	0.620902	0.210476	0.240273	0.415944	0.077299	0.528762	0.462549	0.120405	0.423919	0.553502	0.310188	0.280753	0.177863	0.203959	0.436016	-0.0768475	0.195097	0	0.491765	0.185147	0.286702	0.160173	0.216824	0.183921	0.113219	0.120404	0.376126	0.174623	0.57371	0.0126711	0.495065	0.306182	0.139097	0.200922
493		0.0971402	0.221696	-0.0252404	0.373067	0.207448	0.184325	0.584541	0.189873	0.0926453	0.365596	0.0336072	0.37959	0.165833	0.0544394	0.669283	0.272197	0.242086	0.381248	0.0277529	0.545425	0.477087	0.10298	0.418275	0.506306	0.326905	0.245996	0.154081	0.130157	0.455209	-0.0779093	0.258301	0.105669	0.676026	0.159495	0.331627	0.0709677	0.212435	0.158197	0.145218	0.111913	0.341789	0.16823	0.454545	0.02717	0.45723	0.242949	0.0585521	0.249184
494		0.102576	0.2041	0.0928393	0.363067	0.156942	0.220359	0.555718	0.222598	0.0920835	0.43428	0.124403	0.399009	0.251595	0.131694	0.696068	0.237144	0.190518	0.378976	0.0825232	0.480757	0.441545	0.0807388	0.467261	0.571603	0.319719	0.300834	0.229858	0.167531	0.484021	-0.0530452	0.237037	0.0969251	0.618876	0.166091	0.335254	0.10758	0.177566	0.193446	0.165763	0.0868347	0.33577	0.148968	0.483159	0.0275192	0.457769	0.225434	0.0613194	0.177563
495		0.113495	0.215701	0.100702	0.358761	0.173261	0.173839	0.56016	0.240966	0.133702	0.359321	0.0829179	0.412019	0.274225	0.142919	0.751055	0.230919	0.23104	0.31961	0.0566711	0.527036	0.487362	0.132216	0.378035	0.52583	0.33806	0.284872	0.202904	0.162619	0.503067	0.255176	0.275623	0.147198	0.652094	0.163611	0.333958	0.0614092	0.209473	0.17533	0.132775	0.0828612	0.31567	0.140448	0.457019	0.000202143	0.50716	0.262621	0.0593368	0.225554
496		0.087123	0.187544	0.102417	0.322464	0.197886	0.242165	0.482948	0.216747	0.111261	0.386941	0.082774	0.395536	0.193901	0.142065	0.713387	0.220567	0.214978	0.361157	0.0238042	0.571102	0.453493	0.10869	0.404123	0.557746	0.352031	0.258127	0.140082	0.216954	0.443439	-0.0663202	0.263855	0.111787	0.697448	0.152507	0.381687	0.103607	0.206269	0.205591	0.127032	0.0917733	0.096065	0.191076	0.488762	0.027175	0.52784	0.299348	0.0336037	0.180602
497		0.1795	0.199635	0.111203	0.343124	0.209232	0.221686	0.468234	0.281831	0.0909091	0.346035	0.112454	0.429668	0.255562	0.200776	0.664106	0.28091	0.205661	0.370641	0.0688259	0.549183	0.392793	0.142933	0.389059	0.556989	0.355131	0.24693	0.150664	0.181317	0.403096	-0.0630631	0.229485	0.122253	0.691346	0.235798	0.37789	0.0492981	0.207452	0.191315	0.137349	0.067515	0.138511	0.195933	0.445783	0.0114332	0.510797	0.270482	0.0664714	0.22502
498		0.12657	0.190781	0.0905715	0.329936	0.168536	0.218339	0.432685	0.221574	0.104005	0.316397	0.159812	0.458367	0.210577	0.186932	0.63188	0.260301	0.200179	0.319544	0.104054	0.563104	0.431219	0.0938081	0.382468	0.543119	0.342791	0.258033	0.157895	0.186541	0.368044	-0.0356076	0.257818	0.104833	0.534156	0.229203	0.353882	0.101789	0.178695	0.215721	0.20603	0.0416079	0.145174	0.217708	0.570009	0.0497887	0.488455	0.243629	0.102639	0.224501
499		0.104685	0.194046	0.136846	0.33097	0.227619	0.208151	0.39726	0.236225	0.122683	0.28807	0.111804	0.429115	0.222179	0.217131	0.743182	0.223895	0.20849	0.391304	0.0719823	0.567204	0.435714	0.138674	0.41502	0.561436	0.320156	0.233312	0.260285	0.193557	0.462236	-0.013394	0.227951	0.124122	0.583462	0.323436	0.395407	0.101319	0.167577	0.195633	0.143894	0.0513638	0.0916256	0.17692	0.512828	0.0333401	0.483106	0.249704	0.0400464	0.238955
500		0.0951711	0.188438	0.085044	0.385717	0.216399	0.243965	0.44684	0.210297	0.0608578	0.337306	0.144334	0.413928	0.187763	0.23622	0.620798	0.250971	0.212041	0.391826	0.061794	0.47438	0.386507	0.152404	0.462528	0.575292	0.395349	0.246643	0.222566	0.183196	0.493063	-0.067	0.199167	0.0398366	0.609667	0.331238	0.432758	0.10545	0.205448	0.206499	0.189781	0.0325318	0.136527	0.198536	0.529516	0.049507	0.560976	0.296693	0.0446194	0.220765
501		0.169282	0.213561	0.140187	0.388222	0.221142	0.279223	0.39956	0.186542	0.0815882	0.338921	0.122744	0.419479	0.230263	0.191552	0.692021	0.170965	0.207137	0.390166	0.101507	0.559799	0.420135	0.192078	0.49095	0.546229	0.304404	0.350438	0.219062	0.166928	0.535545	-0.0542636	0.26801	0.0998342	0.59927	0.324854	0.441813	0.116382	0.171911	0.20081	0.187768	0.0427411	0.159453	0.238267	0.501781	0.0466321	0.431603	0.327071	0.0275387	0.197984
502		0.109903	0.211797	0.0997305	0.365925	0.221909	0.252384	0.42433	0.199762	0.0994192	0.296423	0.135486	0.457572	0.244718	0.197285	0.657695	0.218508	0.198248	0.402212	0.0727751	0.557278	0.408677	0.14156	0.355701	0.525228	0.387729	0.283967	0.192073	0.156258	0.521768	-0.037188	0.254144	0.0964737	0.532398	0.287376	0.432423	0.104774	0.204703	0.221833	0.178832	0.105282	0.124639	0.217886	0.539376	0.0156815	0.505429	0.294628	-0.0059676	0.192056
503		0.145878	0.216398	0.0675368	0.303923	0.220568	0.326619	0.329273	0.163331	0.0591796	0.320504	0.110677	0.444475	0.255896	0.167564	0.555899	0.233991	0.239659	0.40146	0.105464	0.493316	0.437005	0.149867	0.416828	0.505009	0.424811	0.284781	0.16325	0.224314	0.419842	-0.0433654	0.225741	0.141165	0.60699	0.342857	0.440154	0.0977011	0.191489	0.17533	0.184899	0.119801	0.106073	0.269393	0.487638	0.0456398	0.480536	0.271133	0.0223383	0.174725
504		0.19854	0.249127	0.0706522	0.289301	0.210743	0.230036	0.346027	0.229184	0.0761369	0.286189	0.0726849	0.3879	0.266022	0.209572	0.65471	0.19242	0.251902	0.388904	0.0844662	0.547619	0.402644	0.153258	0.373865	0.507158	0.393103	0.321417	0.160288	0.1808	0.508621	-0.0629045	0.263456	0.152508	0.543599	0.347258	0.437815	0.108442	0.158162	0.151318	0.194976	0.0966132	0.13878	0.223904	0.51508	0.0349206	0.427341	0.350881	0.0221043	0.162122
505		0.194294	0.22042	0.0646435	0.257081	0.225981	0.308719	0.333577	0.188574	0.062863	0.295188	0.152711	0.434035	0.248593	0.245506	0.617884	0.180058	0.232075	0.384741	0.107554	0.569236	0.433381	0.153476	0.417143	0.476019	0.37516	0.277124	0.161681	0.190223	0.534536	-0.044289	0.235294	0.11665	0.519096	0.380758	0.474375	0.104909	0.17355	0.214201	0.178705	0.148028	0.143096	0.254683	0.516296	0.0233218	0.418373	0.306686	0.0707071	0.207274
506		0.208292	0.216941	0.0792979	0.256107	0.22659	0.249929	0.337261	0.176471	0.0548178	0.351759	0.137234	0.434475	0.244254	0.229083	0.626547	0.202824	0.231352	0.381575	0.0941203	0.579652	0.437208	0.135077	0.373501	0.510481	0.444954	0.330208	0.169278	0.158588	0.437374	0.258471	0.27411	0.0680385	0.529519	0.389843	0.479858	0.10934	0.187831	0.199052	0.188608	0.0697839	0.152077	0.230689	0.522782	0.0204205	0.399851	0.280115	0.139521	0.161299
507		0.209985	0.22397	0.0762389	0.247464	0.259735	0.258343	0.294032	0.175937	0.0816011	0.259087	0.0980189	0.456844	0.231881	0.225003	0.66481	0.165656	0.268456	0.418911	0.131905	0.52048	0.493176	0.132286	0.373986	0.483399	0.421742	0.272307	0.208909	0.175523	0.586396	-0.0550363	0.263456	0.124103	0.53794	0.404487	0.486009	0.123488	0.156416	0.17695	0.176841	0.115812	0.11051	0.254308	0.492723	0.0346908	0.405308	0.334953	0.103573	0.179693
508		0.119943	0.22108	0.0968156	0.287484	0.25158	0.243506	0.286982	0.187759	0.0699253	0.367686	0.145297	0.457364	0.266907	0.193538	0.682803	0.213521	0.288509	0.396072	0.123153	0.561386	0.486623	0.183597	0.457608	0.455628	0.365141	0.269841	0.202619	0.235487	0.453768	-0.132894	0.231779	0.0909697	0.525299	0.385762	0.477047	0.11604	0.173184	0.166425	0.163366	0.0775221	0.121743	0.244354	0.501796	0.0116747	0.392434	0.328315	0.102854	0.164059
509		0.106638	0.208574	0.0707666	0.325643	0.19903	0.202266	0.228007	0.189453	0.0932965	0.344895	0.166233	0.424635	0.24089	0.199608	0.638472	0.178916	0.27487	0.387957	0.101623	0.669225	0.392807	0.143319	0.37871	0.507946	0.365449	0.269554	0.152825	0.15691	0.533626	-0.00987526	0.246918	0.128397	0.472231	0.392655	0.492804	0.150198	0.168777	0.175918	0.176035	0.128055	0.108674	0.188557	0.553107	0.0470016	0.308036	0.380097	0.119879	0.163955
510		0.192326	0.234568	0.085836	0.302041	0.24308	0.142614	0.260183	0.184282	0.0849024	0.312687	0.156436	0.425829	0.25487	0.221432	0.569441	0.211647	0.296496	0.392488	0.122616	0.549066	0.399142	0.164274	0.439728	0.488695	0.441157	0.312016	0.0963076	0.191042	0.555326	-0.0842454	0.268704	0.127616	0.582894	0.43479	0.511776	0.122648	0.172588	0.19882	0.128589	0.137213	0.118594	0.191637	0.527069	0.0267337	0.323955	0.282828	0.102518	0.190013
511		0.138849	0.197757	0.0937298	0.290505	0.219672	0.177313	0.308507	0.220326	0.0791928	0.320236	0.0425139	0.49821	0.168505	0.207796	0.559709	0.189044	0.30482	0.369697	0.131738	0.571381	0.41236	0.178199	0.447317	0.481032	0.358025	0.274842	0.184556	0.184924	0.536114	-0.00674274	0.244272	-0.0226818	0.546151	0.455602	0.527544	0.146269	0.181923	0.20345	0.139163	0.119597	0.131983	0.248842	0.566192	0.0308592	0.315237	0.331571	0.157354	0.097786
512		0.190751	0.198212	0.0744048	0.285768	0.190576	0.204526	0.261516	0.221036	0.0999829	0.385864	0.110585	0.474292	0.249701	0.199389	0.606774	0.220322	0.321873	0.402476	0.118134	0.504493	0.376761	0.173355	0.468767	0.477657	0.313897	0.326274	0.166352	0.211957	0.568694	0.0300133	0.242571	0.0764075	0.538981	0.548597	0.562309	0.140534	0.157604	0.19424	0.125384	0.13486	0.126328	0.211429	0.453782	0.0516365	0.29383	0.339126	0.141723	0.124606
513		0.224146	0.183109	0.0893926	0.292181	0.202742	0.213144	0.296296	0.196798	0.0970508	0.278005	0.123982	0.500832	0.20638	0.17025	0.567525	0.208178	0.257788	0.386761	0.123288	0.494792	0.457398	0.215355	0.433442	0.50062	0.367599	0.317057	0.143625	0.185889	0.57269	0.0184559	0.244382	0.141706	0.512315	0.453052	0.528239	0.0859401	0.21575	0.153598	0.0621951	0.140215	0.14431	0.209845	0.500598	0.0963312	0.283091	0.283175	0.16231	0.096513
514		0.239044	0.195255	0.127311	0.283131	0.2234	0.17156	0.303461	0.201494	0.0801034	0.311562	0.183345	0.424358	0.252998	0.183183	0.517418	0.179814	0.30109	0.326447	0.135024	0.586395	0.423827	0.224269	0.478569	0.485449	0.362366	0.369159	0.220679	0.182967	0.529534	-0.0534583	0.297278	0.0703947	0.48974	0.402291	0.500914	0.149215	0.206483	0.147483	0.109957	0.135432	0.067833	0.204349	0.520572	0.0628791	0.260375	0.27238	0.144848	0.116507
515		0.217261	0.174916	0.0639473	0.326473	0.169664	0.177167	0.258006	0.120108	0.100783	0.264004	0.110799	0.434444	0.250605	0.179453	0.615569	0.13587	0.241333	0.40251	0.16584	0.463198	0.356841	0.275426	0.505184	0.500602	0.337255	0.354512	0.175418	0.166221	0.52464	0.00666489	0.295198	0.092459	0.529521	0.438552	0.46155	0.104439	0.177393	0.159605	0.0930233	0.134976	0.143803	0.209951	0.506406	0.0376812	0.302562	0.30805	0.140935	0.138705
516		0.212046	0.195749	0.0755912	0.329961	0.203878	0.115765	0.195113	0.218431	0.0681152	0.252905	0.102132	0.495944	0.179204	0.174065	0.640043	0.181639	0.275752	0.404547	0.136856	0.548872	0.44664	0.196317	0.442579	0.535372	0.301405	0.371699	0.145378	0.102745	0.523874	-0.0501285	0.277816	0.0871149	0.461585	0.467124	0.450354	0.165458	0.196573	0.180367	0.166771	0.0984794	0.140566	0.194357	0.483909	0.0508509	0.248141	0.291941	0.114199	0.150047
517		0.181439	0.17493	0.0950324	0.380571	0.18133	0.0615901	0.20058	0.230493	0.0820805	0.263217	0.154321	0.49486	0.197704	0.139374	0.56031	0.168067	0.231664	0.399166	0.145017	0.487942	0.46034	0.19989	0.498377	0.500775	0.329677	0.316357	0.16017	0.193039	0.476654	-0.0660015	0.228602	0.0701107	0.405983	0.528569	0.453484	0.0956354	0.197219	0.141769	0.0837004	0.0964207	0.13393	0.179122	0.4609	0.0752244	0.269558	0.300904	0.145471	0.132055
518		0.193052	0.144347	0.0788188	0.360567	0.246605	0.114764	0.227025	0.217097	0.0693512	0.234464	0.111842	0.497362	0.251151	0.145378	0.586565	0.108563	0.216448	0.343715	0.150567	0.639284	0.379359	0.22164	0.550769	0.500459	0.299834	0.376171	0.279464	0.190029	0.534713	-0.0741701	0.244398	0.0066357	0.408589	0.516654	0.400532	0.113776	0.19577	0.184483	0.103708	0.106524	0.140212	0.171494	0.52415	0.0639571	0.260572	0.306282	0.164388	0.164641
519		0.204742	0.209738	0.0393199	0.382271	0.225788	0.125961	0.185428	0.236847	0.0667367	0.25275	0.0646485	0.51751	0.188836	0.121914	0.588189	0.116416	0.252737	0.310364	0.129995	0.535088	0.361257	0.268619	0.500135	0.513396	0.28363	0.327754	0.230829	0.157753	0.540686	-0.0118161	0.355282	0.0795569	0.346914	0.512611	0.399417	0.148062	0.15233	0.195815	0.0756824	0.0955882	0.0673014	0.192854	0.503533	0.0845843	0.254203	0.311984	0.085697	0.178615
520		0.176529	0.199178	0.099391	0.385224	0.227083	0.12807	0.242159	0.194089	0.0727716	0.283879	0.152177	0.471791	0.206125	0.0965644	0.610243	0.13579	0.222474	0.320509	0.0545536	0.566879	0.416058	0.226933	0.528028	0.491157	0.29291	0.374411	0.246411	0.160185	0.528188	-0.0805879	0.283192	0.080591	0.369846	0.491794	0.341136	0.18089	0.19681	0.193413	0.117464	0.117668	0.0852535	0.194022	0.501365	0.0750545	0.246879	0.332142	0.133515	0.190334
521		0.149744	0.200818	0.114588	0.372171	0.224077	0.13363	0.245009	0.181254	0.110876	0.256968	0.0995064	0.435249	0.219765	0.143258	0.549251	0.151485	0.235883	0.362601	0.0879121	0.532735	0.376238	0.254763	0.405184	0.507616	0.328539	0.311733	0.234363	0.144627	0.495984	0.240974	0.325979	0.00260417	0.390699	0.533802	0.288446	0.162153	0.17757	0.196201	0.119647	0.166853	0.121534	0.203428	0.51218	0.0248101	0.240474	0.287213	0.14	0.184139
522		0.219043	0.166541	0.0886731	0.372907	0.21676	0.124079	0.272126	0.205935	0.0882971	0.245101	0.161056	0.443676	0.183099	0.147295	0.598063	0.153752	0.177198	0.393502	0.10025	0.580179	0.389615	0.258082	0.470393	0.514793	0.263225	0.383832	0.230589	0.152441	0.55662	-0.0717593	0.323904	0.0726667	0.328192	0.490386	0.295001	0.194952	0.170023	0.190018	0.101152	0.13892	0.113861	0.158471	0.566914	0.033245	0.241474	0.315603	0.0674091	0.182251
523		0.201188	0.176537	0.0761639	0.353094	0.201985	0.0982894	0.216176	0.142687	0.0939657	0.223569	0.0838446	0.441698	0.166154	0.118181	0.509564	0.177954	0.188861	0.365044	0.130217	0.414478	0.360173	0.212236	0.453392	0.473214	0.261578	0.333559	0.259905	0.161414	0.548628	-0.0385696	0.321658	0.0698296	0.369477	0.476459	0.296045	0.189012	0.215584	0.200241	0.102548	0.146431	0.0442829	0.173162	0.501494	0.0240543	0.256929	0.27027	0.180593	0.218234
524		0.181287	0.186692	0.0647545	0.342942	0.239257	0.12989	0.190906	0.237654	0.0373766	0.196159	0.154091	0.415755	0.231558	0.0607253	0.533123	0.109428	0.221239	0.27738	0.146772	0.483402	0.400506	0.212789	0.490478	0.425954	0.30363	0.36226	0.21198	0.112872	0.630833	-0.0335285	0.246481	0.148344	0.313406	0.470901	0.275534	0.214121	0.19108	0.183857	0.0887351	0.145475	0.144614	0.217334	0.483239	0.0432977	0.268053	0.305127	0.103757	0.196487
525		0.190751	0.181339	0.0795848	0.30607	0.254391	0.11458	0.240816	0.193745	0.0641683	0.261256	0.131316	0.47207	0.185473	0.0878132	0.59924	0.140039	0.198276	0.405042	0.0999539	0.523645	0.407192	0.220238	0.536289	0.526861	0.338945	0.370358	0.223557	0.145925	0.556164	-0.0798097	0.263269	0.0795117	0.404122	0.514385	0.224427	0.155195	0.185115	0.155451	0.0233415	0.115103	0.137908	0.224484	0.531707	0.0140816	0.31589	0.270671	0.142943	0.23439
526		0.215038	0.194543	0.0390726	0.273259	0.266695	0.147094	0.27286	0.175055	0.0373121	0.273557	0.126881	0.466303	0.196515	0.133137	0.612306	0.140438	0.189925	0.34695	0.13954	0.556474	0.356485	0.224269	0.50443	0.479109	0.374257	0.370946	0.237017	0.115903	0.598211	-0.0216867	0.315147	0.0910931	0.398873	0.414317	0.205905	0.211918	0.152614	0.197067	0.0564166	0.129162	0.140594	0.180071	0.540915	0.056764	0.256192	0.260988	0.109982	0.208242
527		0.231996	0.184781	0.106565	0.312617	0.265193	0.142773	0.271434	0.212482	0.0409002	0.229435	0.0988617	0.493452	0.167148	0.12496	0.583402	0.142502	0.220194	0.344044	0.115578	0.482735	0.382637	0.260327	0.534857	0.446941	0.290724	0.334472	0.230649	0.122466	0.55368	-0.0775358	0.299819	0.106355	0.359554	0.381469	0.207097	0.169849	0.13313	0.174422	0.0786658	0.232384	0.0955038	0.175482	0.49594	0.0600809	0.279404	0.237267	0.133073	0.245574
528		0.191821	0.169685	0.0586088	0.343597	0.249196	0.0188892	0.237491	0.184226	0.061364	0.259465	0.117715	0.468724	0.218847	0.124463	0.655287	0.104837	0.207863	0.373109	0.101165	0.569558	0.342171	0.19792	0.464276	0.469082	0.283999	0.377127	0.199844	0.155045	0.551573	0.294083	0.309301	0.0703764	0.382992	0.507881	0.19089	0.2	0.135756	0.175586	0.0817073	0.192701	0.117385	0.184518	0.512605	0.0635778	0.266937	0.291165	0.0990721	0.273127
529		0.196539	0.22927	0.0889276	0.326688	0.251579	0.148797	0.277367	0.193751	0.043958	0.230148	0.130492	0.475519	0.141116	0.161743	0.566505	0.100641	0.202892	0.422045	0.140408	0.47619	0.350268	0.244183	0.574244	0.489707	0.323159	0.269257	0.31121	0.128289	0.562241	0.318393	0.31189	0.0400267	0.360932	0.485662	0.153905	0.141808	0.139948	0.133915	0.0819156	0.163198	0.132411	0.166348	0.482646	0.0780377	0.294643	0.2667	0.162977	0.222161
530		0.235179	0.1662	0.0882098	0.361048	0.328143	0.118554	0.300526	0.172344	0.100851	0.177723	0.111233	0.559745	0.117096	0.155068	0.610805	0.186158	0.239673	0.395586	0.120706	0.537225	0.354182	0.231527	0.585269	0.470662	0.372432	0.353961	0.282194	0.109848	0.557719	-0.0595081	0.319654	0.0609154	0.332129	0.443387	0.166246	0.181818	0.120972	0.160301	0.0601364	0.141703	0.110331	0.170803	0.572985	0.103557	0.324079	0.289394	0.138057	0.209133
531		0.200197	0.198046	0.059669	0.354098	0.355034	0.149425	0.297136	0.171533	0.0316807	0.190737	0.103475	0.502444	0.15472	0.160967	0.544667	0.173091	0.17663	0.415429	0.0450575	0.515276	0.393171	0.225771	0.548764	0.487857	0.318454	0.323765	0.321237	0.0663417	0.592165	-0.0594737	0.280956	0.0823293	0.383323	0.45269	0.163077	0.201207	0.162252	0.188034	0.0929648	0.17538	0.0565789	0.151918	0.50342	0.078863	0.326154	0.294352	0.155502	0.26768
532		0.19485	0.216082	0.115611	0.389212	0.323859	0.209358	0.28619	0.209181	0.0452028	0.138653	0.101891	0.548405	0.180919	0.0609889	0.552022	0.175144	0.242723	0.365266	0.0844525	0.48711	0.408664	0.239531	0.494348	0.473168	0.301598	0.400276	0.255573	0.0916486	0.490183	-0.0704	0.286486	0.0714051	0.349781	0.41427	0.163285	0.165182	0.132356	0.194102	0.0659962	0.223914	0.0702219	0.153768	0.477015	0.0842181	0.395232	0.268959	0.172711	0.298374
533		0.177628	0.214326	0.0947461	0.347577	0.382273	0.112656	0.276832	0.258681	0.0675113	0.183246	0.141743	0.557222	0.197727	0.145433	0.544858	0.166165	0.220911	0.266243	0.127381	0.568572	0.425913	0.225861	0.573968	0.471012	0.318637	0.368858	0.23699	0.0945247	0.607731	-0.0135135	0.241208	0.0951417	0.360072	0.426503	0.15858	0.204615	0.105537	0.232409	0.0270603	0.196179	0.106023	0.154796	0.478208	0.0704283	0.404485	0.240644	0.107197	0.303306
534		0.220913	0.249665	0.102411	0.394935	0.34814	0.148433	0.318883	0.170761	0.0731795	0.179243	0.159192	0.56852	0.156909	0.166424	0.565916	0.181864	0.190683	0.371626	0.149044	0.542502	0.339311	0.22698	0.472681	0.431677	0.281041	0.380117	0.214744	0.104845	0.528814	-0.0570292	0.283647	0.0821511	0.380465	0.319603	0.13585	0.189614	0.111111	0.207741	0.130327	0.198527	0.117685	0.137295	0.449882	0.0537524	0.401527	0.236391	0.130723	0.262273
535		0.161275	0.209994	0.140115	0.436247	0.335874	0.16158	0.328108	0.186719	0.0381432	0.195706	0.117607	0.572816	0.194018	0.182851	0.560409	0.140664	0.212708	0.399365	0.120019	0.546528	0.383893	0.242381	0.551792	0.436118	0.311324	0.296005	0.153041	0.107073	0.546399	-0.0738291	0.272597	0.0890501	0.409867	0.359227	0.125654	0.219761	0.120132	0.123923	0.102167	0.231579	0.0838667	0.163842	0.503331	0.0208078	0.399188	0.2444	0.153307	0.289241
536		0.23519	0.216979	0.121332	0.461523	0.34041	0.134909	0.34354	0.142915	0.0509143	0.172404	0.136672	0.56423	0.178438	0.184029	0.531098	0.181426	0.267832	0.30945	0.137809	0.49268	0.356838	0.178722	0.5	0.513357	0.314016	0.286154	0.191456	0.0994184	0.556103	-0.0895839	0.260136	0.114954	0.4199	0.387404	0.115166	0.170715	0.125353	0.161567	0.104534	0.23417	0.0760099	0.183711	0.451807	0.0419186	0.368435	0.268623	0.128576	0.328244
537		0.228671	0.23254	0.141778	0.444422	0.360548	0.126669	0.292273	0.187551	0.0868214	0.206111	0.134533	0.519099	0.184743	0.1306	0.577051	0.173946	0.230981	0.386306	0.151543	0.603667	0.379778	0.234758	0.497622	0.466049	0.287838	0.357999	0.187056	0.0599507	0.569937	-0.0482247	0.293991	0.10093	0.390146	0.405353	0.107637	0.215967	0.0646673	0.175971	0.09653	0.254478	0.0696526	0.162141	0.536744	0.0470863	0.358137	0.234752	0.173407	0.335061
538		0.234524	0.194542	0.142352	0.435438	0.339699	0.16106	0.354599	0.202055	0.0466395	0.176127	0.112316	0.519078	0.22364	0.161773	0.544604	0.122291	0.26924	0.412005	0.181882	0.612536	0.365303	0.232404	0.551236	0.45597	0.299359	0.340332	0.179487	0.0917739	0.51001	-0.0460648	0.188112	0.0805212	0.420935	0.40714	0.162073	0.244429	0.102455	0.166866	0.0889857	0.213164	0.136722	0.154808	0.461031	0.0404647	0.351492	0.28857	0.168567	0.241957
539		0.152212	0.247912	0.171441	0.433245	0.365281	0.113263	0.347032	0.173904	0.0687433	0.191484	0.0981697	0.535387	0.229372	0.171542	0.521233	0.123466	0.230374	0.415154	0.129828	0.579281	0.417027	0.18696	0.577328	0.479545	0.283168	0.335854	0.143939	0.118834	0.583565	0.0279195	0.278877	0.138647	0.410989	0.364862	0.147786	0.200137	0.0996241	0.168347	0.129456	0.325135	0.0852329	0.153111	0.512002	0.0753952	0.390353	0.271443	0.0788027	0.341186
540		0.178607	0.193265	0.159845	0.38664	0.372881	0.135952	0.438531	0.189884	0.116727	0.193709	0.162702	0.573509	0.136752	0.157634	0.585112	0.172535	0.251525	0.384305	0.181117	0.549137	0.401306	0.206644	0.515959	0.512348	0.28649	0.29704	0.185686	0.0859068	0.536723	-0.0305794	0.283019	0.0596769	0.478261	0.382018	0.139412	0.194859	0.100236	0.084402	0.152734	0.237988	0.102948	0.147702	0.508676	0.0515865	0.350955	0.295297	0.157697	0.268207
541		0.163535	0.245939	0.110816	0.382572	0.307049	0.154585	0.342352	0.177528	0.0849176	0.23123	0.150728	0.450573	0.130485	0.138911	0.605835	0.180203	0.231304	0.357871	0.227857	0.570407	0.391965	0.178601	0.57175	0.52804	0.272307	0.333788	0.192414	0.106099	0.513648	0.00888052	0.310269	0.110117	0.423602	0.374106	0.163407	0.228402	0.0825129	0.150183	0.0257038	0.272045	0.0923868	0.154879	0.531407	0.0135765	0.339958	0.231571	0.176103	0.256909
542		0.186249	0.269901	0.128939	0.414297	0.308864	0.134276	0.358519	0.160722	0.0763927	0.211468	0.0655632	0.571991	0.172045	0.213417	0.540305	0.144859	0.272558	0.355855	0.202237	0.514198	0.371813	0.183458	0.51763	0.478908	0.269659	0.33821	0.213777	0.0783562	0.579814	-0.0436054	0.291185	0.0617708	0.391386	0.320173	0.135274	0.284651	-0.100739	0.197653	0.136961	0.26965	0.144887	0.14769	0.537981	0.0487361	0.325391	0.272494	0.160517	0.315411
543		0.165542	0.294896	0.112978	0.450916	0.3311	0.134503	0.38135	0.167895	0.0992063	0.228397	0.131222	0.525203	0.157182	0.228767	0.563452	0.187391	0.252384	0.334094	0.220541	0.439737	0.386525	0.193109	0.564124	0.412855	0.242232	0.339577	0.204752	0.0812918	0.602431	0.073433	0.316382	0.144615	0.395584	0.354097	0.153912	0.247751	0.0981407	0.13985	0.162179	0.24803	0.343703	0.186544	0.489033	0.0136273	0.315681	0.280546	0.176361	0.293977
544		0.177812	0.246503	0.131284	0.435422	0.27812	0.171711	0.350037	0.184895	0.0759017	0.257383	0.0873413	0.529768	0.189621	0.254857	0.597614	0.146627	0.301216	0.330859	0.208035	0.403509	0.369487	0.187255	0.570328	0.452158	0.264854	0.37363	0.167055	0.137892	0.540608	-0.048703	0.290533	0.0842716	0.374491	0.300819	0.155055	0.250965	0.0840812	0.136982	0.139771	0.274488	0.119625	0.13099	0.545656	0.00326597	0.306787	0.291339	0.121951	0.312337
545		0.161665	0.274172	0.0877954	0.369685	0.298023	0.0537027	0.325355	0.201812	0.0665954	0.226428	0.14472	0.490142	0.201819	0.184498	0.519978	0.191102	0.231488	0.3527	0.200369	0.552418	0.348854	0.210823	0.494666	0.528522	0.218261	0.356226	0.19462	0.102349	0.574087	-0.0788644	0.328194	0.0906574	0.414179	0.346494	0.161814	0.24189	0.0908233	0.185869	0.176991	0.315492	0.247728	0.156767	0.483476	0.04363	0.298268	0.286264	0.172244	0.323677
546		0.176044	0.282217	0.0619581	0.387611	0.325708	0.191502	0.265786	0.210194	0.076075	0.260876	0.111255	0.503987	0.194615	0.169579	0.535645	0.183528	0.24637	0.331817	0.221629	0.518649	0.355969	0.172106	0.490868	0.420986	0.241472	0.34179	0.236641	0.137188	0.488119	-0.00424178	0.30473	0.11463	0.369292	0.321952	0.186993	0.257183	0.11966	0.137516	0.140906	0.262136	0.313706	0.150616	0.531464	0.0469812	0.260347	0.29727	0.196899	0.295436
547		0.117483	0.277067	0.0992573	0.396863	0.370418	0.141934	0.36057	0.200985	0.0936248	0.272702	0.103739	0.512707	0.132061	0.229124	0.582666	0.175064	0.214756	0.34667	0.245593	0.548501	0.357498	0.159654	0.493182	0.454374	0.279333	0.33867	0.181673	0.106516	0.517559	-0.0133479	0.273669	0.0957484	0.474889	0.28227	0.179314	0.19319	-0.0562899	0.156323	0.173248	0.3557	0.0769486	0.143356	0.42719	0.015125	0.29222	0.258603	0.122222	0.302706
548		0.188808	0.241288	0.081605	0.332422	0.400595	0.0956117	0.34985	0.204889	0.0743045	0.23181	0.163005	0.509277	0.15007	0.215475	0.577378	0.158662	0.241167	0.378697	0.219137	0.492578	0.362007	0.199774	0.547606	0.41527	0.252405	0.378756	0.167692	0.132151	0.500522	-0.0619137	0.259232	0.0967962	0.395189	0.315124	0.216334	0.271889	0.207719	0.172201	0.11394	0.281075	0.261817	0.176766	0.491945	-0.00113484	0.292892	0.245976	0.121472	0.29894
549		0.168459	0.289594	0.0616197	0.407393	0.403233	0.149761	0.359939	0.189641	0.0751191	0.190241	0.126472	0.44634	0.142403	0.181146	0.588136	0.164194	0.229358	0.373237	0.165857	0.561505	0.373825	0.212121	0.505663	0.494891	0.268537	0.354369	0.117988	0.0932888	0.506311	-0.0552983	0.265747	0.11366	0.352156	0.332965	0.182656	0.251993	0.082737	0.112089	0.0384858	0.220163	0.334504	0.164117	0.50405	0.0142131	0.300717	0.272494	0.140049	0.329819
550		0.161241	0.239372	0.0910743	0.420609	0.373015	0.102394	0.267731	0.168736	0.0689592	0.160504	0.109777	0.448845	0.0960187	0.261934	0.563136	0.13598	0.254046	0.349288	0.233058	0.483714	0.28966	0.17869	0.513809	0.48381	0.251404	0.332412	0.196254	0.131638	0.521349	-0.0769646	0.273194	0.119888	0.356682	0.237279	0.205533	0.225535	0.132323	0.16328	0.148313	0.235426	0.102278	0.148841	0.484246	-0.00730979	0.28872	0.257537	0.123651	0.329313
551		0.047123	0.269342	0.153793	0.419188	0.380602	0.142184	0.306716	0.165435	0.0703139	0.184056	0.105898	0.458561	0.151419	0.266982	0.553926	0.140733	0.217432	0.332196	0.198689	0.503506	0.391555	0.199889	0.543121	0.413223	0.249916	0.401547	0.194523	0.101904	0.562156	0.238758	0.256107	0.0622237	0.384166	0.241687	0.204507	0.280142	0.10872	0.165805	0.0844156	0.248312	0.182294	0.159055	0.47555	0.0408697	0.323529	0.285019	0.0760837	0.308999
552		0.178251	0.291446	0.151669	0.406647	0.380866	0.17574	0.362175	0.161024	0.0368344	0.15269	0.093197	0.481124	0.169735	0.260678	0.57724	0.188435	0.240947	0.345392	0.251342	0.478933	0.360773	0.19029	0.524881	0.494144	0.289295	0.413999	0.197006	0.111365	0.491838	0.272141	0.306559	0.0915348	0.40306	0.225425	0.169637	0.283645	0.158837	0.139091	0.0585242	0.245727	0.2597	0.127878	0.534855	0.00827643	0.334646	0.237087	0.140405	0.322433
553		0.202834	0.279213	0.116883	0.37247	0.463112	0.139058	0.352579	0.163749	0.0646388	0.135778	0.0811383	0.497643	0.174141	0.191526	0.571229	0.159681	0.245712	0.352907	0.206178	0.474564	0.478548	0.178082	0.473473	0.478811	0.29708	0.394278	0.171017	0.0795455	0.565525	-0.106656	0.290515	0.0969782	0.424543	0.254281	0.183833	0.298969	0.148323	0.198297	0.139355	0.195058	0.0759494	0.159841	0.480281	-0.0212941	0.33115	0.316113	0.151552	0.233582
554		0.151374	0.298602	0.116952	0.365775	0.465669	0.212946	0.391804	0.127117	0.0478645	0.15736	0.0916564	0.523889	0.171947	0.228004	0.59841	0.138477	0.258231	0.369432	0.247951	0.45381	0.382428	0.196645	0.434647	0.432201	0.305565	0.364479	0.16549	0.100451	0.527363	-0.0777927	0.267626	0.147954	0.440537	0.287732	0.214804	0.291086	0.172498	0.151916	0.107914	0.288684	0.135695	0.160271	0.51737	0.0341836	0.309546	0.262918	0.18783	0.258007
555		0.187219	0.281834	0.0718232	0.293724	0.407418	0.201773	0.435621	0.153814	0.0377633	0.132359	0.0958505	0.48119	0.214957	0.194093	0.558094	0.143072	0.274912	0.351975	0.245749	0.377282	0.486686	0.22774	0.448828	0.444727	0.296622	0.37155	0.169352	0.099518	0.525669	0.16807	0.295994	0.161846	0.480603	0.28991	0.22472	0.229255	0.125956	0.162465	0.090621	0.241458	0.384784	0.139737	0.454039	0.035328	0.328628	0.271589	0.229534	0.261222
556		0.140926	0.301901	0.0574347	0.307012	0.43568	0.178678	0.364218	0.144383	0.0518903	0.160772	0.119044	0.495317	0.187125	0.18856	0.542277	0.161437	0.224586	0.316332	0.271479	0.525281	0.457801	0.215204	0.532817	0.44768	0.271858	0.353672	0.199366	0.135767	0.486116	0.225768	0.238762	0.105866	0.542497	0.245053	0.208433	0.265625	0.0928505	0.128522	0.060471	0.33257	0.29639	0.149103	0.4629	-0.0249262	0.336336	0.340292	0.221564	0.297312
557		0.138245	0.255035	0.0634371	0.346527	0.454278	0.210009	0.386475	0.155023	0.0104807	0.146335	0.121039	0.453585	0.147705	0.217764	0.551592	0.143073	0.246034	0.301551	0.259813	0.473757	0.466667	0.232665	0.510381	0.435783	0.277962	0.364979	0.185926	0.102846	0.581312	-0.105876	0.256618	0.157613	0.514677	0.245199	0.252151	0.289886	0.0936416	0.130014	0.06548	0.337667	0.295826	0.164191	0.527387	0	0.357767	0.29313	0.173325	0.290667
558		0.157977	0.310464	0.0631699	0.334279	0.432678	0.222662	0.445403	0.12348	0.0023453	0.13589	0.0823122	0.385108	0.187296	0.219273	0.553646	0.140778	0.220037	0.385563	0.257102	0.484911	0.434032	0.222798	0.588081	0.442934	0.320755	0.389698	0.180952	0.100028	0.492857	0.260398	0.239499	0.160099	0.548721	0.241102	0.246482	0.254958	0.12718	0.0772914	0.0832266	0.304018	0.191045	0.19191	0.496343	-0.00143796	0.350114	0.3212	0.153491	0.245103
559		0.176684	0.262488	0.103095	0.350766	0.432561	0.230723	0.413636	0.137392	0.0374137	0.150912	0.1018	0.411284	0.244463	0.156464	0.58042	0.189686	0.229314	0.414462	0.228938	0.493636	0.467605	0.25524	0.531699	0.40129	0.292203	0.345213	0.188867	0.098472	0.517041	0.287883	0.329332	0.105319	0.558072	0.211147	0.226623	0.272277	0.138077	0.13775	0.080402	0.334614	0.303275	0.176249	0.533672	0.0442716	0.322572	0.29368	0.143738	0.286715
560		0.208576	0.291489	0.0873162	0.29745	0.43328	0.24142	0.525028	0.109244	0.0275397	0.140904	0.0721785	0.447911	0.226337	0.199911	0.581915	0.140782	0.222839	0.371634	0.275012	0.54683	0.390893	0.197302	0.54103	0.470992	0.287919	0.358832	0.166132	0.0589544	0.525571	0.276081	0.253012	0.177274	0.604051	0.167855	0.270431	0.247124	-0.0570911	0.158592	0.0946209	0.274262	0.121529	0.181115	0.506763	0.0366622	0.350928	0.365087	0.180247	0.31089
561		0.162176	0.276786	0.079517	0.270497	0.449491	0.205552	0.543009	0.140609	0.0261474	0.145544	0.0786665	0.452147	0.194048	0.238715	0.565743	0.100404	0.238361	0.415219	0.276938	0.523268	0.362382	0.21018	0.536461	0.451664	0.208139	0.347449	0.168396	0.0786894	0.533528	0.221097	0.201794	0.137036	0.52192	0.169319	0.258099	0.220028	0.0994475	0.136395	0.0792839	0.214989	0.23465	0.169512	0.531942	0.0407888	0.312997	0.334518	0.16067	0.250862
562		0.202656	0.295379	0.088174	0.319123	0.401303	0.226021	0.552043	0.106486	0.0394134	0.0838763	0.087571	0.401379	0.239975	0.191607	0.569881	0.0996178	0.242439	0.332165	0.219201	0.427392	0.395588	0.243012	0.591932	0.410297	0.288422	0.379626	0.0976274	0.0858455	0.527508	0.230954	0.212233	0.132115	0.587219	0.187826	0.27401	0.225397	0.101228	0.10453	0.0543826	0.314664	0.15234	0.16616	0.485248	0.056031	0.282361	0.312655	0.095078	0.276346
563		0.198435	0.308661	0.102856	0.286585	0.424927	0.235156	0.491704	0.114519	0.0149523	0.0694248	0.11411	0.395111	0.193939	0.157635	0.528414	0.106023	0.205724	0.377136	0.242388	0.497131	0.410152	0.251149	0.512507	0.435355	0.334699	0.286897	0.165134	0.0314003	0.54963	0.266567	0.275148	0.133499	0.531749	0.168277	0.286977	0.244905	0.0948215	0.146283	0.00884956	0.32866	0.251489	0.180077	0.554563	0.0466962	0.257216	0.33249	0.160909	0.291464
564		0.16844	0.289433	0.159602	0.305229	0.391914	0.290438	0.445738	0.108136	0.0578512	0.0936319	0.0933899	0.419573	0.165517	0.215144	0.495441	0.110887	0.176578	0.377545	0.263306	0.461216	0.413539	0.294495	0.503163	0.467363	0.287015	0.316359	0.196329	0.0575374	0.575387	0.250828	0.184996	0.115479	0.55178	0.171906	0.293045	0.284529	0.0974813	0.115305	0.0594249	0.314858	0.106195	0.159174	0.538267	0.0402347	0.302049	0.331681	0.173641	0.290946
565		0.173284	0.356262	0.169784	0.349461	0.396309	0.289898	0.490256	0.162762	0.0738898	0.0969722	0.139148	0.410587	0.189899	0.156882	0.57287	0.157128	0.208864	0.4	0.195249	0.523911	0.432645	0.288478	0.470115	0.411097	0.258832	0.39668	0.161342	0.106113	0.564342	0.193078	0.241742	0.0942594	0.666338	0.129027	0.281796	0.262709	0.087415	0.0988474	0.0880829	0.290711	0.25122	0.153796	0.580071	0.0317151	0.257778	0.346847	0.117444	0.303108
566		0.195731	0.294809	0.145617	0.387508	0.395302	0.26749	0.526132	0.122936	0.0421818	0.119708	0.0698354	0.445946	0.19859	0.141644	0.530011	0.152263	0.218483	0.360812	0.283986	0.487322	0.393113	0.244163	0.480364	0.456758	0.20284	0.371716	0.190627	0.0997118	0.49676	0.210762	0.252033	0.0858961	0.614276	0.124889	0.281809	0.231206	0.0908235	0.118138	0.0331633	0.324952	0.0800855	0.144999	0.579256	0.0508757	0.241272	0.339816	0.10258	0.276635
567		0.191654	0.326889	0.139557	0.375277	0.389315	0.270665	0.45092	0.118063	0.0706402	0.142656	0.0661736	0.425627	0.16571	0.142543	0.508508	0.186264	0.233772	0.391681	0.251365	0.520165	0.337695	0.250941	0.468031	0.509606	0.252546	0.359634	0.176143	0.0750144	0.537286	-0.112855	0.213625	0.139535	0.61339	0.133012	0.321495	0.209615	0.0797546	0.126341	0.0738342	0.297359	0.275266	0.132878	0.503817	0.0509607	0.206794	0.354986	0.147734	0.29429
568		0.218045	0.280278	0.163671	0.393569	0.388513	0.272237	0.472755	0.117671	0.0571898	0.094382	0.113248	0.366293	0.158779	0.199056	0.528764	0.117029	0.24794	0.325336	0.240394	0.370106	0.453872	0.246731	0.550799	0.474429	0.272914	0.377131	0.173366	0.0774527	0.514801	0.142179	0.218855	0.137522	0.639451	0.174995	0.336073	0.193382	0.0620209	0.150053	-0.00191693	0.277714	0.0718085	0.156128	0.523503	0.00394355	0.260191	0.387171	0.151111	0.313207
569		0.183526	0.300456	0.11049	0.36147	0.339927	0.277281	0.414881	0.147494	0.106785	0.0959415	0.0880705	0.403808	0.171659	0.153029	0.501574	0.158111	0.233373	0.321607	0.241035	0.474168	0.437894	0.244611	0.545191	0.522585	0.276625	0.38616	0.162304	0.0735082	0.495708	0.213329	0.260999	0.156745	0.539062	0.234128	0.333694	0.200425	0.0051907	0.157411	0.0246114	0.322073	0.214298	0.158901	0.552851	0.0188836	0.187113	0.411147	0.106516	0.278337
570		0.221594	0.304089	0.122067	0.392263	0.363964	0.240992	0.383464	0.0986721	0.0990891	0.075	0.0992756	0.357283	0.189771	0.172307	0.493734	0.147074	0.205827	0.36237	0.215451	0.457017	0.357323	0.27566	0.53043	0.452991	0.247978	0.372421	0.151267	0.0988322	0.462161	0.259237	0.233149	0.114638	0.634057	0.209631	0.322233	0.172896	0.0938451	0.136062	-0.0107937	0.32671	0.0614599	0.149124	0.536632	0.0235319	0.278474	0.384928	0.180422	0.325855
571		0.184197	0.30129	0.121951	0.402753	0.387273	0.288916	0.313047	0.105456	0.11181	0.0670249	0.0749168	0.468266	0.233657	0.143756	0.52773	0.163804	0.257116	0.31611	0.225036	0.456477	0.365871	0.236111	0.533353	0.446878	0.311879	0.361399	0.152783	0.0724218	0.528908	0.265938	0.243939	0.103807	0.629458	0.183008	0.390146	0.228592	0.0941536	0.14949	0.0487179	0.312644	0.253587	0.151924	0.547726	0.0385701	0.291678	0.363019	0.167746	0.30281
572		0.233698	0.330419	0.11921	0.398295	0.351766	0.227439	0.265708	0.136421	0.109104	0.102619	0.151707	0.405359	0.141385	0.203923	0.479267	0.167055	0.263309	0.390606	0.1737	0.498941	0.425728	0.263372	0.54928	0.393273	0.312111	0.366979	0.144684	0.0943396	0.523672	0.214392	0.236669	0.0776907	0.625206	0.158499	0.35478	0.224032	0.0575966	0.054194	0.0122186	0.33538	0.289557	0.114811	0.534361	-0.0247453	0.236115	0.399241	0.168612	0.282676
573		0.197617	0.326349	0.141633	0.468924	0.359873	0.26181	0.342308	0.144043	0.121195	0.112219	0.15242	0.450259	0.162464	0.179098	0.503776	0.15186	0.249649	0.361136	0.218049	0.533477	0.343977	0.277179	0.491164	0.463352	0.324185	0.34484	0.162173	0.0694043	0.588683	0.238153	0.219858	0.0694444	0.557805	0.20791	0.382479	0.213196	0.062309	0.137407	-0.0198083	0.319165	0.250123	0.133368	0.49783	0.0354876	0.309833	0.346734	0.134462	0.346659
574		0.224239	0.306656	0.069218	0.403767	0.291643	0.199396	0.315163	0.214957	0.119807	0.0760085	0.140623	0.434944	0.1559	0.200046	0.557119	0.207931	0.247671	0.373161	0.222906	0.538242	0.392818	0.266902	0.516382	0.468586	0.298379	0.399068	0.143775	0.0815376	0.469109	0.22239	0.232405	0.0836286	0.547417	0.213073	0.45889	0.172662	-0.000461681	0.110723	0.0339526	0.328698	0.279011	0.131316	0.425112	0.0367202	0.28773	0.392405	0.160103	0.326687
575		0.196507	0.309647	0.124003	0.382751	0.346855	0.213293	0.38647	0.118939	0.101682	0.0751461	0.136741	0.421245	0.185594	0.220937	0.535239	0.156726	0.208739	0.359119	0.236495	0.472444	0.419474	0.252817	0.478336	0.452836	0.297821	0.354605	0.158408	0.0863121	0.510322	0.195665	0.227627	0.0658955	0.593287	0.250046	0.435023	0.207033	0.0782443	0.14936	0.0297927	0.339363	0.196716	0.102962	0.565729	0.0223458	0.266569	0.36	0.161911	0.34312
576		0.238421	0.376143	0.148567	0.37219	0.339612	0.163303	0.239273	0.17194	0.105459	0.128465	0.139579	0.466279	0.194876	0.227058	0.475272	0.19937	0.183769	0.366214	0.271996	0.477265	0.362541	0.295355	0.532272	0.4507	0.286014	0.311966	0.200811	0.0963749	0.474668	0.235797	0.26406	0.0764331	0.467794	0.239138	0.445554	0.238372	0.0811069	0.112824	0.00828553	0.369745	0.0843213	0.107604	0.572578	0.0549612	0.239691	0.379203	0.136916	0.332875
577		0.23342	0.343545	0.128675	0.335357	0.358419	0.149272	0.327146	0.170915	0.0841851	0.0800056	0.169143	0.453558	0.144092	0.192032	0.489721	0.176014	0.22415	0.333333	0.245822	0.486544	0.347983	0.237986	0.499558	0.521582	0.312177	0.345989	0.176945	0.0877706	0.490483	0.192822	0.273475	0.063919	0.506588	0.25247	0.438437	0.17207	0.0693683	0.143559	0.030264	0.40163	0.106581	0.100565	0.553276	0.0236367	0.249306	0.370221	0.0876095	0.346788
578		0.243399	0.370054	0.107921	0.356792	0.376537	0.170896	0.314525	0.155316	0.103385	0.114763	0.138694	0.455916	0.187796	0.23027	0.476096	0.209388	0.207103	0.417744	0.246703	0.491141	0.437638	0.224431	0.546643	0.424693	0.297354	0.370039	0.176995	0.0592679	0.45376	0.225258	0.261295	0.0368925	0.425265	0.273636	0.419962	0.174054	0.0620559	0.145104	0.0446429	0.291959	0.10484	0.068763	0.472763	0.0285046	0.258175	0.359514	0.154194	0.362857
579		0.212361	0.377671	0.130371	0.368314	0.348635	0.20111	0.323451	0.140107	0.0753917	0.206995	0.126434	0.432587	0.198076	0.160971	0.453237	0.169979	0.244908	0.359403	0.212006	0.46676	0.344047	0.236888	0.534616	0.459266	0.289262	0.360951	0.201456	0.0922942	0.543319	0.254758	0.273278	0.0757413	0.493588	0.188693	0.451319	0.144886	0.0428873	0.141549	0.0690537	0.327386	0.117617	0.0831036	0.509569	0.0739332	0.258495	0.382188	-0.101546	0.358717
580		0.152724	0.343272	0.154999	0.32965	0.337021	0.199876	0.278927	0.159572	0.0921323	0.166572	0.122013	0.462239	0.156427	0.242529	0.532188	0.177995	0.250838	0.403235	0.24204	0.449857	0.406486	0.247473	0.52765	0.38914	0.306972	0.330709	0.186786	0.109662	0.465347	0.232379	0.273134	0.103041	0.502298	0.235725	0.419914	0.150665	0.0614764	0.148161	0.0621397	0.29793	0.0928981	0.136824	0.497285	0.0954146	0.279958	0.397894	0.13517	0.354559
581		0.188763	0.359635	0.114113	0.307184	0.277088	0.187557	0.315175	0.171855	0.105541	0.125975	0.0867791	0.471753	0.182314	0.125911	0.515346	0.181891	0.206047	0.390625	0.251402	0.52911	0.378905	0.214717	0.595322	0.39717	0.230823	0.383247	0.195261	0.0925214	0.529804	0.23399	0.246881	0.0758817	0.464168	0.212762	0.456832	0.149696	0.0317423	0.160511	0.0646193	0.208018	0.0886945	0.101141	0.469557	0.0791516	0.321998	0.422686	0.163382	0.357634
582		0.186603	0.387077	0.128858	0.33037	0.332046	0.192842	0.288071	0.131738	0.132068	0.139233	0.0927043	0.465253	0.184439	0.199955	0.494961	0.151038	0.237537	0.374593	0.200293	0.440029	0.37931	0.268548	0.548294	0.442591	0.287404	0.346084	0.167413	0.0810653	0.525953	0.208941	0.222346	0.0439129	0.496913	0.216359	0.418864	0.172611	0.0608076	0.131083	0.0759331	0.259484	0.162536	0.142248	0.436719	0.0961619	0.343792	0.415855	0.179768	0.327237
583		0.154271	0.37917	0.107917	0.363692	0.343895	0.133596	0.207533	0.121669	0.0765816	0.157398	0.0911565	0.476768	0.205118	0.17535	0.500423	0.185967	0.255507	0.3769	0.233438	0.506343	0.382725	0.320588	0.540243	0.366519	0.272917	0.358491	0.224439	0.112236	0.498716	-0.0883978	0.262443	0.0178322	0.514013	0.255848	0.43533	0.15215	0.0405887	0.138918	0.062702	0.289464	0.104709	0.154122	0.46901	0.11926	0.365755	0.384736	0.116514	0.372869
584		0.154183	0.393718	0.132393	0.366275	0.326672	0.184663	0.219457	0.127739	0.076093	0.142979	0.133813	0.452135	0.153722	0.238616	0.487489	0.140124	0.266166	0.357401	0.164809	0.588909	0.292996	0.301205	0.552133	0.379153	0.279167	0.377536	0.157685	0.111834	0.524723	0.195255	0.218727	0.0680516	0.465592	0.303459	0.378705	0.0984127	-0.0344667	0.165069	0.0669266	0.282785	0.113159	0.121681	0.433449	0.114002	0.373313	0.415957	0.15736	0.389138
585		0.184343	0.333868	0.112986	0.442174	0.338976	0.177771	0.281972	0.1367	0.0901351	0.167045	0.133286	0.483852	0.148026	0.2202	0.542529	0.147182	0.245869	0.358719	0.120485	0.494845	0.387073	0.288096	0.580597	0.385857	0.304995	0.349441	0.186511	0.094271	0.450106	0.232317	0.224003	0.0136316	0.515232	0.253797	0.406371	0.166244	-0.0241991	0.155319	0.10078	0.297087	0.108349	0.156371	0.552063	0.133277	0.34534	0.383618	0.152553	0.409494
586		0.216393	0.329876	0.133104	0.40378	0.34065	0.185023	0.249904	0.185742	-0.00478469	0.132326	0.113838	0.486233	0.197726	0.240404	0.56829	0.166974	0.237259	0.397317	0.169298	0.484037	0.420074	0.294947	0.523502	0.459157	0.341135	0.374069	0.192042	0.130096	0.591581	0.23482	0.297761	0.0914894	0.476049	0.288671	0.401467	0.0786596	0.00728555	0.178507	0.11581	0.245049	0.281647	0.116977	0.487063	0.161165	0.279825	0.426738	0.149566	0.3943
587		0.18189	0.381855	0.0926877	0.353049	0.374384	0.208593	0.271467	0.177172	0.0626398	0.143868	0.100462	0.405185	0.212565	0.215239	0.57537	0.181243	0.28209	0.344807	0.163256	0.478863	0.318681	0.319186	0.466276	0.445445	0.335897	0.378634	0.168789	0.155058	0.555636	0.269476	0.202985	0.0638524	0.520683	0.285501	0.371741	0.140704	0.0437276	0.118039	0.118265	0.315623	0.117437	0.0989362	0.498854	0.125958	0.299443	0.411826	0.147311	0.383531
588		0.184817	0.373104	0.108791	0.387223	0.298272	0.182122	0.282289	0.175664	0.0858989	0.182772	0.129421	0.464021	0.166049	0.213435	0.594074	0.180534	0.207447	0.34716	0.162656	0.468085	0.362063	0.321335	0.541943	0.461211	0.291755	0.324873	0.216495	0.183303	0.552046	0.221818	0.194341	0.0640084	0.58255	0.269865	0.438013	0.108967	0.0159866	0.169065	0.139701	0.25279	0.245091	0.144373	0.467961	0.151722	0.259919	0.403527	0.170399	0.404418
589		0.185051	0.396426	0.146228	0.422915	0.319018	0.171856	0.227685	0.169867	0.0694212	0.188762	0.142588	0.496309	0.130239	0.232147	0.5664	0.19158	0.188753	0.374769	0.137105	0.432357	0.310219	0.345508	0.582378	0.406689	0.296101	0.32885	0.216897	0.105294	0.557678	0.217287	0.2882	0.0600282	0.556225	0.250317	0.392254	0.121917	0.00811069	0.153409	0.0533419	0.24787	-0.00955414	0.114635	0.476433	0.149687	0.26813	0.393734	0.148067	0.373375
590		0.233722	0.378788	0.0855615	0.476968	0.304605	0.124729	0.24812	0.165919	0.061157	0.21494	0.149528	0.493701	0.144544	0.223784	0.480186	0.153765	0.223149	0.316501	0.135303	0.405085	0.398435	0.394451	0.483662	0.450117	0.316348	0.338182	0.191903	0.0713023	0.497059	0.271218	0.26087	0.092842	0.591526	0.235431	0.395481	0.121042	-0.0320019	0.102362	0.202515	0.278953	0.229217	0.135946	0.505632	0.15586	0.244054	0.43029	0.16417	0.412607
591		0.194092	0.353466	0.123557	0.4542	0.288141	0.1498	0.246627	0.177498	0.0649061	0.136029	0.0995058	0.398834	0.151293	0.218305	0.584153	0.0972332	0.24426	0.370088	0.142449	0.486643	0.35693	0.289512	0.560492	0.373269	0.314906	0.340643	0.202952	0.0750519	0.558727	0.257789	0.267364	0.0283688	0.626506	0.313718	0.398589	0.141646	-0.021097	0.076762	0.167436	0.249024	0.0390625	0.122167	0.547145	0.14736	0.27644	0.405778	0.151748	0.388747
592		0.187597	0.404376	0.0793767	0.463528	0.322609	0.146658	0.20423	0.127368	0.074812	0.0989232	0.0714664	0.411903	0.179841	0.230696	0.538141	0.231351	0.232323	0.373756	0.13921	0.446186	0.364429	0.281576	0.580344	0.469388	0.337091	0.324675	0.211372	0.0942051	0.534457	0.240429	0.256334	0.0126493	0.620027	0.31028	0.392902	0.124206	0.0137241	0.107853	0.0843689	0.236923	0.21981	0.107032	0.454255	0.143466	0.252999	0.398006	0.120513	0.400537
593		0.144544	0.365794	0.0980103	0.45084	0.299249	0.190139	0.269939	0.1973	0.0982874	0.0737115	0.11626	0.436586	0.126309	0.210588	0.502058	0.158206	0.244694	0.406173	0.157946	0.489781	0.268037	0.33275	0.532693	0.470252	0.261787	0.356094	0.193773	0.00916346	0.553725	0.188161	0.308446	0.0830312	0.488692	0.245413	0.390204	0.154698	0.0141589	0.172786	0.0766667	0.247994	0.101504	0.0926803	0.435751	0.131305	0.206206	0.389157	0.105043	0.428369
594		0.1904	0.365164	0.119961	0.457556	0.334227	0.166513	0.294518	0.194474	0.075084	0.121455	0.112824	0.416156	0.13426	0.200514	0.486736	0.160106	0.244565	0.351351	0.165251	0.535324	0.272862	0.330645	0.472684	0.461973	0.312369	0.323177	0.170811	0.0525074	0.580924	-0.0555867	0.269693	0.107375	0.53411	0.287103	0.407314	0.149675	0.0531448	0.181654	0.100264	0.204755	0.25521	0.129451	0.425717	0.157678	0.171973	0.377814	0.142209	0.469952
595		0.146411	0.406205	0.130733	0.472696	0.331652	0.190984	0.238839	0.24651	0.0717205	0.107939	0.0832113	0.452904	0.141957	0.225516	0.492874	0.17569	0.254296	0.399437	0.168774	0.466236	0.350988	0.313933	0.523464	0.449566	0.24876	0.435532	0.266528	0.0593853	0.541008	-0.0128707	0.290027	0.128393	0.574352	0.311197	0.395613	0.110631	0.00524309	0.125443	0.113134	0.243159	0.0651171	0.127188	0.398083	0.157994	0.205969	0.343495	0.0922345	0.462532
596		0.1965	0.376995	0.139853	0.506977	0.312972	0.199636	0.23417	0.189644	0.0352294	0.0676932	0.015513	0.46418	0.172209	0.252865	0.498518	0.179351	0.214391	0.357316	0.180502	0.493872	0.377303	0.33927	0.513465	0.434957	0.250968	0.372404	0.216555	0.0787589	0.481861	0.223708	0.303647	0.131291	0.591156	0.30816	0.407913	0.133238	0.0066762	0.143988	0.108322	0.207959	0.286472	0.147483	0.478624	0.165095	0.224198	0.43109	0.0939013	0.413936
597		0.201575	0.389969	0.139632	0.448704	0.329494	0.219858	0.251457	0.186577	0.0325098	0.0238336	0.132478	0.423571	0.177546	0.245056	0.554958	0.180574	0.246804	0.407661	0.132195	0.477716	0.349489	0.365623	0.590715	0.423639	0.246143	0.346154	0.194752	0.0563887	0.543192	0.259419	0.231808	0.15084	0.666324	0.337151	0.366628	0.12032	-0.0649044	0.101796	0.143136	0.19954	0.124133	0.137276	0.423488	0.153148	0.209692	0.382664	0.0541057	0.438937
598		0.208562	0.370686	0.128654	0.488757	0.302932	0.20173	0.191585	0.193851	0.0142778	0.0778216	0.0888449	0.481881	0.182904	0.256126	0.543382	0.179679	0.242694	0.342541	0.139406	0.489884	0.331837	0.33451	0.503045	0.420492	0.224461	0.369462	0.242905	0.0420367	0.538175	0.352211	0.251966	0.113703	0.587432	0.32489	0.389505	0.103249	-0.0194037	0.181303	0.120836	0.205313	0.269381	0.175232	0.450352	0.123751	0.230111	0.390533	0.178893	0.444802
599		0.168183	0.344771	0.151845	0.500535	0.293142	0.231387	0.197832	0.181383	0.00111732	0.0513753	0.0872108	0.403351	0.13038	0.282971	0.460468	0.164362	0.225121	0.383956	0.199903	0.444956	0.328603	0.383289	0.500913	0.423064	0.225161	0.398899	0.213689	0.0616622	0.486299	0.240315	0.310847	0.137536	0.614799	0.319022	0.389402	0.126074	0.0109264	0.158156	0.172115	0.186428	0.14433	0.162521	0.453784	0.153496	0.221222	0.354414	0.111964	0.480559
600		0.167548	0.339615	0.101322	0.479423	0.317124	0.195827	0.221538	0.191553	0.0412913	0.0739437	0.123909	0.421958	0.149706	0.296441	0.53716	0.126234	0.258991	0.353282	0.186193	0.466667	0.288123	0.392285	0.52199	0.453262	0.290689	0.30892	0.160305	0.0373246	0.509171	0.284073	0.249711	0.145946	0.58871	0.329482	0.330318	0.139159	-0.042359	0.162153	0.131126	0.18282	0.268276	0.158113	0.478597	0.157405	0.23221	0.389139	0.110607	0.498389
601		0.14308	0.341124	0.109643	0.443989	0.333434	0.252083	0.141992	0.180068	0.0576488	0.0704183	0.102588	0.3879	0.115987	0.228164	0.55502	0.158318	0.209701	0.39661	0.216438	0.417567	0.294161	0.32997	0.557238	0.452855	0.223859	0.288517	0.205412	0.0829616	0.578947	-0.114495	0.258815	0.0759358	0.544365	0.329642	0.315641	0.125723	-0.0186982	0.118004	0.137049	0.157414	0.227106	0.160142	0.455202	0.170282	0.245278	0.386017	0.12348	0.506996
602		0.148031	0.371077	0.153427	0.402708	0.31052	0.225387	0.191278	0.189366	-0.0031997	0.0528313	0.109918	0.411765	0.194217	0.231955	0.512268	0.176248	0.213259	0.388717	0.239157	0.438927	0.333838	0.329185	0.554136	0.454359	0.239886	0.388869	0.229605	0.039953	0.471976	-0.0569514	0.24217	0.147649	0.508463	0.371311	0.307418	0.128187	0.0148645	0.161517	0.210084	0.248815	0.190792	0.13937	0.520452	0.146822	0.234622	0.425118	0.162897	0.468543
603		0.177866	0.370875	0.144398	0.46393	0.29072	0.294488	0.170058	0.159821	0.011257	0.0365573	0.125405	0.454279	0.16129	0.242721	0.537999	0.131082	0.205725	0.388702	0.259734	0.4805	0.331312	0.301998	0.527483	0.485887	0.26042	0.354745	0.167354	0.0302496	0.50263	-0.0733612	0.268939	0.170821	0.550268	0.347486	0.323089	0.0669993	0.00790041	0.0622378	0.145942	0.197069	0.21835	0.152556	0.499174	0.128684	0.261937	0.377664	0.155671	0.447763
604		0.166355	0.342132	0.111996	0.445327	0.267803	0.221122	0.161861	0.209109	0.00206728	0.0728727	0.105927	0.472831	0.19067	0.202559	0.543556	0.158349	0.254726	0.371712	0.291378	0.533879	0.289004	0.276658	0.491679	0.394366	0.23137	0.310751	0.202479	0.072343	0.53093	0.187726	0.31021	0.0774312	0.478845	0.337122	0.315439	0.0887867	0.00835921	0.132249	0.19736	0.168679	0.317782	0.187068	0.478318	0.164517	0.188893	0.36406	0.122112	0.494014
605		0.138596	0.370303	0.150688	0.490961	0.200842	0.259124	0.163265	0.245077	0.05097	0.0871991	0.120583	0.420255	0.222966	0.260586	0.541425	0.170797	0.203794	0.382398	0.243854	0.446486	0.34845	0.336092	0.546043	0.432945	0.262387	0.365672	0.243131	0.0742619	0.558791	-0.11692	0.268274	0.10699	0.497827	0.397789	0.295285	0.116618	-0.000726568	0.127402	0.179221	0.229393	0.292548	0.147107	0.464816	0.126493	0.293061	0.411919	0.090617	0.507697
606		0.198083	0.375739	0.105906	0.436437	0.234591	0.312711	0.138749	0.226386	0.0592705	0.0436422	0.117341	0.438482	0.166452	0.243347	0.572598	0.155449	0.25755	0.338244	0.293082	0.37231	0.250821	0.280185	0.476006	0.417871	0.22945	0.314909	0.155229	0.0521383	0.492228	0.25842	0.297928	0.14255	0.529613	0.361014	0.303941	0.0670471	-0.0220096	0.139527	0.104787	0.187883	0.320659	0.125471	0.513743	0.111228	0.276852	0.364235	0.140351	0.466385
607		0.194283	0.331567	0.124474	0.490791	0.274852	0.341351	0.128479	0.225124	0.0783866	0.0508573	0.105055	0.434106	0.170445	0.196642	0.564016	0.224545	0.248098	0.339258	0.282228	0.430625	0.330841	0.331352	0.503469	0.372797	0.232279	0.323221	0.209245	0.083965	0.553152	0.247357	0.326916	0.166038	0.457696	0.334557	0.276714	0.0958904	0.0784748	0.113248	0.154801	0.207045	0.305759	0.137787	0.413872	0.112216	0.288883	0.40372	0.111964	0.470679
608		0.160063	0.3482	0.13603	0.441182	0.264996	0.352059	0.142638	0.21886	0.0798624	0.0649123	0.117326	0.435517	0.1738	0.204125	0.564332	0.191593	0.220206	0.336885	0.310878	0.446448	0.414072	0.266373	0.444478	0.467302	0.284892	0.381694	0.213087	0.0636526	0.504101	-0.138134	0.267129	0.193465	0.509979	0.341391	0.332696	0.126504	0.015061	0.154119	0.133072	0.273581	0.281737	0.148884	0.492921	0.11863	0.276584	0.362912	0.181398	0.501326
609		0.144041	0.32623	0.0880534	0.491749	0.240836	0.25593	0.118147	0.270953	0.0760703	0.122059	0.0838531	0.380785	0.179034	0.1836	0.60271	0.232476	0.251724	0.368715	0.342864	0.339562	0.304479	0.305357	0.512828	0.457787	0.244123	0.333333	0.183993	0.0411852	0.560548	0.248734	0.284834	0.119253	0.504978	0.437441	0.284748	0.135451	-0.0473246	0.153763	0.186497	0.147753	0.19979	0.127085	0.461488	0.0703299	0.294327	0.364971	0.13066	0.500697
610		0.155117	0.355994	0.133652	0.435313	0.277896	0.344396	0.165954	0.174843	0.0598611	0.128408	0.134895	0.4	0.193157	0.154096	0.51221	0.188538	0.200885	0.3602	0.347623	0.390805	0.375425	0.341757	0.46934	0.48277	0.28396	0.362211	0.19933	0.0535447	0.48272	-0.0826001	0.258212	0.17145	0.475288	0.396683	0.288727	0.131124	-0.0348424	0.13465	0.103226	0.253894	0.269076	0.187671	0.511721	0.0680287	0.320486	0.384122	0.178769	0.521832
611		0.133086	0.341007	0.125907	0.494415	0.217819	0.29718	0.183564	0.199478	0.0601419	0.0914011	0.10613	0.379936	0.183665	0.175236	0.555285	0.216223	0.210682	0.359754	0.366543	0.472747	0.351859	0.353083	0.525723	0.449352	0.263839	0.305402	0.174059	0.131666	0.556148	0.247426	0.269901	0.147135	0.469822	0.402563	0.249245	0.175861	0.0188679	0.129123	0.124183	0.270386	0.218421	0.181146	0.450197	0.0343036	0.309982	0.406726	0.14175	0.504093
612		0.11951	0.358467	0.122178	0.52299	0.229528	0.335425	0.202321	0.190267	0.107176	0.102971	0.0850345	0.429676	0.215729	0.131674	0.506882	0.218001	0.233275	0.425718	0.281615	0.401228	0.37176	0.293202	0.51033	0.393777	0.184868	0.399168	0.206258	0.0878338	0.474192	0.270807	0.305449	0.141478	0.456441	0.415818	0.275936	0.157043	-0.0512821	0.0968661	0.104418	0.226812	0.332629	0.192077	0.523715	-0.00414938	0.324384	0.359895	0.158207	0.467857
613		0.119457	0.409985	0.155776	0.520842	0.250731	0.310323	0.1644	0.215496	0.0697763	0.0960337	0.142545	0.438002	0.181466	0.128163	0.521792	0.212351	0.217716	0.372707	0.313522	0.386255	0.331585	0.328982	0.51599	0.376615	0.229978	0.343494	0.180793	0.0971395	0.518911	0.261062	0.218871	0.116788	0.517241	0.417226	0.275344	0.0881815	-0.0266286	0.0707842	0.0894942	0.226006	0.280515	0.165359	0.443798	-0.000635459	0.326912	0.365828	0.147368	0.52797
614		0.169687	0.33643	0.152953	0.502939	0.239097	0.246665	0.234209	0.146667	0.0963879	0.180366	0.139541	0.487508	0.168157	0.167031	0.566922	0.228338	0.207725	0.385	0.275277	0.401627	0.385023	0.31055	0.533582	0.368744	0.205439	0.330097	0.274829	0.0614525	0.498107	0.259118	0.297781	0.104233	0.463332	0.388214	0.31968	0.0570702	-0.00289017	0.141139	0.0658489	0.221793	0.21522	0.174307	0.506813	0.0113684	0.296651	0.367369	0.157344	0.479617
615		0.135336	0.337278	0.119796	0.523411	0.227391	0.291693	0.20809	0.129143	0.0737846	0.203777	0.12947	0.400179	0.18989	0.158955	0.546603	0.263216	0.226933	0.366708	0.314031	0.417619	0.316323	0.314371	0.458977	0.449085	0.172763	0.345359	0.21007	0.107692	0.478064	0.246149	0.287076	0.182779	0.453927	0.446108	0.28616	0.146961	0.000236128	0.114958	0.116645	0.191997	0.0809337	0.196386	0.472986	-0.00041425	0.315643	0.377944	0.130407	0.51891
616		0.164918	0.381032	0.109422	0.43286	0.267562	0.221669	0.270671	0.165443	0.0970689	0.218994	0.166123	0.399285	0.172083	0.150327	0.513253	0.262542	0.273853	0.369914	0.25229	0.459318	0.33231	0.316198	0.512589	0.421088	0.254572	0.354985	0.184603	0.0886377	0.562212	0.228257	0.281479	0.116487	0.524965	0.44652	0.267457	0.152592	-0.0348449	0.152966	0.0947368	0.282376	0.241751	0.218159	0.4824	0.0623867	0.293568	0.379547	0.178864	0.474683
617		0.164996	0.400912	0.117468	0.293491	0.254274	0.253079	0.254383	0.18413	0.0429927	0.196825	0.223376	0.449077	0.18224	0.181952	0.468957	0.262061	0.227273	0.423052	0.227149	0.408389	0.372998	0.322255	0.519116	0.408066	0.230266	0.244673	0.135711	0.110643	0.529591	-0.0259926	0.261171	0.138577	0.512943	0.441701	0.291157	0.143689	-0.00979221	0.138759	0.076429	0.208494	0.262241	0.204625	0.467987	0.0322173	0.347162	0.395274	0.123314	0.493779
618		0.130946	0.381999	0.135052	0.302462	0.191056	0.253117	0.210546	0.216964	0.0785969	0.167436	0.171563	0.40678	0.217143	0.13613	0.480798	0.286385	0.215526	0.305581	0.224079	0.4292	0.409056	0.315587	0.503641	0.440934	0.265203	0.329799	0.209418	0.0502203	0.604088	0.201852	0.26336	0.0876934	0.498107	0.422239	0.282264	0.158858	-0.015896	0.141324	0.0719378	0.215397	0.222858	0.200668	0.413838	0.0539676	0.352128	0.416082	0.142291	0.496373
619		0.170003	0.383513	0.130435	0.320411	0.228864	0.28156	0.202882	0.184857	0.0924593	0.170946	0.183435	0.481862	0.169655	0.140581	0.519827	0.279496	0.226133	0.334588	0.140817	0.4117	0.311698	0.252358	0.408615	0.405258	0.242747	0.357387	0.275745	0.107922	0.606152	0.205335	0.273777	0.0985204	0.464897	0.387097	0.257399	0.114391	-0.0252622	0.117415	0.173715	0.272372	0.171409	0.248748	0.38206	0.0125079	0.303275	0.393728	0.165183	0.434123
620		0.18557	0.386331	0.160266	0.257951	0.223002	0.229057	0.240352	0.149871	0.0837776	0.209407	0.135131	0.491175	0.202289	0.155113	0.530618	0.265033	0.2125	0.358467	0.240883	0.373219	0.369916	0.299191	0.520446	0.446692	0.207736	0.322495	0.262719	0.0929458	0.588078	-0.0434286	0.257764	0.152954	0.593376	0.402545	0.266121	0.142325	-0.0268328	0.139468	0.13557	0.247354	0.221416	0.131372	0.455629	0.0131649	0.324807	0.366614	0.161867	0.401462
621		0.170654	0.383525	0.111026	0.30265	0.277358	0.301025	0.257582	0.165477	0.0918367	0.133944	0.166098	0.427895	0.160262	0.15167	0.504521	0.290627	0.271071	0.325625	0.199603	0.402847	0.358243	0.262153	0.479583	0.42697	0.233104	0.330101	0.246523	0.124849	0.581466	-0.060241	0.256079	0.175439	0.504821	0.315402	0.244069	0.140262	0.0104293	0.11288	0.0641711	0.234043	0.196738	0.160117	0.48987	0.0462725	0.388772	0.42081	0.127261	0.416618
622		0.179914	0.368728	0.171618	0.345541	0.285913	0.277969	0.285269	0.163422	0.0345876	0.132286	0.189558	0.520535	0.185448	0.142309	0.490326	0.26554	0.248616	0.318364	0.215616	0.345675	0.257991	0.243117	0.525633	0.389452	0.257327	0.367176	0.200338	0.136791	0.533457	-0.0302511	0.237586	0.141573	0.466712	0.310841	0.21909	0.15883	-0.00622605	0.0930565	0.127199	0.203323	0.239506	0.160916	0.40993	0.0406452	0.394255	0.427415	0.127899	0.444986
623		0.210411	0.38152	0.162266	0.365607	0.241078	0.255036	0.325843	0.165612	0.0231776	0.0879056	0.12745	0.473079	0.170217	0.165306	0.500459	0.28626	0.219437	0.359621	0.223866	0.446235	0.368382	0.261421	0.47179	0.377502	0.219581	0.36273	0.219574	0.136836	0.567225	-0.0384395	0.258242	0.151207	0.513324	0.277016	0.205852	0.13458	0.0123099	0.0806054	0.102027	0.218373	0.247096	0.119208	0.468185	0.0477319	0.372615	0.433049	0.166109	0.475096
624		0.190332	0.391159	0.151437	0.353621	0.250883	0.251466	0.342055	0.148824	0.0776187	0.0715569	0.154344	0.436802	0.174841	0.124035	0.511621	0.27367	0.211005	0.346584	0.168322	0.393701	0.317017	0.307441	0.537897	0.419966	0.214414	0.332577	0.210815	0.156857	0.549633	-0.0537202	0.240439	0.130178	0.43588	0.240087	0.220478	0.15396	-0.0160272	0.0604552	0.122366	0.197348	0.275113	0.15441	0.51863	0.0691184	0.370867	0.364793	0.080597	0.486769
625		0.208606	0.361254	0.127717	0.331594	0.311935	0.265971	0.334356	0.180828	0.0443894	0.00832725	0.15491	0.506105	0.170452	0.162146	0.518257	0.316703	0.261989	0.384568	0.190714	0.437846	0.32417	0.267246	0.491099	0.481404	0.264674	0.361959	0.247567	0.0594207	0.540774	-0.0391317	0.278184	0.1859	0.469904	0.326995	0.213723	0.157856	-0.0444551	0.159567	0.0567045	0.23083	0.2063	0.140286	0.506124	0.0656387	0.431726	0.401596	0.17309	0.510815
626		0.227974	0.347382	0.067571	0.366803	0.303111	0.337975	0.348585	0.127784	0.0629476	0.0477175	0.154992	0.500303	0.218701	0.163285	0.564031	0.311646	0.279046	0.292317	0.201721	0.418528	0.286142	0.276646	0.499384	0.408509	0.268398	0.381818	0.245734	0.117933	0.542178	-0.00915856	0.267281	0.141691	0.441509	0.358366	0.207713	0.180759	-0.000731172	0.128848	0.0726552	0.191101	0.216041	0.16575	0.423152	0.145972	0.417881	0.379088	0.101206	0.402421
627		0.17553	0.396203	0.129587	0.338299	0.255138	0.324164	0.432464	0.169606	0.0220464	0.0451139	0.139914	0.438436	0.176157	0.166808	0.54023	0.279673	0.266027	0.346522	0.150513	0.450114	0.313047	0.265342	0.540736	0.406421	0.195636	0.435602	0.200677	0.0702768	0.570101	-0.0371014	0.280063	0.135503	0.429645	0.332707	0.203345	0.141365	-0.00847252	0.0931721	0.065445	0.21205	0.215069	0.164345	0.385719	0.149057	0.473684	0.350137	0.123634	0.445981
628		0.118947	0.393488	0.114754	0.310846	0.269906	0.345683	0.518489	0.141874	0.0455151	0.0991284	0.186676	0.451554	0.191509	0.190541	0.527418	0.230975	0.219904	0.315436	0.158001	0.364922	0.344694	0.283394	0.525601	0.41384	0.221264	0.412217	0.179747	0.124885	0.550328	-0.0615869	0.303692	0.104869	0.391274	0.342481	0.20769	0.160886	-0.00631988	0.154766	-0.0058862	0.263754	0.199272	0.212086	0.513551	0.110651	0.491092	0.409519	0.121918	0.471113
629		0.171656	0.352232	0.0562031	0.33347	0.269911	0.346405	0.493517	0.177773	-0.00727691	0.178239	0.188389	0.478606	0.2	0.169318	0.514697	0.281046	0.237155	0.352077	0.176925	0.441792	0.336367	0.249405	0.464088	0.378809	0.211684	0.376829	0.212352	0.128189	0.545662	-0.122967	0.25481	0.112211	0.413508	0.31576	0.19792	0.160503	-0.0223719	0.0687346	0.0585106	0.224831	0.290708	0.176701	0.476238	0.10692	0.508343	0.407141	0.129699	0.468303
630		0.212022	0.370331	0.109387	0.367923	0.24139	0.291757	0.449799	0.14987	0.0198246	0.135262	0.194054	0.461703	0.177044	0.16822	0.514225	0.323171	0.248181	0.287817	0.164202	0.407994	0.382251	0.299824	0.455704	0.37127	0.200577	0.4	0.217464	0.118997	0.546776	-0.0189963	0.268733	0.202213	0.35115	0.363158	0.207193	0.139501	-0.0109998	0.1402	0.0409121	0.245313	0.249825	0.164592	0.475741	0.114479	0.510983	0.36899	0.146968	0.452893
631		0.206731	0.356002	0.186525	0.337307	0.28198	0.300217	0.49841	0.178595	0.058778	0.0881708	0.202641	0.475281	0.197632	0.145064	0.448172	0.263504	0.206201	0.36381	0.0911373	0.479358	0.330813	0.276722	0.51783	0.401095	0.188917	0.458576	0.215278	0.119316	0.601698	-0.0864055	0.268817	0.187097	0.43453	0.363861	0.208015	0.130792	-0.0501818	0.12491	0.00461437	0.155039	0.205124	0.17419	0.490617	0.0639397	0.535518	0.394254	0.141804	0.513018
632		0.18472	0.37468	0.119487	0.372055	0.304199	0.245565	0.533093	0.166045	0.0129269	0.210362	0.163657	0.434416	0.213849	0.104748	0.496806	0.3217	0.257202	0.430968	0.166835	0.348457	0.34347	0.237035	0.516717	0.407303	0.213843	0.438175	0.241763	0.128598	0.581938	-0.0978168	0.252739	0.167806	0.390859	0.340498	0.179064	0.184072	0.0224969	0.120752	0.0303439	0.179386	0.214723	0.134886	0.502319	0.075085	0.512386	0.39545	0.118802	0.444847
633		0.188146	0.318695	0.404489	0.317801	0.285581	0.363578	0.53958	0.0939655	0.0834463	0.113501	0.122224	0.450641	0.191528	0.159293	0.470039	0.281783	0.271385	0.384467	0.146992	0.378868	0.310319	0.236331	0.529521	0.401998	0.30772	0.305117	0.305897	0.106844	0.608474	0.224667	0.278752	0.204105	0.425798	0.282185	0.232027	0.184581	-0.00724813	0.135866	0.0856945	0.221169	0.232703	0.161835	0.464939	0.0858079	0.541606	0.359459	0.140496	0.45483
634		0.149649	0.376054	0.138882	0.320612	0.266614	0.319975	0.516231	0.124214	0.0581147	0.113424	0.193057	0.438797	0.203185	0.108793	0.514896	0.272576	0.274924	0.360366	0.166667	0.353903	0.377227	0.189873	0.481391	0.420796	0.236141	0.437647	0.268335	0.0719755	0.579787	-0.0725968	0.225932	0.146034	0.428376	0.307838	0.218765	0.196992	0.0194246	0.0934281	0.0386441	0.182839	0.168281	0.220968	0.480173	0.0844884	0.559466	0.395556	0.194892	0.468019
635		0.172957	0.300626	0.187516	0.35324	0.30073	0.343088	0.536164	0.160328	0.0941268	0.0817018	0.182783	0.452934	0.195848	0.220905	0.504387	0.276786	0.25834	0.319923	0.187358	0.361049	0.382014	0.278837	0.531554	0.452803	0.240781	0.395728	0.194257	0.0419559	0.553183	0.238095	0.312203	0.202256	0.40194	0.311082	0.18851	0.195249	-0.00197531	0.12069	0.117767	0.215873	0.148329	0.19761	0.412117	0.0853915	0.495786	0.372283	0.153374	0.444047
636		0.146473	0.330971	0.161959	0.33181	0.225817	0.336463	0.558824	0.120649	0.0838207	0.0909633	0.198822	0.3766	0.210575	0.208531	0.46929	0.306986	0.236849	0.391974	0.188139	0.32191	0.34608	0.274208	0.529853	0.447506	0.252907	0.381044	0.187817	0.102343	0.571212	-0.058925	0.262495	0.138931	0.400558	0.298299	0.208784	0.134819	-0.000977995	0.117857	0.0393754	0.20818	0.22058	0.165706	0.503076	0.0628146	0.491309	0.383401	0.0921844	0.50652
637		0.204879	0.342678	0.153209	0.382763	0.218863	0.350031	0.525961	0.173268	0.0530835	0.0712603	0.167898	0.466261	0.188534	0.172681	0.459177	0.290123	0.166496	0.345478	0.218893	0.353138	0.278901	0.227986	0.478986	0.460522	0.277329	0.423783	0.273276	0.13325	0.591173	-0.108482	0.373697	0.0931205	0.421973	0.34583	0.223642	0.179525	0.0185506	0.117647	0.0635135	0.171115	-0.0193084	0.145795	0.41282	0.066364	0.501438	0.33226	0.151638	0.486222
638		0.149331	0.322634	0.190277	0.312964	0.258513	0.300155	0.577103	0.17397	0.0745342	0.0316607	0.20353	0.455463	0.170765	0.145293	0.496491	0.259005	0.205927	0.371874	0.204764	0.32344	0.414672	0.242415	0.55195	0.429585	0.18797	0.365891	0.189775	0.098452	0.635872	-0.0905467	0.264151	0.109697	0.443038	0.348031	0.196201	0.197786	-0.00708873	0.129395	0.0238582	0.189299	0.169397	0.13447	0.425	0.0560606	0.487304	0.350465	0.173387	0.452586
639		0.2	0.272165	0.153228	0.366723	0.292442	0.408416	0.478918	0.100349	0.0751717	0.0765267	0.206551	0.404281	0.190204	0.161048	0.503932	0.334839	0.26644	0.389425	0.136179	0.385833	0.348218	0.256287	0.472778	0.421053	0.269818	0.386907	0.227116	0.0949309	0.56701	-0.0940071	0.305413	0.0668127	0.435369	0.339344	0.213115	0.167693	-0.000986193	0.165383	0.0543109	0.129579	0.186863	0.10964	0.482853	0.0712488	0.494509	0.338697	0.115448	0.51119
640		0.16129	0.294264	0.177498	0.372172	0.245222	0.346746	0.493259	0.136275	0.0376145	0.0951601	0.134418	0.421116	0.185473	0.147441	0.44053	0.278013	0.209677	0.313625	0.179342	0.328108	0.342085	0.232459	0.518862	0.404062	0.214625	0.426332	0.204383	0.067402	0.568733	-0.0295139	0.243941	0.132512	0.523001	0.347152	0.176216	0.194074	0.0414495	0.0907806	0.0162602	0.231019	0.175199	0.18178	0.455082	0.054589	0.449292	0.358632	0.134596	0.448296
641		0.162426	0.245915	0.172772	0.309083	0.277983	0.347166	0.496356	0.133435	-0.00287632	0.0409675	0.156084	0.372705	0.189838	0.132624	0.460366	0.277006	0.199188	0.35854	0.169782	0.376855	0.407118	0.207637	0.499205	0.406709	0.290346	0.369397	0.150354	0.132656	0.525029	-0.0939035	0.274378	0.13569	0.432669	0.374952	0.187449	0.252548	0.0217391	0.157133	0.0221774	0.178557	0.14162	0.145042	0.427717	0.069691	0.48913	0.325431	0.142371	0.471993
642		0.180437	0.353177	0.178351	0.349925	0.267327	0.377778	0.5227	0.151145	0.0265968	0.0620754	0.183107	0.427871	0.213592	0.113918	0.488386	0.265873	0.225313	0.321216	0.109992	0.374436	0.402272	0.216657	0.460038	0.363322	0.307835	0.395313	0.151893	0.164281	0.56852	-0.102459	0.257635	0.150773	0.425044	0.396226	0.190785	0.207366	0.00984394	0.149425	-0.0280749	0.141287	0.12422	0.137091	0.464677	0.0770394	0.525316	0.366159	0.144489	0.461538
643		0.152126	0.359574	0.187923	0.334771	0.274081	0.324112	0.558682	0.182686	0.0204805	0.14574	0.210587	0.435366	0.211857	0.0955043	0.511919	0.291168	0.250583	0.366092	0.132721	0.361521	0.352738	0.22893	0.554845	0.356074	0.237167	0.420561	0.157583	0.140801	0.617351	-0.0297496	0.217924	0.207146	0.467787	0.401986	0.217585	0.183794	0.0331191	0.156398	0.0188172	0.162569	0.18958	0.153997	0.488621	0.049095	0.467661	0.395297	0.0190753	0.515645
644		0.142143	0.342756	0.140779	0.328635	0.304643	0.400319	0.576969	0.129216	0.0188897	0.0852928	0.163787	0.38612	0.189051	0.100373	0.465899	0.270073	0.255945	0.400202	0.169374	0.350707	0.378358	0.233394	0.480551	0.381947	0.204165	0.352919	0.184994	0.169706	0.525225	-0.0805743	0.226204	0.110213	0.423211	0.391139	0.231556	0.167835	-0.0194533	0.156777	-0.0371371	0.219217	0.035137	0.147005	0.459623	0.0570227	0.413405	0.357513	0.156324	0.496316
645		0.171016	0.360204	0.119174	0.347494	0.261273	0.373068	0.544182	0.152289	0.0381046	0.0966554	0.147285	0.459677	0.236652	0.130183	0.545625	0.27795	0.238911	0.374752	0.167996	0.338135	0.429903	0.237221	0.554545	0.392423	0.216069	0.399844	0.187527	0.184533	0.580721	-0.117979	0.227878	0.127492	0.438523	0.417585	0.21377	0.206456	0.011625	0.139824	0.0696416	0.189904	0.222262	0.176784	0.519693	0.0571429	0.480936	0.384076	0.116187	0.499779
646		0.174621	0.376882	0.134209	0.288795	0.265835	0.359948	0.526951	0.148453	-0.0268987	0.107625	0.112998	0.417776	0.16248	0.102326	0.45855	0.327841	0.268127	0.282517	0.147817	0.324081	0.359598	0.23622	0.452923	0.41637	0.24148	0.422311	0.201547	0.209273	0.454409	0.264279	0.22883	0.0988024	0.411806	0.31954	0.301415	0.124217	0.0519288	0.119854	-0.0253333	0.212293	0.205504	0.153083	0.527683	0.0710206	0.442099	0.345946	0.131225	0.536611
647		0.123711	0.327095	0.150678	0.378751	0.298343	0.276255	0.523422	0.150843	-0.0140337	0.0719779	0.0620632	0.456637	0.161438	0.136496	0.514321	0.268745	0.266376	0.312663	0.150565	0.361446	0.355581	0.228231	0.525338	0.399163	0.304542	0.410346	0.182927	0.138949	0.534469	-0.0592334	0.171803	0.150019	0.437759	0.362548	0.283439	0.178838	-0.0128649	0.121915	0.0422164	0.207865	0.195126	0.180774	0.476093	0.0601245	0.40849	0.367647	0.192412	0.523212
648		0.176238	0.331614	0.169379	0.322336	0.242029	0.338418	0.490476	0.160758	-0.043322	0.066849	0.12215	0.391489	0.232422	0.145833	0.491928	0.290618	0.251987	0.300522	0.112964	0.397086	0.380422	0.226886	0.510538	0.362776	0.292547	0.419883	0.2	0.131793	0.501351	0.264968	0.20892	0.0894428	0.490345	0.347635	0.296767	0.187779	-0.022977	0.141176	0.00995355	0.191073	0.153263	0.147486	0.491848	0.0749731	0.428247	0.350041	0.100667	0.529147
649		0.192635	0.391959	0.137913	0.371379	0.278715	0.286817	0.409913	0.205616	-0.0238569	0.0730968	0.135384	0.417308	0.189488	0.159588	0.42703	0.265119	0.266235	0.28126	0.111224	0.382132	0.306533	0.22779	0.52384	0.379409	0.254472	0.401259	0.222947	0.129338	0.513535	-0.0649503	0.209684	0.120854	0.485454	0.41681	0.251768	0.204212	-0.0600848	0.118209	0.014218	0.196472	0.183989	0.152208	0.52659	0.0799354	0.371912	0.37083	0.156823	0.55682
650		0.16764	0.328645	0.133351	0.343565	0.269949	0.257001	0.372251	0.162016	0.0187933	0.0841007	0.116069	0.456394	0.229341	0.100567	0.488187	0.259238	0.22279	0.312131	0.106855	0.342688	0.407204	0.259513	0.529965	0.315898	0.290149	0.459481	0.17693	0.153747	0.606413	-0.00176367	0.230892	0.0796915	0.510736	0.330817	0.261365	0.226359	-0.0366069	0.119795	-0.0121457	0.230519	0.123037	0.150057	0.460459	0.0604233	0.398291	0.371887	0.145998	0.5922
651		0.228997	0.33432	0.137958	0.37973	0.262748	0.281022	0.362749	0.187402	0.063906	0.0999842	0.12608	0.42482	0.178019	0.128853	0.441398	0.274245	0.237586	0.344527	0.137816	0.343405	0.399612	0.255155	0.533163	0.368641	0.177413	0.351014	0.225947	0.0837563	0.57048	0.250081	0.211098	0.135878	0.517668	0.368037	0.296798	0.211804	-0.0585619	0.110048	0.102721	0.189103	0.195951	0.163692	0.457581	0.0495283	0.434801	0.369209	0.1417	0.575748
652		0.171555	0.350033	0.175153	0.362907	0.264397	0.278916	0.415858	0.143939	0.0199601	0.0866677	0.117983	0.433344	0.167423	0.156432	0.493423	0.274453	0.215294	0.320376	0.115346	0.379207	0.416831	0.226906	0.550258	0.382416	0.259619	0.403785	0.16602	0.100566	0.592013	-0.112016	0.209837	0.146247	0.514979	0.401284	0.272323	0.165077	-0.0941615	0.135255	0.0316623	0.245664	0.159035	0.132425	0.486624	0.0871388	0.404917	0.356924	0.179695	0.529376
653		0.186506	0.337235	0.186541	0.408426	0.264611	0.250314	0.342488	0.211465	0.0303878	0.0253126	0.159028	0.438629	0.197851	0.113678	0.487943	0.253243	0.224134	0.333988	0.147862	0.409488	0.366275	0.23624	0.378125	0.356387	0.193975	0.422909	0.171404	0.135787	0.548031	-0.035103	0.241789	0.0687361	0.519537	0.377369	0.284631	0.150502	-0.0576541	0.170118	0.00808625	0.164627	0.232566	0.128639	0.433616	0.0786222	0.441071	0.413542	0.169325	0.581945
654		0.218302	0.322121	0.124673	0.393793	0.26644	0.225724	0.332258	0.205687	0.0149073	0.071875	0.142442	0.443273	0.147151	0.151537	0.443971	0.297975	0.253416	0.271252	0.145557	0.387571	0.398812	0.258552	0.518012	0.396916	0.232323	0.4632	0.188153	0.174259	0.571261	0.232859	0.269816	0.123961	0.569419	0.336123	0.34347	0.159912	-0.042021	0.129307	0.0331305	0.177929	0.104278	0.156937	0.478647	0.0616908	0.357489	0.354892	0.112325	0.617394
655		0.148108	0.288701	0.160435	0.431711	0.259886	0.258949	0.278728	0.241019	0.0195297	0.0660656	0.129398	0.40933	0.195201	0.138465	0.44898	0.255549	0.212059	0.308172	0.115414	0.372268	0.398508	0.208206	0.500317	0.408339	0.164025	0.383046	0.193351	0.139119	0.593949	0.283669	0.243844	0.15576	0.605082	0.368748	0.284086	0.180749	-0.0181366	0.12236	0.0453939	0.158313	0.118591	0.185873	0.460481	0.0339664	0.408362	0.351366	0.148803	0.548112
656		0.139164	0.297999	0.161726	0.380551	0.255776	0.230047	0.330109	0.178587	0.0108783	0.0507849	0.197784	0.358571	0.168248	0.119444	0.423396	0.27917	0.234477	0.329808	0.156898	0.289318	0.383089	0.248214	0.526752	0.418338	0.209647	0.424134	0.174344	0.141058	0.563651	0.188843	0.25	0.113872	0.483339	0.375576	0.332099	0.17713	-0.0526844	0.186919	0.0371353	0.193136	0.193509	0.150085	0.429048	0.0235931	0.396745	0.420397	0.183702	0.565257
657		0.175637	0.353383	0.115486	0.402304	0.236889	0.242762	0.254918	0.176971	0.0525045	0.0171498	0.176882	0.404776	0.265121	0.121818	0.517522	0.231683	0.179395	0.380027	0.0828815	0.359158	0.43138	0.305651	0.480881	0.355968	0.227685	0.397866	0.236522	0.112238	0.5307	-0.0499557	0.252747	0.130648	0.536179	0.383803	0.313227	0.213625	-0.0633803	0.0424374	0.0409121	0.166267	0.14405	0.127699	0.429834	0.0192885	0.40605	0.383757	0.17551	0.465332
658		0.211588	0.326878	0.0998675	0.369814	0.23165	0.263526	0.302782	0.138833	0.0310386	0.0128519	0.142568	0.424505	0.200746	0.111246	0.418931	0.293918	0.190231	0.349833	0.120924	0.297693	0.35959	0.263289	0.493376	0.36338	0.214578	0.424712	0.233875	0.143402	0.612391	-0.0618739	0.264496	0.10085	0.528074	0.374829	0.324062	0.144682	-0.022733	0.146539	0.0262626	0.191935	0.172707	0.128284	0.433975	-0.011355	0.462944	0.354125	0.145876	0.528863
659		0.19017	0.329024	0.134968	0.321594	0.289608	0.223058	0.251286	0.236848	0.0596107	0.0276764	0.193468	0.401356	0.233349	0.174521	0.528855	0.305215	0.19719	0.349132	0.196222	0.354815	0.387739	0.249377	0.499837	0.363573	0.258958	0.436518	0.230169	0.150572	0.530303	-0.0621732	0.210422	0.174627	0.537143	0.349881	0.320291	0.153065	-0.0448215	0.14275	0.00132979	0.145367	0.120138	0.172758	0.465211	0.0563252	0.449645	0.37269	0.156444	0.535852
660		0.165885	0.314434	0.142554	0.341806	0.278006	0.256484	0.265191	0.205234	0.0495802	0.0268456	0.162952	0.416509	0.20411	0.101901	0.465464	0.33142	0.256619	0.355202	0.164667	0.365103	0.403113	0.205792	0.522888	0.347286	0.193804	0.343949	0.221884	0.11616	0.528903	-0.0994186	0.248408	0.135279	0.45134	0.331783	0.294355	0.156627	-0.0616282	0.0427904	-0.00542005	0.167277	0.112642	0.187966	0.421687	0.0647628	0.387124	0.417162	0.175445	0.614238
661		0.21861	0.300624	0.121868	0.379905	0.242869	0.218887	0.28975	0.190005	0.00699301	0.0871905	0.185315	0.35083	0.223895	0.113136	0.493546	0.308194	0.23954	0.27632	0.16226	0.322928	0.396726	0.248504	0.546624	0.375846	0.228689	0.408188	0.213393	0.105815	0.529836	-0.0433483	0.249097	0.180296	0.461456	0.325663	0.29521	0.146305	0.0412584	0.11398	-0.00867245	0.205212	0.112297	0.144525	0.520308	0.0581135	0.418919	0.385478	0.189415	0.525579
662		0.207263	0.253594	0.136886	0.391776	0.242129	0.230225	0.247191	0.197167	0.0141129	0.117985	0.119213	0.375077	0.202781	0.139629	0.464538	0.288902	0.239605	0.379008	0.150191	0.425243	0.378649	0.21012	0.462981	0.382512	0.195104	0.407732	0.185833	0.118784	0.496409	-0.0895785	0.263456	0.180924	0.505739	0.308022	0.31064	0.139037	0.021767	0.0890284	0.0415531	0.187958	0.116591	0.17377	0.450188	0.0943311	0.445607	0.386479	0.145263	0.554799
663		0.187879	0.334775	0.123765	0.386009	0.235043	0.270558	0.222222	0.243243	0.036526	0.102034	0.165203	0.418575	0.209807	0.175734	0.471955	0.320744	0.182127	0.310526	0.186343	0.347162	0.415087	0.213023	0.54519	0.341151	0.26702	0.35584	0.207662	0.150783	0.568317	0.224177	0.292357	0.151629	0.477833	0.333721	0.297994	0.153992	-0.0164266	0.0975965	0.0190736	0.204868	0.135173	0.156426	0.486384	0.0689346	0.397948	0.39836	0.185785	0.545469
664		0.240056	0.318984	0.159585	0.421731	0.251911	0.155051	0.214879	0.241014	-0.0127093	0.104088	0.100535	0.405338	0.20028	0.151223	0.472683	0.225843	0.211	0.339767	0.156178	0.372624	0.514446	0.21614	0.516348	0.432978	0.28003	0.344492	0.256864	0.145619	0.60681	0.175399	0.213259	0.208173	0.467805	0.327545	0.350562	0.141559	-0.0239717	0.166729	0.0236008	0.201962	-0.00257511	0.15097	0.462881	0.0823082	0.395129	0.398064	0.16531	0.571848
665		0.216713	0.329838	0.0668037	0.357094	0.22433	0.212583	0.237295	0.203919	0.0539877	0.207565	0.0381984	0.426868	0.232651	0.172569	0.44393	0.253311	0.190888	0.32107	0.179567	0.373753	0.501826	0.25641	0.492293	0.396501	0.271896	0.385732	0.247274	0.110261	0.554659	-0.0508783	0.250298	0.14	0.424773	0.327734	0.297785	0.130993	-0.0381795	0.12186	0.0720109	0.179508	0.102799	0.124341	0.439731	0.106798	0.400885	0.360398	0.0542797	0.524951
666		0.23608	0.345799	0.073385	0.366591	0.21389	0.208003	0.237672	0.196477	0.0163802	0.150383	0.115539	0.424882	0.170926	0.148947	0.498902	0.280547	0.257945	0.304147	0.148311	0.314586	0.514831	0.191277	0.48477	0.381922	0.241223	0.389159	0.241257	0.106397	0.509183	-0.0951657	0.242191	0.132789	0.39103	0.329959	0.306075	0.162328	0.0221217	0.129856	-0.00474576	0.209473	0.114685	0.151541	0.442867	0.12971	0.413661	0.383838	0.121212	0.499302
667		0.213097	0.292012	0.128124	0.343757	0.191681	0.238156	0.175258	0.246591	0.0134201	0.0924846	0.152963	0.462555	0.150491	0.17504	0.565916	0.240214	0.231052	0.309906	0.182361	0.351997	0.453616	0.199267	0.487011	0.426888	0.214664	0.355469	0.263484	0.0834915	0.490596	0.189399	0.231707	0.184191	0.327807	0.315479	0.312654	0.135115	-0.00178435	0.126813	0.0469799	0.161421	0.0264798	0.17218	0.47591	0.143915	0.423719	0.396089	0.13986	0.544962
668		0.232402	0.360139	0.0992126	0.396209	0.175032	0.22035	0.193291	0.205835	-0.012131	0.0594044	0.175862	0.46144	0.221111	0.167723	0.455494	0.259949	0.220093	0.332209	0.169948	0.315282	0.404544	0.245403	0.487476	0.383077	0.246171	0.417661	0.240228	0.125858	0.595135	-0.0313064	0.241846	0.102941	0.376715	0.348745	0.339717	0.125882	-0.0186428	0.0827068	0.0674847	0.188817	0.145304	0.16846	0.440956	0.125265	0.416607	0.401535	0.138183	0.563319
669		0.270602	0.346565	0.041594	0.415313	0.212844	0.178082	0.164405	0.213753	0.00977459	0.0629824	0.0920281	0.414696	0.184105	0.129799	0.52372	0.213723	0.22395	0.382865	0.202914	0.405714	0.424614	0.21051	0.337997	0.358707	0.297543	0.394945	0.196864	0.113093	0.484096	0.235762	0.256112	0.160742	0.384343	0.353998	0.29257	0.181611	0.0218274	0.124265	0.0365014	0.154828	0.0383887	0.178741	0.452348	0.122921	0.446499	0.376018	0.134121	0.497854
670		0.202618	0.3097	0.0712258	0.381019	0.204367	0.20637	0.146264	0.226085	0.00280561	0.0764925	0.120184	0.369769	0.196032	0.171858	0.454433	0.254556	0.245243	0.307133	0.162455	0.416376	0.434416	0.205446	0.55754	0.381274	0.206716	0.415543	0.193365	0.091954	0.562201	-0.0738887	0.265966	0.123759	0.41789	0.319166	0.333222	0.188607	0.018742	0.143069	0.032754	0.149525	0.138421	0.155914	0.434351	0.107716	0.425994	0.372985	-0.112081	0.474689
671		0.218352	0.316707	0.104609	0.348268	0.235778	0.231723	0.185663	0.189534	0.00521251	0.0984197	0.124617	0.395046	0.152019	0.17515	0.462488	0.186611	0.201053	0.259014	0.226743	0.360031	0.384006	0.259329	0.527877	0.400073	0.248961	0.346566	0.196189	0.112694	0.567891	-0.102923	0.305936	0.117446	0.381831	0.291189	0.326821	0.192099	0.0105643	0.099631	-0.00678887	0.229046	0.140537	0.158552	0.541505	0.0892061	0.44017	0.38247	0.0589868	0.457992
672		0.242111	0.384341	0.117183	0.332416	0.2456	0.187867	0.10923	0.225559	0.0322061	0.126908	0.0800057	0.42218	0.170847	0.14849	0.471746	0.229379	0.234783	0.338211	0.199794	0.417183	0.437425	0.252093	0.469786	0.344754	0.203313	0.405234	0.214561	0.122898	0.525641	0.193897	0.20195	0.089024	0.383906	0.337912	0.303716	0.157214	-0.0275183	0.140403	0.0170416	0.241975	0.120225	0.125513	0.443341	0.0815145	0.492314	0.310288	0.1049	0.518929
673		0.162049	0.335075	0.0335755	0.343126	0.294157	0.197543	0.157258	0.203344	0.0509084	0.153458	0.149069	0.443339	0.187057	0.177122	0.474976	0.181491	0.218873	0.341382	0.220638	0.402872	0.4191	0.272727	0.469347	0.333333	0.209424	0.40008	0.203441	0.097041	0.597531	-0.047195	0.244373	0.126324	0.397727	0.293793	0.299801	0.143595	-0.0488911	0.100297	0.00738751	0.170612	0.164309	0.191143	0.447721	0.0874542	0.482719	0.348384	0.0914761	0.524162
674		0.185081	0.394528	0.137689	0.363977	0.233836	0.186419	0.152733	0.200717	0.00405186	0.0811064	0.130951	0.447559	0.178317	0.153146	0.497927	0.215333	0.217644	0.308373	0.266895	0.351809	0.396124	0.282409	0.493928	0.41945	0.221351	0.427888	0.193731	0.103892	0.536692	0.182142	0.161003	0.195342	0.341835	0.282587	0.305889	0.111526	-0.020461	0.103166	0.108351	0.217928	0.0709588	0.172184	0.432359	0.0886649	0.512493	0.406054	0.137741	0.493639
675		0.142857	0.36449	0.0930837	0.350865	0.241753	0.158793	0.176757	0.167382	0.0138138	0.0789595	0.126281	0.386313	0.201049	0.153894	0.498394	0.219568	0.209216	0.306495	0.271658	0.402263	0.396166	0.245248	0.473996	0.385328	0.245693	0.445957	0.191692	0.153118	0.526295	-0.0781111	0.286815	0.221487	0.358883	0.257797	0.307031	0.158742	-0.0476915	0.139939	0.0978926	0.176663	0.137591	0.185335	0.420979	0.0764581	0.517221	0.366348	0.0961999	0.5427
676		0.221631	0.366029	0.0912009	0.346225	0.235791	0.180605	0.159184	0.184175	-0.00547112	0.102989	0.11972	0.425944	0.207172	0.116349	0.525097	0.207074	0.187697	0.322504	0.278448	0.282204	0.419768	0.219836	0.450903	0.370222	0.121896	0.352472	0.183283	0.0515063	0.479409	-0.108477	0.218505	0.112999	0.380302	0.234437	0.328638	0.150463	0.0154719	0.149254	0.128944	0.189034	0.114147	0.132859	0.49162	0.0763376	0.560177	0.326998	0.108643	0.51456
677		0.185248	0.390969	0.0786397	0.366589	0.229809	0.163684	0.184521	0.190184	0.022516	0.0871667	0.153644	0.395081	0.170606	0.146873	0.523343	0.212929	0.192095	0.314657	0.210622	0.3081	0.385714	0.283981	0.476253	0.407407	0.204121	0.372038	0.181088	0.0800256	0.585185	-0.071273	0.213447	0.11054	0.464094	0.249851	0.338611	0.170336	0.0464091	0.116001	0.0886427	0.155718	-0.0900449	0.164097	0.478878	0.0742636	0.544718	0.345	0.101619	0.483743
678		0.202067	0.34587	0.140792	0.351061	0.257304	0.127004	0.149435	0.184355	0.00183786	0.0302096	0.129556	0.426723	0.152655	0.092982	0.497627	0.225173	0.227977	0.30473	0.200306	0.31639	0.371732	0.26017	0.480402	0.356421	0.262136	0.379338	0.210872	0.103627	0.561588	-0.0923403	0.264645	0.13154	0.386209	0.251698	0.35067	0.156663	0.00154959	0.142209	0.0458971	0.172358	0.116183	0.134393	0.447177	0.0643514	0.533017	0.358565	0.143162	0.530363
679		0.156835	0.363412	0.0603404	0.378756	0.240812	0.141645	0.169842	0.218522	0.0409138	0.0249615	0.152497	0.338573	0.180038	0.12441	0.491273	0.208823	0.213106	0.319835	0.232813	0.284195	0.454693	0.319627	0.478792	0.427933	0.2438	0.391165	0.159458	0.113644	0.600483	-0.00623053	0.230957	0.177395	0.453191	0.197787	0.302277	0.106677	-0.0339995	0.152788	0.0892857	0.166599	0.128902	0.150828	0.460351	0.0672451	0.504072	0.369902	0.123823	0.559528
680		0.187024	0.346902	0.138404	0.325952	0.238299	0.180542	0.174386	0.175905	0.0441026	0.0366136	0.12234	0.392056	0.171422	0.0898428	0.511831	0.268997	0.175429	0.317824	0.251633	0.319985	0.392043	0.266414	0.480026	0.392302	0.233244	0.382448	0.219081	0.0449511	0.616593	0.217561	0.18824	0.179019	0.396552	0.272365	0.327082	0.121339	-0.0322086	0.129093	0.0903448	0.177194	-0.0382297	0.183703	0.423037	0.0797338	0.464475	0.353089	0.12305	0.557882
681		0.210127	0.39203	0.135222	0.40285	0.290574	0.168383	0.0999599	0.239576	0.0362694	0.0538296	0.189242	0.425736	0.166312	0.0818318	0.432509	0.252887	0.245971	0.369048	0.217551	0.337884	0.452732	0.281033	0.497372	0.434186	0.198476	0.405973	0.173647	0.0963737	0.498998	-0.0952674	0.215385	0.15595	0.407569	0.275765	0.319602	0.122767	-0.0221769	0.0892655	0.090785	0.218039	0.0347963	0.149326	0.549505	0.0891455	0.396862	0.283632	0.104559	0.552546
682		0.234019	0.357159	0.182366	0.427617	0.277881	0.131399	0.14644	0.187357	0.00793489	0.0846249	0.129731	0.417858	0.178185	0.100318	0.492829	0.228201	0.227702	0.28228	0.228734	0.288709	0.411339	0.281319	0.467932	0.379822	0.225347	0.382825	0.253153	0.117433	0.517828	0.211507	0.225806	0.164952	0.444201	0.231815	0.312906	0.090631	-0.00997187	0.145475	0.189378	0.225405	-0.0272016	0.171648	0.465425	0.0749746	0.420336	0.339356	0.126145	0.524679
683		0.170921	0.370994	0.136513	0.38316	0.281888	0.174528	0.13422	0.2	0.082387	0.0654873	0.168758	0.406796	0.184112	0.0800505	0.413727	0.256184	0.234921	0.31134	0.246308	0.377658	0.369128	0.30305	0.383055	0.39457	0.19273	0.407587	0.215669	0.0817942	0.504232	-0.0296717	0.258804	0.219325	0.465325	0.241667	0.312711	0.0652504	0.00386399	0.128899	0.140056	0.231712	-0.061086	0.160029	0.485409	0.0473939	0.343114	0.315331	0.104934	0.520199
684		0.190191	0.416552	0.115622	0.384106	0.264376	0.131003	0.156656	0.215922	0.0879668	0.0967346	0.15755	0.43068	0.13612	0.0444081	0.473548	0.191574	0.257895	0.366966	0.208861	0.295982	0.419718	0.259004	0.488357	0.407271	0.26942	0.299682	0.168648	0.0821288	0.507389	0.0218341	0.234272	0.208181	0.439855	0.256095	0.352384	0.10084	-0.018419	0.126866	0.111874	0.159759	-0.0403759	0.143342	0.396057	0.0690479	0.367219	0.376078	0.0568769	0.530012
685		0.199548	0.333641	0.140822	0.381241	0.28125	0.146885	0.110479	0.187689	0.0737146	0.0697964	0.0892704	0.385446	0.145287	0.0912298	0.572096	0.246335	0.253369	0.246709	0.211149	0.293896	0.465914	0.273591	0.461208	0.414051	0.209811	0.374338	0.205059	0.0997375	0.539091	0.180637	0.23491	0.203053	0.437956	0.232628	0.293002	0.0918795	-0.0336735	0.065053	0.0990991	0.252821	0.0757764	0.139889	0.447059	0.0421525	0.389289	0.385246	0.0666667	0.510776
686		0.204363	0.332116	0.129241	0.390769	0.24214	0.144923	0.136902	0.186242	0.0485437	0.0968847	0.13217	0.45633	0.192455	0.0699694	0.499187	0.291883	0.239578	0.32617	0.212153	0.326087	0.430757	0.319948	0.473719	0.385191	0.209428	0.397746	0.201241	0.0699346	0.476077	-0.0355515	0.241013	0.171975	0.436893	0.223689	0.311284	0.0534821	-0.00775194	0.142428	0.0675396	0.161475	0.068498	0.193878	0.395189	0.0370788	0.433215	0.324897	0.0770841	0.502711
687		0.198649	0.373306	0.112959	0.380672	0.319106	0.158824	0.0887622	0.231021	0.0420752	0.105864	0.118608	0.453473	0.196467	0.114097	0.513621	0.252601	0.273064	0.333104	0.21682	0.361288	0.47381	0.288243	0.51083	0.412651	0.189003	0.368247	0.244102	0.112727	0.588898	0.217246	0.235512	0.0831216	0.469741	0.244072	0.311552	0.0576631	0.0184995	0.121167	0.082369	0.198347	0.0182398	0.171096	0.432192	0.0654374	0.512493	0.373755	0.0975866	0.523053
688		0.211227	0.328136	0.0696068	0.40355	0.269689	0.148269	0.113729	0.134274	-0.00143062	0.107391	0.136927	0.417506	0.193333	0.153956	0.48477	0.23804	0.206474	0.312479	0.127654	0.281214	0.455967	0.272611	0.454426	0.349486	0.201081	0.427753	0.213129	0.120872	0.549285	0.210786	0.226501	0.219417	0.448847	0.22449	0.348605	0.0615679	0.0139032	0.0742647	0.0893471	0.202774	0.0364731	0.153846	0.442692	0.0901808	0.548482	0.351684	0.0954357	0.474825
689		0.177133	0.355364	0.12897	0.449096	0.305449	0.156895	0.0595813	0.165825	0.0204082	0.0358663	0.149637	0.494969	0.215649	0.133681	0.499345	0.216411	0.279376	0.286602	0.177436	0.306567	0.403636	0.267269	0.476519	0.391014	0.234206	0.372881	0.187556	0.0742444	0.450856	0.193538	0.187092	0.199701	0.437679	0.223207	0.329469	0.0304646	0.00831601	0.0834564	0.0696416	0.199506	0.110659	0.135642	0.480986	0.0574066	0.497095	0.336427	0.092991	0.459818
690		0.165403	0.324237	0.117932	0.391346	0.292879	0.166889	0.123577	0.145291	0.044702	0.0422239	0.170654	0.445666	0.155217	0.168814	0.543328	0.242442	0.251933	0.29171	0.204038	0.326687	0.442727	0.237277	0.428102	0.365477	0.187048	0.309791	0.277577	0.0754034	0.482229	-0.0100125	0.174039	0.234204	0.446732	0.237788	0.314547	0.0876249	-0.00516529	0.0941001	0.0865651	0.184724	-0.097188	0.166907	0.433125	0.0540143	0.533372	0.324579	0.125131	0.495065
691		0.200905	0.26299	0.120998	0.370327	0.30183	0.0946077	0.0533015	0.229427	0.026429	0.0550822	0.150907	0.448635	0.191633	0.160188	0.533682	0.209968	0.262286	0.290566	0.183875	0.372767	0.433886	0.243966	0.475345	0.437194	0.231243	0.346758	0.253933	0.0621056	0.423168	-0.0788408	0.227496	0.202536	0.440813	0.276009	0.352426	0.108108	0.00712965	0.0827928	0.131228	0.158916	-0.0100974	0.151131	0.370634	0.0779775	0.647006	0.354034	0.0470588	0.52513
692		0.203094	0.342428	0.0917531	0.424372	0.315667	0.142425	0.0437525	0.186239	0.0263978	0.050303	0.174463	0.449787	0.16025	0.137019	0.5063	0.220137	0.283566	0.255684	0.199369	0.311223	0.434053	0.240064	0.443055	0.346741	0.191812	0.387638	0.237197	0.0908486	0.515619	-0.0662539	0.218954	0.167922	0.461566	0.206476	0.328185	0.0875576	-0.0454662	0.114705	0.101266	0.187627	0.0518598	0.165557	0.43737	0.075387	0.625449	0.343049	0.0964149	0.530197
693		0.184028	0.342409	0.0962377	0.42368	0.27877	0.136891	0.0790323	0.215896	0.0536343	0.0404117	0.18561	0.516534	0.230022	0.162296	0.523529	0.3208	0.236637	0.289262	0.219486	0.349961	0.393295	0.261529	0.410667	0.342302	0.194646	0.395649	0.23356	0.111485	0.573289	0.230559	0.191507	0.148807	0.51452	0.247581	0.327098	0.113193	-0.0491634	0.119048	0.059691	0.174199	0.0477193	0.13523	0.448705	0.063212	0.56205	0.325986	0.112042	0.514086
694		0.184641	0.397457	0.0939411	0.391057	0.314008	0.167281	0.0989541	0.223269	0.0729973	0.0261685	0.151826	0.466622	0.183614	0.145629	0.515271	0.23188	0.213579	0.297999	0.183151	0.368502	0.468261	0.228916	0.476398	0.445365	0.189001	0.358185	0.24085	0.0994975	0.5	0.260914	0.206799	0.209001	0.559851	0.194245	0.322153	0.108949	0.0232862	0.121895	0.0383838	0.117647	0.0812834	0.168661	0.462772	0.0782053	0.56347	0.354136	0.0915468	0.466232
695		0.24379	0.406874	0.123249	0.411961	0.314094	0.135762	0.0769231	0.247827	0.00205339	0.00927475	0.190644	0.456685	0.160649	0.147197	0.501482	0.238959	0.232633	0.284123	0.21402	0.363027	0.468801	0.26541	0.494609	0.345996	0.204326	0.291465	0.210312	0.0648396	0.511216	-0.071746	0.215347	0.137692	0.490656	0.259274	0.324834	0.134199	-0.00892857	0.124618	0.0108696	0.161236	0.117953	0.17773	0.459964	0.0826315	0.514223	0.31863	0.073984	0.443966
696		0.172691	0.384402	0.13521	0.430344	0.298581	0.173681	0.0705024	0.203195	0.0472833	0.0300972	0.151273	0.388543	0.198922	0.124984	0.516993	0.184494	0.250678	0.324897	0.200106	0.351908	0.405933	0.260703	0.449021	0.372207	0.23189	0.36441	0.200178	0.0105332	0.525298	-0.139163	0.228583	0.22598	0.400073	0.274631	0.348886	0.15237	-0.018011	0.165573	0.0644942	0.192866	0.12933	0.158249	0.393136	0.0665601	0.519625	0.381702	0.0604167	0.457364
697		0.210393	0.362346	0.135579	0.415714	0.310847	0.195802	0.0723473	0.226977	0.0700769	0.0269428	0.150342	0.414148	0.199423	0.145084	0.544482	0.254188	0.26811	0.308685	0.218925	0.400158	0.413149	0.302842	0.506206	0.399542	0.217087	0.320181	0.261343	-0.0131666	0.493917	-0.0680336	0.283494	0.205543	0.339241	0.206655	0.355701	0.0874233	-0.0150415	0.0844544	0.0855172	0.22107	0.0537596	0.177646	0.487088	0.105938	0.527278	0.402246	0.022546	0.46205
698		0.210268	0.351364	0.105464	0.39231	0.306563	0.197041	0.0783373	0.173681	0.0423053	-0.0128125	0.174658	0.424053	0.177326	0.122134	0.55511	0.276146	0.241342	0.264448	0.212073	0.328911	0.377849	0.231889	0.446031	0.341062	0.210343	0.368378	0.257448	0.109011	0.476673	0.217944	0.203131	0.182635	0.445922	0.227236	0.308016	0.115267	-0.0357143	0.0777989	0.118339	0.243108	0.13085	0.172769	0.407668	0.0478506	0.613693	0.363851	0.0731364	0.430395
699		0.202415	0.378321	0.109541	0.41038	0.285256	0.204438	0.0769231	0.210194	0.0871923	0.0347948	0.128813	0.389163	0.172245	0.178772	0.497372	0.240292	0.306456	0.302326	0.178534	0.298205	0.382816	0.21619	0.55803	0.360448	0.142524	0.33933	0.1819	0.103909	0.55493	0.192479	0.19142	0.206735	0.448602	0.224822	0.316488	0.107656	-0.0432742	0.119909	0.124313	0.273175	0.10146	0.198413	0.402371	0.0456349	0.620736	0.331608	0.0865419	0.428353
700		0.2	0.365371	0.0897083	0.417604	0.308759	0.219784	0.0658586	0.185774	0.089956	0.00658927	0.17879	0.433488	0.193118	0.167811	0.496475	0.20564	0.269273	0.316197	0.184968	0.378985	0.408887	0.252402	0.511737	0.459815	0.180251	0.343556	0.279964	0.0674232	0.477108	-0.0105465	0.169951	0.160728	0.422878	0.2119	0.330376	0.138294	-0.0271824	0.158886	0.104498	0.262758	0.141891	0.175617	0.459738	0.0319787	0.603569	0.346099	0.0741259	0.445746
701		0.195402	0.384473	0.0588235	0.453591	0.319342	0.170262	-0.0146535	0.230842	0.0771501	0.101113	0.175686	0.445964	0.201067	0.163402	0.512829	0.290015	0.247956	0.319449	0.212607	0.318393	0.421332	0.266155	0.402022	0.386807	0.173271	0.314516	0.238698	0.110269	0.527273	0.252362	0.253782	0.120788	0.414457	0.230428	0.345944	0.121726	0.0246619	0.0740038	0.120054	0.234434	0.121821	0.223077	0.47749	0.032365	0.639315	0.343249	0.0771408	0.457889
702		0.181715	0.381272	0.114555	0.438154	0.301101	0.169231	0.0380762	0.214958	0.0690377	0.0625101	0.152768	0.414602	0.198044	0.173588	0.482793	0.274758	0.209138	0.265707	0.191204	0.303842	0.396566	0.279402	0.489803	0.427581	0.246172	0.318708	0.264733	0.0679284	0.459332	0.206656	0.19441	0.181961	0.347951	0.169856	0.318976	0.0490308	-0.0469729	0.123024	0.175243	0.208837	0.129055	0.176385	0.502553	0.0444347	0.659752	0.308756	0.135696	0.400977
703		0.153055	0.316263	0.0735174	0.391579	0.259408	0.191162	0.0609851	0.228598	0.0597109	0.0588423	0.173453	0.465644	0.181395	0.139394	0.424036	0.249069	0.261892	0.297527	0.170796	0.361451	0.449004	0.28807	0.438436	0.400689	0.204326	0.380282	0.218118	0.071693	0.453802	0.0133249	0.169749	0.142214	0.379811	0.177419	0.340723	0.0914802	-0.0315457	0.101132	0.218947	0.193055	0.149442	0.203267	0.389474	0.0578476	0.673591	0.281626	0.100917	0.441099
704		0.158166	0.33808	0.0565635	0.396396	0.319236	0.181283	0.0624754	0.21854	0.0697279	0.0427378	0.157288	0.495865	0.158869	0.120674	0.5	0.228901	0.248449	0.286014	0.193029	0.358063	0.429828	0.300192	0.531929	0.39224	0.205108	0.403009	0.229317	0.113583	0.498342	-0.0171211	0.214754	0.140384	0.360457	0.131465	0.358809	0.115355	-0.0468506	0.104328	0.127526	-0.440031	-0.0618777	0.214674	0.410809	0.0606943	0.729241	0.344557	0.0891854	0.435551
705		0.105691	0.358324	0.104591	0.40454	0.336234	0.180921	0.0623742	0.24538	0.0617966	0.0563607	0.13635	0.425581	0.209371	0.111623	0.502821	0.223907	0.243656	0.267507	0.232196	0.385951	0.433962	0.287193	0.456279	0.360336	0.191903	0.344449	0.271396	0.113284	0.504839	0.186509	0.208126	0.199526	0.352409	0.157979	0.372072	0.126419	-0.0289931	0.0528701	0.207042	0.182049	0.0582817	0.207709	0.405502	0.0858034	0.625462	0.286697	-0.0273109	0.456094
706		0.20046	0.360449	0.0786699	0.45639	0.319127	0.154509	0.0186286	0.250235	0.0695652	0.054311	0.146822	0.430681	0.164977	0.180955	0.450579	0.250661	0.230563	0.332369	0.167462	0.258621	0.447102	0.29431	0.407311	0.408506	0.261372	0.380795	0.210766	0.0439523	0.448832	-0.0907968	0.243131	0.116071	0.368992	0.194658	0.361014	0.126883	0.00317797	0.0938683	0.153579	0.195833	0.210373	0.220269	0.497093	0.0150269	0.667268	0.372842	0.0579204	0.405221
707		0.21031	0.348059	0.134938	0.446314	0.293231	0.18326	0.0460048	0.249113	0.0262355	-0.00144346	0.147296	0.48774	0.202659	0.168598	0.529134	0.246027	0.27799	0.348904	0.207659	0.405058	0.449796	0.297822	0.397915	0.3861	0.258993	0.389632	0.250345	0.0494783	0.516313	-0.0656051	0.270755	0.181245	0.355354	0.193339	0.339268	0.0715123	0.034954	0.135509	0.168609	0.193709	0.167742	0.181605	0.443416	0.0134529	0.570409	0.351804	0.0546487	0.422478
708		0.165468	0.404873	0.0741045	0.425996	0.309906	0.175439	0.105863	0.220537	0.0753539	-0.00332858	0.157018	0.47722	0.174596	0.139544	0.474278	0.211226	0.239321	0.279641	0.196267	0.307692	0.442032	0.2865	0.488529	0.357307	0.21527	0.353997	0.220887	0.0256924	0.45098	-0.027724	0.262635	0.160802	0.370787	0.229585	0.368152	0.0817271	-0.0065703	0.128522	0.154114	0.202826	0.149809	0.257726	0.400638	0.0324668	0.54235	0.355255	0.00915493	0.522345
709		0.209289	0.332407	0.161716	0.41467	0.264236	0.213366	0.0655738	0.18429	0.06439	0.0287724	0.151577	0.47894	0.163522	0.163048	0.559851	0.274136	0.248775	0.271312	0.172727	0.369662	0.46634	0.296747	0.462888	0.398688	0.178404	0.37377	0.267504	0.0822011	0.487412	0.216049	0.245819	0.168044	0.349836	0.195652	0.356993	0.0214395	-0.0243258	0.140522	0.152022	0.210372	0.141821	0.220385	0.434017	0.0367483	0.496916	0.323613	-0.156196	0.431733
710		0.230012	0.382751	0.0953437	0.382944	0.317951	0.157374	0.0453998	0.231022	0.0444581	0.030663	0.131065	0.49867	0.21169	0.129342	0.519231	0.245045	0.259502	0.268293	0.154355	0.365207	0.388187	0.274406	0.503206	0.334092	0.260836	0.329541	0.229433	0.103543	0.521298	0.224838	0.262547	0.114286	0.352534	0.258218	0.358593	0.108755	0.0387804	0.135344	0.13649	0.129568	0.118047	0.232051	0.463727	0.0283625	0.499926	0.316419	0.0735346	0.469655
711		0.0819858	0.335031	0.05302	0.411082	0.264585	0.222298	0.0860436	0.246778	0.012233	-0.00478622	0.141497	0.437186	0.210539	0.164351	0.458676	0.200946	0.227113	0.264921	0.147682	0.353971	0.464858	0.327626	0.558587	0.41573	0.203107	0.407316	0.193636	0.10691	0.540362	0.238095	0.249467	0.131336	0.392257	0.232069	0.287396	0.0691136	-0.0224	0.0943252	0.157375	0.235419	0.13235	0.217417	0.44512	0.0400178	0.505465	0.291371	0.104659	0.413916
712		0.18309	0.384181	0.0831467	0.430926	0.322456	0.183893	0.153206	0.267827	0.0645768	0.06077	0.162106	0.4718	0.194588	0.105449	0.42186	0.258094	0.274414	0.320085	0.160904	0.340927	0.379992	0.364769	0.510049	0.38284	0.237715	0.39663	0.263941	0.081044	0.48843	0.153403	0.191419	0.198912	0.478163	0.196227	0.351613	0.0686963	0.0375299	0.118736	0.179115	0.235269	0.133465	0.239657	0.458626	0.036297	0.494777	0.347033	0.100353	0.455797
713		0.156592	0.389577	0.0416327	0.446574	0.317569	0.172255	0.127572	0.202738	0.118174	0.0725148	0.135686	0.40873	0.185354	0.180045	0.489762	0.234736	0.241852	0.318761	0.12544	0.365323	0.457332	0.294156	0.448043	0.381902	0.156748	0.319079	0.185488	0.0592721	0.567477	0.237014	0.265551	0.154503	0.358052	0.188548	0.323492	0.137485	-0.00662603	0.116602	0.124912	0.240271	0.148752	0.173738	0.454481	0.0442576	0.476882	0.309636	-0.0311836	0.414297
714		0.163376	0.346797	0.0560569	0.383353	0.338137	0.137517	0.0833676	0.174819	0.0790248	0.0302936	0.135095	0.436388	0.216422	0.152693	0.52576	0.196794	0.235849	0.323423	0.172284	0.384492	0.499593	0.243137	0.494332	0.324575	0.163477	0.320213	0.186163	0.0771858	0.518712	-0.00896861	0.242141	0.129935	0.362734	0.200492	0.306027	0.132002	-0.0210194	0.110334	0.14029	0.229661	0.149044	0.261303	0.465649	0.0652759	0.462709	0.315805	0.0833631	0.375563
715		0.153349	0.391284	0.0730631	0.390047	0.317899	0.171953	0.0783907	0.18968	0.0107394	0.0880564	0.124927	0.442365	0.168877	0.102826	0.450483	0.234973	0.260282	0.346954	0.11164	0.335456	0.478625	0.28129	0.451115	0.364994	0.231504	0.333887	0.158688	0.0658029	0.499375	0.210689	0.182045	0.208817	0.377158	0.200982	0.314854	0.0846664	0.00747464	0.123235	0.229137	0.240748	0.103919	0.208271	0.495786	0.0751914	0.479346	0.32434	0.0964689	0.405414
716		0.163478	0.343951	0.0524103	0.462637	0.286114	0.169406	0.114017	0.16374	0.118982	0.098614	0.155222	0.402062	0.199602	0.112659	0.478661	0.259659	0.265955	0.26803	0.157951	0.344353	0.494387	0.269318	0.401365	0.353858	0.24168	0.340732	0.242018	0.0445288	0.514977	-0.0633397	0.181594	0.134013	0.3621	0.197705	0.311287	0.0877329	0.0125837	0.117624	0.199019	0.246488	0.129893	0.221333	0.435192	0.0686715	0.46406	0.356169	0.0524463	0.434472
717		0.188054	0.298559	0.0425179	0.466634	0.331804	0.180395	0.116279	0.187277	0.0889262	0.100048	0.143931	0.507524	0.208658	0.138401	0.480992	0.225187	0.271727	0.300755	0.153637	0.429397	0.48425	0.295821	0.44725	0.33308	0.207944	0.349064	0.204896	0.047099	0.521402	0.237603	0.181024	0.156144	0.425356	0.254279	0.281874	0.0878563	0.0457974	0.133122	0.182658	0.252775	0.138481	0.23872	0.490817	0.0965564	0.456293	0.302326	0.055949	0.387799
718		0.165146	0.372391	0.059196	0.407531	0.342166	0.200546	0.113145	0.156542	0.0797056	0.144421	0.126875	0.439546	0.196977	0.133254	0.46601	0.275957	0.241131	0.305707	0.163961	0.393714	0.392617	0.287386	0.44535	0.321981	0.185827	0.296811	0.220814	0.109215	0.521883	0.20354	0.187474	0.255538	0.392273	0.20008	0.292356	0.114342	-0.00105152	0.13925	0.180614	0.250213	0.108021	0.26361	0.518302	0.080148	0.419403	0.361902	0.0854487	0.412164
719		0.191955	0.361792	0.0248498	0.409221	0.271419	0.177576	0.139848	0.168129	0.100719	0.109519	0.111342	0.378965	0.216347	0.195457	0.496998	0.264895	0.237311	0.251844	0.178244	0.360757	0.461282	0.286176	0.451224	0.365031	0.181004	0.343841	0.181567	0.118862	0.489872	0.218739	0.189692	0.142414	0.356806	0.229624	0.278701	0.0622084	0.00347873	0.0926567	0.262647	0.265618	0.11241	0.225884	0.381728	0.0888336	0.45357	0.330396	0.0913651	0.433555
720		0.193252	0.31574	0.0149584	0.454678	0.338061	0.180328	0.118771	0.17691	0.0731605	0.0598946	0.112502	0.49594	0.172396	0.195145	0.499671	0.200118	0.26836	0.293391	0.196126	0.278676	0.436482	0.306562	0.425263	0.353378	0.199206	0.327614	0.18009	0.0827326	0.564776	-0.0394737	0.179357	0.120122	0.366654	0.24424	0.276584	0.0454722	-0.0253943	0.0988082	0.161023	0.294574	0.139307	0.22552	0.391121	0.116737	0.41238	0.296633	0.109594	0.447468
721		0.203951	0.28962	0.0320602	0.44097	0.31895	0.17568	0.09873	0.112782	0.0915919	0.108511	0.196933	0.430769	0.175935	0.144945	0.513171	0.211081	0.248619	0.333093	0.221366	0.365323	0.467382	0.257699	0.463896	0.330781	0.235459	0.34684	0.23355	0.0909717	0.565471	0.221757	0.21912	0.196386	0.305839	0.261061	0.201733	0.0532452	-0.0437349	0.128931	0.1729	0.282224	0.156607	0.21759	0.420773	0.1065	0.397878	0.296459	0.0805755	0.438113
722		0.190122	0.327226	0.0796411	0.390209	0.294872	0.244813	0.155537	0.22895	0.052457	0.108286	0.140843	0.418713	0.195414	0.181053	0.427742	0.212451	0.243748	0.264957	0.198923	0.328543	0.410192	0.285483	0.481192	0.316426	0.205645	0.333057	0.218199	0.0629758	0.518303	0.195983	0.181438	0.201741	0.273392	0.238669	0.221946	0.0450804	-0.0109246	0.123351	0.162759	0.254367	0.119181	0.224259	0.406964	0.0938636	0.482539	0.36121	0.0397138	0.448751
723		0.179366	0.328941	0.0804727	0.47135	0.284812	0.250685	0.127122	0.199809	0.154876	0.132319	0.180656	0.45536	0.173204	0.172594	0.431456	0.220299	0.280178	0.273904	0.178611	0.391304	0.434711	0.324183	0.421569	0.350619	0.1976	0.258858	0.206596	0.0724939	0.525895	0.222881	0.217317	0.199366	0.379032	0.183937	0.216946	0.0559687	-0.0213439	0.111373	0.14405	0.274518	0.125317	0.229892	0.4343	0.0839296	0.473919	0.3213	0.0520685	0.443707
724		0.17291	0.321084	0.0678158	0.391409	0.297249	0.220134	0.147732	0.214864	0.138215	0.113995	0.139343	0.397599	0.145875	0.193739	0.466013	0.251899	0.263824	0.276012	0.217295	0.348856	0.444771	0.33161	0.450534	0.323541	0.210314	0.39233	0.21295	0.0126409	0.470804	0.219731	0.198137	0.183981	0.322108	0.20182	0.203622	0.0467362	0.0388428	0.0926867	0.186603	0.249155	0.120072	0.229707	0.438366	0.134649	0.407231	0.361325	0.0150538	0.400939
725		0.170316	0.28328	0.0673937	0.454809	0.277689	0.223537	0.090834	0.196569	0.117573	0.107728	0.151251	0.364	0.178417	0.210033	0.457172	0.200477	0.211237	0.329368	0.200215	0.344982	0.488213	0.302447	0.430464	0.353882	0.184713	0.38707	0.217069	0.0879007	0.528878	0.205933	0.254036	0.171779	0.34829	0.177699	0.169052	0.0775762	-0.00641883	0.0972006	0.149864	0.250952	0.111829	0.19527	0.381159	0.123648	0.445944	0.318479	0.0746812	0.444586
726		0.194219	0.336825	0.103322	0.436022	0.266266	0.231459	0.11684	0.203072	0.079459	0.16722	0.172615	0.425026	0.17611	0.156225	0.346335	0.228294	0.295137	0.195559	0.248915	0.297553	0.470312	0.327231	0.543408	0.35969	0.134917	0.33751	0.292605	0.0489558	0.498316	0.22619	0.218975	0.21827	0.2306	0.241775	0.205682	0.0594214	-0.0609396	0.168	0.100699	0.267642	0.0711852	0.224816	0.388809	0.144365	0.523266	0.305389	0.0909091	0.418679
727		0.239454	0.335677	0.0663705	0.436599	0.301486	0.245322	0.125994	0.227035	0.101771	0.166102	0.180534	0.380471	0.1889	0.161282	0.371827	0.236627	0.254586	0.276316	0.248505	0.346154	0.526135	0.332461	0.450596	0.341249	0.208569	0.306491	0.271517	0.0230161	0.525467	0.213869	0.21987	0.209807	0.252226	0.255471	0.119109	0.0922042	-0.0222341	0.131894	0.0842032	0.339347	0.120499	0.212204	0.414652	0.142327	0.487265	0.293018	0.0930317	0.470691
728		0.238551	0.31323	0.0676356	0.47262	0.332738	0.190667	0.103561	0.239229	0.0542104	0.145688	0.159148	0.318812	0.191154	0.154985	0.425686	0.235136	0.261657	0.311547	0.253625	0.370505	0.498956	0.306283	0.493849	0.307051	0.216052	0.354785	0.291513	0.0353654	0.523135	0.228451	0.186722	0.17724	0.31552	0.251847	0.179776	0.107393	0.0171821	0.108696	0.0373388	0.237611	0.158647	0.207027	0.389879	0.176964	0.487979	0.347903	0.0980956	0.435428
729		0.218629	0.318203	0.0556492	0.431006	0.311446	0.252854	0.127168	0.212629	0.0740741	0.129489	0.14222	0.398445	0.198977	0.160354	0.402427	0.227867	0.236547	0.271357	0.229544	0.318017	0.470187	0.322809	0.405254	0.38425	0.19596	0.369384	0.230332	0.049124	0.577619	0.268412	0.226778	0.207355	0.303807	0.241043	0.171223	0.105119	0.041118	0.103233	0.0703072	0.216853	0.10363	0.209079	0.424698	0.17255	0.49888	0.328231	0.0658083	0.411896
730		0.186511	0.30391	0.0535714	0.401552	0.307215	0.22191	0.115126	0.220624	0.0605296	0.175529	0.219059	0.385235	0.184062	0.179071	0.396043	0.212966	0.262778	0.318665	0.208815	0.320435	0.551816	0.319191	0.422283	0.33386	0.213492	0.36668	0.25289	0.0589878	0.492365	0.222603	0.216953	0.284306	0.308116	0.179678	0.168176	0.0720189	0.0276213	0.123922	0.0926966	0.250943	0.117241	0.237439	0.402257	0.193229	0.493056	0.306074	0.111769	0.385234
731		0.186867	0.333013	0.0961702	0.416365	0.356668	0.189632	0.165613	0.171326	0.0311911	0.141812	0.171754	0.410274	0.200517	0.141594	0.458125	0.186623	0.280067	0.275299	0.264009	0.311887	0.404966	0.344047	0.399717	0.379968	0.243287	0.347808	0.23633	0.0543848	0.487243	0.227273	0.185403	0.213519	0.329364	0.232952	0.177195	0.0947452	-0.0384821	0.113924	0.0511945	0.258065	0.16748	0.243539	0.428675	0.174397	0.591725	0.291592	0.116296	0.433598
732		0.20047	0.375753	0.0758992	0.459638	0.351679	0.167516	0.141344	0.278506	0.0387368	0.159658	0.147753	0.354067	0.166276	0.147909	0.436785	0.258475	0.27344	0.297721	0.25343	0.355052	0.445161	0.281967	0.462281	0.388142	0.288414	0.362055	0.29008	0.0852018	0.419992	0.225182	0.215654	0.250801	0.359404	0.215986	0.166667	0.137302	-0.0216751	0.113518	0.0206044	0.290378	0.102827	0.185388	0.418182	0.237032	0.555285	0.287081	0.0763195	0.442576
733		0.217968	0.321714	0.0226757	0.425816	0.302746	0.157563	0.145825	0.2	0.0326548	0.122163	0.151552	0.366678	0.208269	0.120362	0.363548	0.240382	0.266055	0.288889	0.277575	0.316714	0.475171	0.335073	0.364248	0.377246	0.217321	0.348211	0.322353	0.0663915	0.452188	0.212225	0.218313	0.202199	0.324675	0.195712	0.157504	0.108405	-0.0252011	0.0793899	0.01843	0.295474	0.0821818	0.240842	0.380168	0.197905	0.640876	0.314099	0.0693995	0.494297
734		0.207346	0.337687	0.131076	0.470457	0.320136	0.168344	0.148133	0.167374	0.112497	0.0962794	0.197161	0.380792	0.180957	0.119092	0.389508	0.239988	0.259405	0.306647	0.283889	0.325648	0.412726	0.313668	0.432461	0.369176	0.210232	0.329422	0.349169	0.0361695	0.462611	0.192466	0.184499	0.194542	0.288185	0.201425	0.221305	0.136	-0.0321371	0.0682353	0.0416373	0.243493	0.0754684	0.224109	0.407106	0.213977	0.673401	0.324038	0.0557755	0.495513
735		0.228648	0.311626	0.0954572	0.403509	0.313624	0.207534	0.194739	0.181949	0.0602	0.127213	0.192887	0.372373	0.223787	0.16477	0.376032	0.233374	0.277225	0.329412	0.273502	0.276321	0.515152	0.263911	0.454096	0.364621	0.199041	0.376602	0.294338	0.0830769	0.524135	0.177066	0.206499	0.212343	0.321389	0.252012	0.229322	0.0519328	-0.010913	0.146139	0.0698962	0.304497	0.0780232	0.268339	0.410557	0.186591	0.705644	0.30234	0.109005	0.460884
736		0.219512	0.310945	0.0628019	0.45618	0.315687	0.187866	0.177507	0.229454	0.0603026	0.163206	0.147265	0.41136	0.237037	0.147413	0.394728	0.241442	0.292135	0.322235	0.212871	0.265037	0.538668	0.328934	0.424974	0.382459	0.23506	0.344221	0.313643	0.0394241	0.522756	0.227019	0.177215	0.187898	0.400149	0.228469	0.178545	0.104861	-0.00562249	0.0968504	0.0639045	0.258216	0.131235	0.266824	0.402974	0.228005	0.702686	0.307483	0.0564831	0.470147
737		0.209549	0.378139	0.0683785	0.47442	0.344026	0.257447	0.21841	0.23169	0.0348067	0.120709	0.135544	0.415022	0.257368	0.122003	0.408973	0.211165	0.208791	0.298588	0.239319	0.343019	0.540624	0.302449	0.491141	0.312161	0.243942	0.337542	0.275294	0.104881	0.526964	0.193336	0.164017	0.258954	0.356436	0.187211	0.23258	0.111557	0.00457112	0.0671906	0.0934449	0.27601	0.0811996	0.239181	0.426584	0.24716	0.664331	0.266448	0.108137	0.474225
738		0.219994	0.363194	0.115141	0.455513	0.31059	0.134479	0.20285	0.289557	0.0587238	0.104272	0.166219	0.369779	0.102794	0.123731	0.351846	0.256127	0.222378	0.345602	0.222099	0.302494	0.463117	0.278087	0.464298	0.303502	0.226423	0.362162	0.322472	0.0887656	0.50828	0.213092	0.201038	0.182812	0.421569	0.230868	0.224632	0.169094	-0.0636605	0.0876369	0.0854409	0.268144	0.138398	0.226506	0.482492	0.261491	0.629107	0.307692	0.0634636	0.464607
739		0.205455	0.366019	0.0652862	0.427667	0.310534	0.180283	0.251596	0.27593	0.0469941	0.00611719	0.125967	0.395733	0.204599	0.139687	0.403808	0.211661	0.293031	0.320281	0.238962	0.320357	0.433363	0.282969	0.399789	0.319011	0.237939	0.365289	0.273237	0.0581717	0.57689	0.230221	0.241531	0.154762	0.3767	0.234142	0.250233	0.130996	0.0148608	0.0823062	-0.00473934	0.305857	0.0414656	0.225675	0.40022	0.238746	0.734104	0.306794	0.147349	0.44792
740		0.274257	0.347762	0.106145	0.407711	0.282261	0.178498	0.226862	0.272859	0.0747946	0.0855188	0.180742	0.316845	0.204845	0.122863	0.388835	0.191797	0.322826	0.27352	0.255633	0.345764	0.437207	0.290365	0.396095	0.361244	0.22	0.340824	0.238411	0.0614641	0.460702	-0.0404105	0.221696	0.120463	0.398131	0.24755	0.161551	0.1249	0.01947	0.045986	0.0915395	0.23957	0.0713521	0.257522	0.387387	0.270701	0.718715	0.307807	0.131828	0.483861
741		0.306748	0.302956	0.0765496	0.379343	0.340501	0.152485	0.210084	0.299637	0.112646	0.123306	0.137696	0.292888	0.200726	0.174757	0.429048	0.193343	0.247686	0.309577	0.219021	0.468844	0.510817	0.251389	0.459555	0.364448	0.279579	0.329431	0.298949	0.0286108	0.508947	0.0202638	0.22692	0.224441	0.434586	0.235825	0.214994	0.107497	0.0424541	0.154217	0.077886	0.28759	0.0651431	0.223471	0.436256	0.317958	0.779817	0.366313	0.100366	0.451946
742		0.252839	0.357179	0.0954165	0.429676	0.275943	0.219192	0.233898	0.2602	0.0454354	0.0559683	0.1563	0.291344	0.17755	0.187071	0.413387	0.207788	0.275362	0.239839	0.253605	0.425902	0.471895	0.341382	0.457711	0.326977	0.255663	0.343011	0.250712	0.0619718	0.562473	-0.0142579	0.176522	0.14576	0.369254	0.238704	0.187102	0.0985342	0.0198978	0.102646	0.025784	0.290186	0.0945579	0.226187	0.415617	0.31736	0.814492	0.277301	0.0907755	0.470655
743		0.27861	0.342445	0.0596672	0.458677	0.348493	0.157207	0.254397	0.258539	0.0217529	0.103586	0.115926	0.285714	0.175316	0.177868	0.421671	0.256132	0.211902	0.316775	0.226452	0.382594	0.541407	0.312166	0.435618	0.371155	0.200483	0.311325	0.313014	0.0619965	0.51294	0.178962	0.268696	0.201623	0.334317	0.227406	0.152734	0.152721	-0.0373781	0.0659777	0.0195531	0.267293	0.116808	0.231383	0.429907	0.323734	0.789359	0.335148	0.0865912	0.44768
744		0.290361	0.347991	0.0360488	0.458947	0.268864	0.152233	0.226216	0.354584	0.04595	0.0810811	0.130111	0.401745	0.171739	0.158751	0.424676	0.258295	0.27146	0.271862	0.272829	0.331419	0.527193	0.308449	0.442008	0.350503	0.2424	0.379135	0.284221	0.0707779	0.512071	0.246634	0.25183	0.191218	0.348941	0.234505	0.200114	0.107085	0.0648199	0.0956522	0.0464481	0.293253	0.0587056	0.272329	0.430449	0.298529	0.835621	0.32391	0.0410461	0.468068
745		0.255689	0.339	0.0667408	0.494639	0.208931	0.197539	0.188479	0.263362	0.0522946	0.0558819	0.123457	0.358194	0.217619	0.13492	0.368804	0.185366	0.309775	0.271049	0.260661	0.36086	0.402475	0.320081	0.435823	0.352404	0.244898	0.324503	0.311111	0.0656371	0.45	-0.000329707	0.214961	0.209776	0.397518	0.260064	0.152322	0.0813436	0.0124627	0.0808	0.017135	0.232699	0.0912727	0.213243	0.37936	0.3105	0.819334	0.309288	0.0662324	0.488772
746		0.284404	0.343742	0.108595	0.440728	0.291226	0.171827	0.216826	0.335917	0.0408731	0.102934	0.135443	0.298258	0.175536	0.206059	0.410024	0.230624	0.260613	0.330151	0.266334	0.293173	0.522467	0.337856	0.454545	0.33441	0.203533	0.404711	0.268151	0.0539478	0.567262	0.237828	0.272569	0.102982	0.415629	0.264668	0.153339	0.135489	0.0341997	0.120539	0.0605428	0.322609	0.0893121	0.23737	0.394428	0.317207	0.846652	0.276173	0.0761309	0.472075
747		0.323858	0.307673	0.0298592	0.431034	0.298473	0.157059	0.202024	0.251023	0.0553537	0.0775116	0.191748	0.322252	0.210956	0.18156	0.433108	0.257052	0.267176	0.274915	0.246214	0.356198	0.512024	0.334672	0.410482	0.301549	0.208967	0.3694	0.279616	0.0175193	0.536256	-0.011947	0.284005	0.235366	0.398204	0.228966	0.127415	0.128455	0.0457679	0.0998816	0.0165289	0.235019	0.145421	0.241971	0.446998	0.308528	0.763312	0.335148	0.0192238	0.487305
748		0.255981	0.276692	0.101814	0.467702	0.312466	0.198651	0.222412	0.347784	0.0799052	0.0796199	0.130649	0.355579	0.160572	0.221058	0.414748	0.243999	0.241615	0.284087	0.24217	0.379826	0.483759	0.359026	0.501261	0.265762	0.227926	0.31023	0.269856	0.0380986	0.468803	-0.00129282	0.223234	0.184921	0.351947	0.293641	0.13271	0.119675	-0.0149578	0.10183	-0.014433	0.305785	0.115356	0.20458	0.41962	0.36273	0.848207	0.302046	0.0489408	0.488161
749		0.275156	0.353117	0.0215725	0.487559	0.331034	0.201372	0.222606	0.362065	0.0492234	0.0911247	0.149306	0.303101	0.180441	0.250443	0.442154	0.202724	0.239773	0.303245	0.280403	0.347581	0.457511	0.293797	0.485114	0.315294	0.193456	0.322594	0.3046	0.028169	0.484414	0.0431937	0.271454	0.223881	0.379926	0.267107	0.126842	0.12546	0.00875753	0.162414	0.0169252	0.263432	0.0724398	0.278279	0.464906	0.37441	0.817046	0.325877	0.0375046	0.486935
750		0.320048	0.34561	0.00461894	0.497879	0.314821	0.204242	0.170918	0.310108	0.0611527	0.0269192	0.138514	0.313138	0.204864	0.191982	0.411126	0.226082	0.251422	0.319832	0.242897	0.348819	0.506608	0.320971	0.529455	0.302981	0.185185	0.322377	0.296171	0.0314027	0.486865	-0.0283267	0.283808	0.0958479	0.336316	0.274668	0.142315	0.103197	0.00770925	0.110136	0.0194444	0.264898	0.137448	0.241271	0.353455	0.348231	0.797304	0.31214	0.0602588	0.45349
751		0.305218	0.347639	0.0368623	0.444692	0.351201	0.274895	0.22175	0.285222	0.0616469	0.103506	0.119865	0.367235	0.207921	0.191507	0.468868	0.224254	0.269033	0.280965	0.218922	0.307277	0.428209	0.320678	0.457276	0.277955	0.227609	0.370133	0.318006	0.0275549	0.468657	-0.0797627	0.246844	0.179238	0.390817	0.300775	0.122667	0.0888438	0.0415863	0.134982	-0.00691563	0.315128	0.149221	0.264982	0.394823	0.395496	0.774383	0.358676	0.0103169	0.46686
752		0.348355	0.338014	0.0678867	0.414268	0.326346	0.20547	0.155269	0.278786	-0.0198704	0.113478	0.105699	0.356745	0.197439	0.187164	0.355646	0.226282	0.218007	0.288185	0.238175	0.271864	0.501983	0.325228	0.394661	0.320404	0.189853	0.34727	0.283725	0.0538543	0.493966	0.0245195	0.258933	0.0956664	0.341782	0.270368	0.130251	0.116108	-0.00330943	0.165649	0.0627615	0.241915	-0.034965	0.232469	0.436773	0.318335	0.848118	0.346914	0.00831826	0.495437
753		0.304194	0.37578	0.0571511	0.444739	0.321717	0.188567	0.210504	0.292834	-0.0123457	0.0594845	0.117173	0.33565	0.219109	0.169464	0.472099	0.226472	0.234899	0.261799	0.223922	0.316113	0.451683	0.290581	0.386917	0.311423	0.231265	0.283067	0.357073	-0.0149983	0.574688	-0.0278515	0.272242	0.116771	0.336489	0.31342	0.133377	0.108424	0.0135023	0.0930788	0.0741511	0.229437	0.00689155	0.22328	0.400517	0.346919	0.786308	0.317013	-0.00692168	0.507031
754		0.34249	0.369939	0.020595	0.402315	0.251447	0.182192	0.191069	0.270177	0.00780911	0.0885652	0.134176	0.341201	0.209115	0.195161	0.447529	0.177702	0.251268	0.193098	0.284461	0.265681	0.485441	0.297808	0.449626	0.322129	0.179321	0.32569	0.262099	0.0416521	0.492778	-0.0693585	0.229759	0.156774	0.369742	0.296628	0.0883196	0.0912795	-0.0297521	0.0709419	0.0118302	0.178002	0.0604552	0.216342	0.371153	0.390056	0.759382	0.327839	0.0171345	0.478978
755		0.339439	0.325271	0.0992636	0.387413	0.318927	0.260486	0.181156	0.29513	-0.00332079	0.143142	0.093587	0.365404	0.204295	0.229704	0.451315	0.221261	0.194421	0.208872	0.193503	0.307475	0.44551	0.366519	0.415793	0.39177	0.190399	0.314213	0.286486	0.0455652	0.477224	0.0254237	0.249556	0.0909091	0.287651	0.296106	0.115158	0.107819	-0.0085423	0.110136	-0.0174459	0.210504	-0.0254453	0.239755	0.419744	0.371394	0.807829	0.347637	0.0594354	0.517836
756		0.250074	0.322094	0.0616855	0.431336	0.306724	0.207495	0.134533	0.293137	0.0151815	0.0906662	0.117865	0.356282	0.21603	0.189468	0.422	0.252088	0.278153	0.310294	0.222562	0.322473	0.472499	0.328363	0.458083	0.340928	0.263421	0.356619	0.290602	0.0202232	0.472828	0.229345	0.204714	0.153285	0.267131	0.282572	0.133055	0.121676	-0.0199667	0.0714001	0.0230286	0.241858	-0.0905447	0.21314	0.403614	0.36978	0.656988	0.343779	-0.00830025	0.442139
757		0.351807	0.340554	0.0470865	0.376324	0.29611	0.208623	0.193285	0.313433	0.0076199	0.0262553	0.125381	0.316707	0.186324	0.167728	0.415107	0.245378	0.22994	0.326785	0.218821	0.265323	0.479982	0.326826	0.504469	0.283619	0.250822	0.295214	0.391521	0.0272156	0.51117	-0.106534	0.255982	0.147862	0.310195	0.296985	0.13389	0.131148	-0.021547	0.117861	0.01822	0.289679	0.0395532	0.213089	0.418745	0.353737	0.695305	0.341654	0.0281948	0.464331
758		0.307216	0.284553	0.0420465	0.404419	0.286353	0.235088	0.176573	0.305868	0.0342052	0.0167049	0.11952	0.356624	0.231104	0.147935	0.445538	0.167687	0.247463	0.25975	0.18533	0.324808	0.461175	0.338535	0.41868	0.376901	0.17329	0.357482	0.34506	0.0553401	0.49205	-0.0488771	0.266607	0.0994248	0.31437	0.275601	0.114693	0.0794809	0.00678733	0.0787879	0.000707714	0.284284	0.0833333	0.163671	0.345094	0.38812	0.718575	0.3354	0.0281481	0.498049
759		0.292505	0.286072	0.0805409	0.426923	0.326534	0.21815	0.123123	0.304589	0.0213999	0.140956	0.133158	0.405823	0.192308	0.203547	0.382815	0.216775	0.224776	0.299735	0.227286	0.313433	0.436474	0.362487	0.511434	0.38487	0.18979	0.229281	0.241748	0.042988	0.520548	-0.0880897	0.212605	0.154907	0.233321	0.279605	0.166587	0.0990338	-0.0127155	0.104693	0.0867384	0.216424	-0.0364196	0.217055	0.454008	0.375	0.665158	0.360562	-0.0133816	0.478389
760		0.324118	0.291761	0.0755849	0.410357	0.260822	0.247426	0.163715	0.32017	0.0214649	0.155518	0.138385	0.360028	0.147402	0.180381	0.432368	0.19441	0.230897	0.327744	0.233862	0.340398	0.48112	0.354336	0.442516	0.342857	0.0978348	0.325414	0.297512	0.0404787	0.503552	0.00268097	0.275324	0.0826479	0.268914	0.275634	0.149197	0.102729	0.0647194	0.119457	0.0441595	0.200512	0.0180921	0.221374	0.381059	0.371569	0.716888	0.316878	0.0122449	0.510145
761		0.280563	0.352821	0.124183	0.43488	0.277317	0.252874	0.167739	0.325634	0.0291695	0.195242	0.10582	0.343469	0.147349	0.184584	0.366868	0.225	0.232041	0.259397	0.247603	0.338266	0.49512	0.341746	0.417926	0.355946	0.171849	0.374244	0.331322	0.0379747	0.624667	-0.0548637	0.231588	0.198183	0.284234	0.25	0.216449	0.0771717	0.048516	0.104884	0.0782241	0.298987	0.0793476	0.203211	0.373887	0.407803	0.654207	0.297447	0.0704435	0.519159
762		0.306667	0.339904	0.0413126	0.434646	0.315981	0.246499	0.234963	0.301619	0.0241846	0.152771	0.11448	0.415675	0.21374	0.175155	0.392346	0.242032	0.222702	0.279009	0.267622	0.370133	0.491005	0.366425	0.446794	0.371429	0.203811	0.329336	0.252657	0.0592914	0.476779	-0.124755	0.237928	0.224979	0.36482	0.236488	0.157179	0.151688	-0.0261309	0.10083	0.0584919	0.277172	0.146782	0.217837	0.415916	0.353637	0.729427	0.341348	0.0184716	0.465268
763		0.245691	0.364144	0.105495	0.417225	0.282991	0.219129	0.161431	0.245562	0.0197033	0.116748	0.147306	0.332876	0.185769	0.191345	0.401704	0.225847	0.186788	0.304582	0.256366	0.274207	0.422106	0.304669	0.43169	0.342342	0.21074	0.371972	0.29822	0.0507881	0.648214	-0.0512736	0.248227	0.13881	0.286337	0.247845	0.16953	0.0917953	-0.0223651	0.118575	0.141227	0.236022	0.11458	0.215686	0.395212	0.360217	0.663503	0.33649	0.036491	0.52083
764		0.313505	0.31916	0.0981559	0.393632	0.26847	0.162345	0.17218	0.332001	0.0269197	0.151266	0.140509	0.37698	0.203308	0.21669	0.404676	0.215909	0.262366	0.310867	0.252679	0.301522	0.509769	0.29567	0.440613	0.28201	0.115132	0.368236	0.289961	0.0525568	0.475737	-0.0411784	0.247534	0.139837	0.360089	0.29694	0.140682	0.0929956	-0.0103093	0.116223	0.0560284	0.21441	-0.0283946	0.230164	0.352571	0.363203	0.636947	0.296308	-0.00888231	0.539925
765		0.304878	0.324854	0.0654762	0.444471	0.233219	0.187326	0.190618	0.300731	0.0617667	0.2379	0.165176	0.38375	0.167025	0.14913	0.389452	0.214876	0.226084	0.259315	0.260282	0.325667	0.431169	0.33107	0.453131	0.323829	0.23212	0.306018	0.276171	0.0864729	0.50837	-0.193697	0.226009	0.145306	0.414987	0.292921	0.182998	0.112097	-0.00875459	0.0597673	0.098862	0.273825	-0.0161049	0.26	0.388076	0.303609	0.710983	0.349382	-0.0412979	0.488303
766		0.259171	0.300626	0.0771549	0.436011	0.227596	0.24193	0.197036	0.249246	0.0680009	0.187955	0.162494	0.395235	0.198057	0.171792	0.440436	0.256904	0.280439	0.295019	0.209952	0.342196	0.465562	0.330144	0.414942	0.332494	0.210592	0.33132	0.332016	0.0515759	0.472943	0.237003	0.218555	0.192968	0.406403	0.208584	0.211593	0.161662	-0.0136674	0.167763	0.0705882	0.276727	-0.00276906	0.220409	0.39403	0.286265	0.661131	0.340284	0.00856611	0.538386
767		0.337227	0.30303	0.0841346	0.438503	0.25544	0.133705	0.144304	0.336292	0.0234952	0.206366	0.198397	0.336623	0.197749	0.162848	0.381079	0.237633	0.261912	0.316789	0.288813	0.338173	0.486953	0.347318	0.423921	0.283762	0.204005	0.260051	0.280039	0.0463529	0.49338	0.20058	0.198752	0.131346	0.438531	0.236324	0.219916	0.15257	0.0377249	0.142157	0.0124309	0.281427	0.0384543	0.203736	0.357757	0.295853	0.640153	0.37141	0.0261703	0.504217
768		0.296684	0.294599	0.0905786	0.453835	0.258672	0.255883	0.174576	0.272955	-0.0238042	0.122279	0.119759	0.388869	0.231479	0.164932	0.426213	0.241797	0.260539	0.305058	0.304969	0.448851	0.418736	0.322733	0.449327	0.34519	0.188045	0.402017	0.282428	0.0515759	0.559154	0.22659	0.210247	0.177648	0.425476	0.197819	0.237467	0.159691	-0.00227402	0.0769231	-0.00348432	0.265108	0.135917	0.252058	0.350111	0.307692	0.669459	0.346068	0.0870871	0.552614
769		0.326126	0.335909	0.076179	0.451525	0.25832	0.165138	0.140389	0.290117	-0.0258253	0.167019	0.145745	0.354386	0.171614	0.219747	0.397959	0.214263	0.245509	0.293491	0.323555	0.384349	0.40971	0.25956	0.378332	0.363937	0.187809	0.369792	0.252834	0.031556	0.454702	0.195009	0.235112	0.167853	0.383464	0.253828	0.1959	0.156031	-0.0119795	0.130327	0.0540351	0.22662	0.105712	0.26176	0.400295	0.291011	0.675771	0.381913	-0.0897297	0.529507
770		0.308168	0.355527	0.0814658	0.508287	0.260334	0.251388	0.184131	0.285856	-0.00663717	0.166775	0.173171	0.379888	0.181353	0.186436	0.408719	0.239696	0.239282	0.296055	0.316187	0.336425	0.460555	0.318026	0.417489	0.315068	0.224507	0.317737	0.283375	0.0576029	0.557124	0.160651	0.264626	0.202803	0.415339	0.287215	0.192371	0.126064	0.0437611	0.0952955	0	0.257421	-0.0320285	0.225012	0.447705	0.275783	0.614203	0.2894	-0.134457	0.515496
771		0.317206	0.274387	0.0650211	0.537084	0.198814	0.152566	0.164179	0.271386	0.0219928	0.188396	0.134386	0.366714	0.182418	0.104213	0.422516	0.245597	0.208131	0.283121	0.313914	0.366913	0.489956	0.296386	0.420007	0.302881	0.190878	0.249687	0.225	0.0549372	0.550222	0.00167729	0.222222	0.170593	0.460472	0.334651	0.199457	0.142394	-0.0225479	0.107655	0.0328103	0.307352	0.0990392	0.231551	0.376672	0.299757	0.632503	0.329577	0.0343008	0.553022
772		0.313289	0.349728	0.0497138	0.518196	0.26243	0.146044	0.191361	0.285081	0.0094195	0.0884197	0.175936	0.400427	0.207075	0.145203	0.399727	0.185723	0.262238	0.297856	0.285674	0.351513	0.534101	0.255938	0.410541	0.285362	0.166458	0.290407	0.260422	0.0349046	0.506119	0.210412	0.230155	0.176181	0.467748	0.303419	0.161975	0.156429	-0.045212	0.137734	0.026038	0.260643	0.102783	0.270184	0.358519	0.304043	0.608951	0.365945	-0.107328	0.580475
773		0.220042	0.336063	0.0286403	0.46838	0.297828	0.235009	0.173322	0.301854	0.0650045	0.142809	0.181877	0.414773	0.146493	-0.0848944	0.404372	0.212732	0.207751	0.312954	0.317781	0.36256	0.442466	0.333104	0.421576	0.333333	0.158581	0.29739	0.24674	0.0687298	0.585895	0.225245	0.29131	0.205365	0.463082	0.343565	0.178999	0.123477	0.00283768	0.130399	0.0490196	0.253968	0.145381	0.231203	0.449102	0.337998	0.634344	0.332257	-0.138217	0.485472
774		0.257888	0.376214	0.0347722	0.370972	0.241187	0.124354	0.16947	0.292462	0.0402338	0.0913036	0.210277	0.413672	0.168582	0.150198	0.471933	0.223499	0.21245	0.318999	0.317087	0.374784	0.498482	0.287951	0.420426	0.362126	0.204849	0.324913	0.273538	0.0236899	0.481906	0.263656	0.228194	0.142494	0.472832	0.352427	0.18316	0.142276	-0.00916905	0.119342	0.0280778	0.315275	0.130596	0.246599	0.384502	0.294383	0.680089	0.346484	-0.111847	0.59728
775		0.327312	0.319498	0.0489991	0.344042	0.272659	0.254129	0.143228	0.323327	0.033527	0.0882599	0.192371	0.39573	0.207506	0.135194	0.408128	0.232477	0.270809	0.346258	0.328628	0.375505	0.433897	0.307773	0.380323	0.383426	0.193172	0.28133	0.24878	0.0504904	0.499563	0.215856	0.312329	0.100503	0.39811	0.364154	0.166813	0.0951441	0.0152694	0.122391	0.103641	0.259455	0.125094	0.263107	0.341273	0.305398	0.640225	0.34704	-0.105595	0.52829
776		0.270037	0.339907	0.0503012	0.381774	0.229638	0.131165	0.169521	0.343829	0.0304796	0.139176	0.253984	0.38676	0.168179	0.18086	0.367072	0.259066	0.22726	0.274169	0.256553	0.357112	0.451741	0.330809	0.408856	0.381803	0.214437	0.327526	0.310275	0.011544	0.477919	0.00336927	0.22566	0.210896	0.499047	0.327119	0.162641	0.162129	0.0548349	0.137847	0.00920028	0.282119	0.159601	0.203472	0.446449	0.283614	0.64721	0.289773	-0.184317	0.548556
777		0.244351	0.292492	0.0674258	0.331884	0.258296	0.201574	0.129992	0.346959	0.0196886	0.134462	0.278956	0.405348	0.205646	0.145076	0.387513	0.262111	0.210253	0.34375	0.357163	0.264544	0.455108	0.29617	0.444525	0.345653	0.217573	0.297012	0.272012	0.0735294	0.524358	0.206395	0.237628	0.158025	0.488266	0.302919	0.144373	0.123994	-0.0109384	0.0965657	0.00496102	0.246545	0.101501	0.214207	0.349661	0.291585	0.714424	0.338379	0.10992	0.583207
778		0.251196	0.325802	0.0337515	0.395068	0.339954	0.116081	0.186515	0.328152	0.0490686	0.116952	0.242646	0.423631	0.213026	-0.0437584	0.443828	0.301649	0.257043	0.301242	0.295662	0.280274	0.437931	0.346338	0.407763	0.353062	0.181364	0.383236	0.244597	0.0634288	0.5053	-0.130785	0.235853	0.174289	0.427612	0.309585	0.12274	0.169576	0.0121951	0.0780548	0.0393812	0.228534	0.0472848	0.233218	0.429669	0.318306	0.613274	0.371555	0.0632054	0.584095
779		0.2237	0.281493	0.07431	0.37574	0.259555	0.192293	0.213533	0.28841	0.0335297	0.150704	0.273898	0.395848	0.168051	-0.0702305	0.348516	0.221684	0.17464	0.275875	0.26422	0.372549	0.474291	0.333794	0.437091	0.301027	0.218189	0.29987	0.274372	0.0371449	0.49003	0.261617	0.222022	0.202658	0.440998	0.330562	0.116403	0.154418	-0.0211778	0.149454	0.0741797	0.242928	0.0891204	0.242607	0.375599	0.257307	0.600566	0.370643	0.087438	0.562861
780		0.246637	0.34302	0.0295642	0.419323	0.233068	0.140207	0.182942	0.259663	0.004	0.14031	0.279756	0.367978	0.183137	0.196493	0.278833	0.244813	0.212617	0.301976	0.3061	0.326235	0.435419	0.323329	0.41129	0.292854	0.157149	0.339858	0.290973	0.0367171	0.483814	0.25257	0.262443	0.195588	0.437048	0.340319	0.128711	0.0830296	-0.0097589	0.0755262	0.0252454	0.186201	0.0950955	0.241391	0.391467	0.289693	0.646245	0.390728	0.0920015	0.54876
781		0.257626	0.303994	0.114899	0.369501	0.216507	0.109274	0.17931	0.323986	-0.0165474	0.118272	0.320826	0.339007	0.179785	0.179265	0.398132	0.267269	0.254503	0.264501	0.342622	0.229803	0.445772	0.293434	0.352622	0.309859	0.220887	0.309742	0.22619	0.0131195	0.464677	-0.0568883	0.216156	0.180803	0.401376	0.280104	0.1494	0.10425	-0.00144134	0.121076	0.063783	0.253954	0.0802865	0.249439	0.374759	0.290368	0.642298	0.396021	0.101806	0.577881
782		0.242801	0.345455	0.0946579	0.429218	0.282531	0.123346	0.183514	0.269826	0.0192525	0.11342	0.286143	0.332396	0.204241	0.215215	0.371409	0.232343	0.202401	0.300118	0.30452	0.344618	0.450109	0.308979	0.418879	0.358298	0.192226	0.208688	0.275567	0.0112035	0.45197	-0.0353021	0.18548	0.101543	0.379207	0.260352	0.128767	0.0875764	0.00291036	0.098546	0.0297749	0.230431	0.0570143	0.254303	0.397672	0.328796	0.740995	0.367581	0.0466244	0.574648
783		0.229412	0.370585	0.0910494	0.4545	0.273036	0.179679	0.219148	0.315842	0.0464135	0.130979	0.211092	0.433144	0.212022	0.161236	0.372399	0.250319	0.214348	0.242756	0.305974	0.326186	0.496466	0.308803	0.422515	0.294964	0.209784	0.323104	0.296503	-0.0251549	0.515855	-0.101193	0.264504	0.166462	0.372624	0.251414	0.0847228	0.103392	-0.0248411	0.0810591	0.00356888	0.24217	0.100223	0.256855	0.402273	0.335879	0.625483	0.394712	0.0604824	0.570265
784		0.27965	0.292339	0.105911	0.479646	0.190882	0.0726178	0.258735	0.253018	0.0447027	0.110571	0.29313	0.348949	0.205192	-0.00847458	0.387955	0.28863	0.251689	0.245109	0.239697	0.378882	0.442681	0.320111	0.406861	0.34039	0.211721	0.348776	0.266496	0.0437661	0.554848	-0.0538381	0.192256	0.0746507	0.417798	0.250707	0.10386	0.0643322	-0.0352739	0.0553088	0.0143062	0.228227	0.027197	0.238556	0.400692	0.315777	0.62994	0.35533	-0.128205	0.580309
785		0.252888	0.307315	0.113486	0.44831	0.243537	0.127286	0.196537	0.296139	-0.0446903	0.0853007	0.216312	0.355884	0.217629	0.171654	0.31815	0.263227	0.237004	0.252603	0.256899	0.296296	0.44558	0.321941	0.445304	0.307249	0.206737	0.283297	0.327112	0.018732	0.550088	-0.0271198	0.199465	0.17199	0.398874	0.252719	0.0404215	0.107465	0.0107715	0.120626	0.0866762	0.236234	0.0984764	0.240621	0.414042	0.299542	0.70428	0.358636	0.0691776	0.589585
786		0.167223	0.35773	0.0917003	0.497919	0.248635	0.196115	0.180471	0.36154	-0.0221631	0.0906607	0.200826	0.317862	0.207104	0.236164	0.395035	0.264398	0.213444	0.247336	0.263605	0.434802	0.44908	0.341234	0.339692	0.306036	0.142507	0.321839	0.251106	0.0524412	0.512878	0.257815	0.200184	0.134488	0.496923	0.259582	0.103295	0.115008	-0.000293169	0.137206	0.0351003	0.250782	0.00725042	0.268943	0.396753	0.295337	0.608717	0.34564	0.062453	0.558191
787		0.227468	0.308629	0.0208078	0.51015	0.257121	0.109303	0.169892	0.229161	0.00421566	0.111033	0.211881	0.358251	0.205628	0.167157	0.347557	0.278752	0.231665	0.26182	0.291858	0.306054	0.434159	0.256131	0.382299	0.337867	0.221897	0.313537	0.233663	0.048105	0.48619	0.00832755	0.240588	0.16595	0.46391	0.206054	0.0893305	0.13923	0.0593095	0.129431	0.073913	0.21092	0.113176	0.318399	0.432547	0.347353	0.678299	0.367178	0.0143288	0.607762
788		0.237293	0.306915	0.057598	0.465276	0.250094	0.188009	0.168089	0.200497	0.0680699	0.0119088	0.192338	0.37518	0.158093	0.181491	0.322314	0.314267	0.191134	0.272941	0.298021	0.372134	0.426451	0.323141	0.335774	0.251978	0.184934	0.334487	0.282885	0.0478261	0.483954	-0.0248322	0.178539	0.099129	0.430592	0.244214	0.0955764	0.109216	0.0396297	0.103197	0.0382979	0.292099	0.0367756	0.293906	0.386817	0.356319	0.634603	0.361568	-0.135253	0.552743
789		0.227523	0.306848	0.0714286	0.455382	0.221449	0.130435	0.163108	0.229917	0.0897875	0.0900277	0.156733	0.280671	0.202511	0.172731	0.354037	0.248768	0.221669	0.243307	0.308756	0.289843	0.433714	0.321305	0.380007	0.337012	0.209224	0.326398	0.227654	0.0201584	0.508556	-0.078877	0.211397	0.120184	0.365211	0.217202	0.116506	0.172895	0.0079063	0.0761047	0.0351865	0.249446	0.117297	0.294332	0.406417	0.351008	0.727953	0.375816	0.0472921	0.620114
790		0.251376	0.271837	0.0521953	0.476732	0.217342	0.142554	0.108527	0.280933	0.063043	0.0705006	0.275654	0.34767	0.196292	0.185718	0.381908	0.279947	0.159412	0.289328	0.275803	0.333333	0.447133	0.338403	0.344066	0.309636	0.126399	0.24159	0.276704	0.0826902	0.453187	-0.0261994	0.152174	0.132623	0.365139	0.225947	0.133327	0.0953364	0.00408163	0.12191	-0.0137981	0.218484	0.0368167	0.247689	0.314264	0.40843	0.703751	0.341008	-0.110126	0.542173
791		0.245086	0.316024	0.0823058	0.471276	0.255716	0.202039	0.164307	0.280282	0.0492322	0.0154586	0.172748	0.302375	0.185553	0.189363	0.339766	0.24588	0.222124	0.308061	0.345286	0.303685	0.39476	0.31405	0.376817	0.330824	0.215669	0.347651	0.205794	0.102432	0.480462	0.246505	0.15852	0.120675	0.439288	0.213556	0.115185	0.175275	0.015287	0.109375	0.0154278	0.275324	0.0559099	0.291375	0.383861	0.385709	0.706971	0.411985	-0.0543396	0.558198
792		0.27138	0.317891	0.111251	0.448701	0.26378	0.167977	0.150427	0.308116	-0.0191926	0.0603448	0.162917	0.331463	0.222406	0.210659	0.401703	0.270985	0.201046	0.209877	0.325501	0.341528	0.427695	0.32942	0.381397	0.265237	0.164204	0.345086	0.272543	0.0802377	0.487772	-0.0287065	0.21497	0.158615	0.384845	0.178418	0.0703073	0.119736	0.00873108	0.120033	0.0170455	0.255376	0.0252951	0.2629	0.390309	0.392891	0.65746	0.353346	0.0480549	0.567277
793		0.277847	0.343016	0.0583851	0.360453	0.274266	0.164888	0.178047	0.305852	-0.0102404	0.0620272	0.211358	0.298575	0.207466	0.186043	0.339235	0.268902	0.231585	0.296164	0.360532	0.279099	0.377644	0.337036	0.375839	0.34508	0.231295	0.390211	0.218164	0.0749814	0.513059	-0.0277402	0.19598	0.178304	0.401509	0.179186	0.0845163	0.096351	0.037841	0.104319	-0.056922	0.311935	0.0961646	0.210173	0.419232	0.368119	0.686427	0.45259	0.038961	0.563764
794		0.249221	0.316343	0.0615863	0.505765	0.262819	0.1539	0.117722	0.272727	0.0279255	0.0370874	0.179339	0.35166	0.164564	0.175206	0.343838	0.269663	0.220399	0.263994	0.289863	0.379964	0.382802	0.365378	0.386102	0.350043	0.233621	0.323387	0.261507	0.0884404	0.534296	-0.0625211	0.21373	0.159693	0.400908	0.199826	0.0536779	0.101821	0.0174195	0.147949	0.0554755	0.288427	0.0455137	0.2101	0.437476	0.463633	0.695524	0.406161	0.00571864	0.635715
795		0.32302	0.302362	0.102768	0.462687	0.297071	0.159899	0.102389	0.286142	0.0376308	0.0169943	0.149451	0.393829	0.124899	0.254599	0.370489	0.287096	0.260088	0.259374	0.284078	0.281145	0.403104	0.310583	0.349064	0.306417	0.176471	0.334539	0.201026	0.114138	0.450754	0.00102494	0.234162	0.182594	0.459893	0.162297	0.0824969	0.136781	-0.0109695	0.0875156	0.0334789	0.26873	0.110675	0.261982	0.357036	0.456506	0.641451	0.42245	0.0164814	0.646452
796		0.294951	0.34996	0.0557806	0.499464	0.278116	0.0960139	0.148338	0.287427	0.0527985	0.00828683	0.194427	0.358315	0.230683	0.19764	0.319283	0.286893	0.209762	0.241621	0.345912	0.391113	0.429467	0.326095	0.391337	0.295311	0.16283	0.335106	0.238337	0.0879	0.402552	0.182963	0.192077	0.142259	0.448933	0.165946	0.0286037	0.162252	0.00729927	0.0801964	0.00358166	0.259494	0.0503202	0.239753	0.367155	0.407407	0.639772	0.391582	0.00738438	0.559002
797		0.274375	0.274934	0.0885039	0.514263	0.319548	0.164621	0.128468	0.294759	0.0182872	0.0144632	0.174075	0.338043	0.21057	0.220628	0.381935	0.259827	0.178447	0.278997	0.360758	0.242623	0.396429	0.345326	0.373602	0.306644	0.211183	0.290351	0.250126	0.0821114	0.441137	0.213175	0.173455	0.155704	0.4921	0.199033	0.101499	0.132013	-0.0073551	0.0855263	-0.0421941	0.217158	-0.0779514	0.254584	0.331579	0.399454	0.564111	0.412444	0.0386399	0.515193
798		0.278414	0.302806	0.106616	0.42485	0.295748	0.161337	0.0923077	0.273007	-0.0291219	0.107254	0.183144	0.314266	0.223058	0.20174	0.335954	0.259431	0.249702	0.285771	0.361151	0.380684	0.439565	0.334724	0.393776	0.279561	0.132075	0.300135	0.251607	0.0581697	0.439609	-0.0651131	0.225599	0.0980554	0.434586	0.244871	0.0235272	0.140722	0.0702799	0.0702966	0.0399429	0.242572	-0.0406565	0.231827	0.386985	0.356691	0.542523	0.42592	0.0400908	0.546165
799		0.261322	0.294831	0.0758577	0.441885	0.317111	0.149376	0.136146	0.260594	0.0362155	0.114562	0.189067	0.33049	0.177687	0.224627	0.379702	0.255437	0.224978	0.242929	0.342563	0.300254	0.376363	0.372756	0.386647	0.331908	0.1988	0.325217	0.256344	0.0511217	0.532237	0.218577	0.17718	0.147527	0.436377	0.251346	0.0423397	0.125981	-0.0265693	0.0803347	0.0110497	0.28897	0.0450552	0.255731	0.367899	0.348648	0.586803	0.348056	0.0742324	0.54518
800		0.270487	0.319517	0.0630631	0.480084	0.337707	0.185997	0.152718	0.274281	0.021586	0.0677765	0.178537	0.273235	0.144798	0.220263	0.37963	0.236749	0.22685	0.221109	0.319756	0.347979	0.459893	0.359578	0.396355	0.33506	0.192589	0.369692	0.255416	0.120267	0.536496	0.217811	0.229273	0.107438	0.418919	0.241856	0.0171958	0.109292	0.042836	0.114781	0.0771429	0.267921	0.0492302	0.249509	0.385736	0.351838	0.607195	0.391497	0.021881	0.564909
801		0.263354	0.310674	0.066126	0.443918	0.321922	0.122021	0.097887	0.264539	0.0252966	0.092271	0.217798	0.41845	0.227348	0.21223	0.326079	0.250082	0.228647	0.239657	0.314794	0.239934	0.459459	0.315605	0.371406	0.275699	0.177021	0.266463	0.275631	0.0748503	0.520861	0.222427	0.202752	0.153461	0.444488	0.249057	0.0819514	0.121076	-0.0124004	0.147234	0.0582456	0.215088	0.0825636	0.28886	0.328347	0.36911	0.597892	0.351945	0.00155159	0.573375
802		0.195219	0.312059	0.127391	0.503072	0.320893	0.128571	0.155382	0.242116	0.0496131	0.0964537	0.193677	0.347406	0.190569	0.200937	0.35507	0.203528	0.22846	0.308583	0.328116	0.282313	0.400712	0.356967	0.342663	0.290214	0.166245	0.248127	0.236882	0.045776	0.474161	0.236607	0.182109	0.170004	0.380898	0.242233	0.0535731	0.13467	0.00319675	0.107128	0.0483871	0.233014	-0.0298918	0.22668	0.324565	0.370209	0.64	0.357792	0.0311526	0.534079
803		0.30266	0.297255	0.106914	0.494174	0.350353	0.160289	0.187963	0.261224	0.136261	0.143354	0.173713	0.449963	0.166575	0.173093	0.387201	0.190061	0.23958	0.267907	0.355484	0.288647	0.389455	0.334259	0.368862	0.297639	0.157443	0.324107	0.254982	0.0644801	0.4139	-0.0620021	0.216783	0.141406	0.387925	0.2625	0.0356426	0.0873147	-0.000873617	0.0850537	-0.00925267	0.213374	0.0820513	0.221095	0.451348	0.336241	0.595068	0.39625	0.0595825	0.511785
804		0.292103	0.324517	0.0890389	0.500806	0.334758	0.117085	0.174686	0.20295	0.0772009	0.14552	0.166509	0.360341	0.195676	0.184384	0.371145	0.245825	0.203223	0.318476	0.336651	0.369899	0.413622	0.368232	0.283582	0.347186	0.208715	0.293753	0.209256	0.0891386	0.50315	0.227458	0.226318	0.102954	0.403736	0.24628	0.0936425	0.0593607	0.0279263	0.0960735	0.0247525	0.186471	0.148577	0.274113	0.427803	0.27679	0.603221	0.354478	0.0754352	0.513936
805		0.291601	0.315983	0.0908219	0.496671	0.305566	0.14316	0.162363	0.274336	0.0235294	0.091706	0.163813	0.395417	0.196443	0.233413	0.361101	0.237504	0.252143	0.252946	0.365629	0.364244	0.369163	0.270093	0.347111	0.345284	0.189655	0.306302	0.216953	0.0521576	0.511975	0.258872	0.193177	0.19459	0.39252	0.246603	0.0925872	0.119097	0.012474	0.112776	0.0600707	0.254448	0.117681	0.209104	0.340238	0.341208	0.540661	0.363405	0.0370949	0.605445
806		0.264353	0.29892	0.0827498	0.487779	0.312028	0.197499	0.166886	0.313448	0.0331156	0.123773	0.231188	0.439199	0.197541	0.218258	0.391738	0.235821	0.237363	0.301234	0.322382	0.313217	0.435273	0.391731	0.36258	0.297963	0.172089	0.351011	0.163655	0.0599774	0.509964	0.224971	0.194265	0.125053	0.371668	0.232579	0.0652848	0.103015	0.0509554	0.0877782	0.0419287	0.315364	-0.0206128	0.188583	0.390016	0.31009	0.603325	0.404444	0.0349108	0.556431
807		0.200988	0.266364	0.115756	0.499191	0.249623	0.118717	0.158311	0.319561	0.0397999	0.101568	0.243613	0.366187	0.201125	0.207505	0.428989	0.240253	0.197392	0.178923	0.312683	0.336489	0.419355	0.3066	0.42471	0.316014	0.193328	0.364478	0.171315	0.0176493	0.49278	0.213004	0.194841	0.123231	0.422798	0.297748	0.058062	0.101751	-0.0143569	0.0767306	0.106114	0.22314	0.0357608	0.195126	0.311171	0.313928	0.584217	0.365342	-0.0676403	0.568773
808		0.253968	0.310069	0.116392	0.498933	0.250188	0.212513	0.15288	0.291742	0.00656257	0.113395	0.175918	0.373907	0.170053	0.128802	0.367756	0.219134	0.219614	0.304242	0.320502	0.315522	0.456768	0.369103	0.428243	0.308901	0.17753	0.2958	0.198804	-0.00149813	0.502238	0.263994	0.173973	0.166667	0.440575	0.24483	0.0723225	0.126092	0.0576752	0.129252	0.0823364	0.242614	-0.0971764	0.237952	0.384854	0.328319	0.559669	0.352734	-0.0631458	0.542828
809		0.210526	0.28382	0.121202	0.514043	0.280015	0.194645	0.146585	0.313494	0.0257919	0.121082	0.248366	0.371366	0.196828	0.0808067	0.379261	0.27214	0.267148	0.259406	0.308389	0.389455	0.439168	0.343009	0.381267	0.331333	0.185977	0.300266	0.210789	0.081487	0.405311	0.191985	0.192432	0.130112	0.448197	0.213573	0.108601	0.096106	0.0223947	0.15339	0.10084	0.230769	0.0700301	0.253559	0.442674	0.253041	0.530698	0.359266	0.0104207	0.6227
810		0.246278	0.329203	0.081862	0.446798	0.241	0.174133	0.128696	0.281774	0.0117856	0.138409	0.211984	0.358518	0.199888	0.0681191	0.378627	0.278732	0.21271	0.27144	0.277953	0.299873	0.452727	0.30753	0.397535	0.368375	0.165006	0.275023	0.198194	0.0985165	0.496324	0.26108	0.220547	0.109904	0.39881	0.253489	0.114005	0.142022	0.0289855	0.0469909	0.104225	0.207127	0.0316725	0.254054	0.367278	0.26999	0.523205	0.394249	0.00537634	0.575468
811		0.225383	0.300748	0.137	0.436686	0.239954	0.136947	0.246161	0.239888	-0.0120746	0.117003	0.221115	0.401535	0.18225	0.169134	0.414119	0.248612	0.215453	0.268119	0.276169	0.39084	0.4543	0.280113	0.391372	0.286641	0.18688	0.304036	0.1996	0.101395	0.458519	-0.0391627	0.210238	0.167814	0.414042	0.220889	0.133229	0.0634591	-0.0169492	0.133503	0.0956284	0.194188	0.0725776	0.249028	0.359817	0.292668	0.492605	0.360256	0.0248186	0.581005
812		0.239515	0.305473	0.101393	0.500527	0.264257	0.137353	0.0978499	0.299766	0.0503824	0.0508244	0.203864	0.334056	0.218268	0.202629	0.442731	0.256301	0.184164	0.341835	0.321481	0.26507	0.477035	0.305615	0.419456	0.30465	0.154079	0.351253	0.227181	0.050566	0.504312	0.235338	0.211069	0.143096	0.428571	0.234982	0.121409	0.0911361	-0.0238025	0.10336	0.0958807	0.200715	0.0844071	0.225443	0.387437	0.318408	0.477154	0.332267	0.0466005	0.576085
813		0.261753	0.250267	0.0896774	0.495156	0.266975	0.196057	0.119069	0.315325	0.0305344	0.0272727	0.209386	0.377809	0.197531	0.176521	0.341818	0.238532	0.226635	0.258347	0.294898	0.299831	0.460128	0.309623	0.329713	0.310917	0.173821	0.330942	0.268504	0.0660201	0.493406	-0.0164609	0.157462	0.176177	0.407209	0.26466	0.142422	0.0929554	0.0160333	0.101351	0.0834492	0.24141	0.0243676	0.237274	0.388436	0.269363	0.439669	0.325656	0.0441234	0.644866
814		0.267239	0.307443	0.0735861	0.475987	0.272692	0.170068	0.161693	0.327259	0.0628415	0.0738782	0.201302	0.333333	0.15724	0.150936	0.395464	0.276939	0.228323	0.318328	0.33157	0.380319	0.453382	0.293993	0.343656	0.303892	0.1526	0.304309	0.228426	0.0865604	0.485662	-0.00272851	0.210941	0.143936	0.422036	0.228802	0.150938	0.0983333	0.0236032	0.0669492	0.130435	0.253056	0.0672113	0.245354	0.325357	0.23564	0.471179	0.372638	0.0244281	0.675089
815
816
817
818
819
820
821
822
823
824
825
826
827
828
829
830
831
832
833
834
835
836
837
838
839
840
841
842
843
844
845
846
847
848
849
850
851
852
853
854
855
856
857
858
859
860
861
862
863
864
865
866
867
868
869
870
871
872
873
874
875
876
877
878
879
880
881
882
883
884
885
886
887
888
889
890
891
892
893
894
895
896
897
898
899
900
901
[truncated: 462 more columns]

## Sheet: wt Msn4
Nuclear localization trajectory
	Light intensity (μW):	115	115	115	115	115	115	115	115	115	115	115	115	115	115	115	115	115	115	115	115	115	115	115	115	115	115	115	115	115	115	115	115	115	115	115	115	115	115	115	115	115	115	115	115	115	115	115	115
	Strain:	wt	wt	wt	wt	wt	wt	wt	wt	wt	wt	wt	wt	wt	wt	wt	wt	wt	wt	wt	wt	wt	wt	wt	wt	wt	wt	wt	wt	wt	wt	wt	wt	wt	wt	wt	wt	wt	wt	wt	wt	wt	wt	wt	wt	wt	wt	wt	wt
Frame:	Cell:
1		0.107554	0.149974	0.0837004	0.0345383	0.183141	0.114937	0.0956737	-0.00133664	0.0698915	0.117073	0.117536	0.222407	0.0719545	0.094049	0.0564151	0.06017	0.0889851	0.0839254	0.0981192	0.0254661	0.166355	0.0696771	0.100119	0.0682093	0.0669073	-0.00119246	0.152143	-0.182173	0.131584	0.0178651	-0.180381	0.168742	0.114875	0.0718826	0.135061	-0.0837563	0.107776	0.161967	0.102083	0.0155802	0.00806307	0.160108	0.0527538	0.115844	0.0730429	0.216904	0.122179	0.106614
2		0.085702	0.123706	0.107939	-0.00849457	0.188277	0.13065	0.027833	0.152549	0.111153	0.184219	0.0340459	0.191766	0.0635976	0.10424	0.0235804	0.0566975	0.102253	0.059632	0.137115	0.0369012	0.210091	0.118678	-0.00359281	0.102041	0.0537583	0.0261084	0.148951	-0.200663	0.144529	0.0369045	0.0669194	0.102601	0.0961878	0.0773968	0.121425	0.0395725	0.128993	0.0905172	0.0915081	0.0385104	-0.0470969	0.12755	0.0680193	0.113788	0.0892206	0.199345	0.0544482	0.0989927
3		0.114561	0.14218	0.0940747	0.0297872	0.223262	0.133685	0.0859865	0.149135	0.0386545	0.178837	0.0713119	0.207819	0.033823	0.0869004	0.053948	0.0457826	0.10633	0.0811054	0.152101	0.0363342	0.195222	0.0731827	0.0424687	0.0893434	0.0847664	0.0161732	0.175469	0.091779	0.152678	0.0528956	-0.135296	0.111806	0.152168	0.0895774	0.102784	-0.0756254	0.107317	0.177207	0.12754	0.0589492	-0.0544733	0.156692	0.082381	0.104994	0.145595	0.177767	0.0789009	0.11734
4		0.0514847	0.151385	0.122356	0.0142079	0.223921	0.112024	0.0932722	0.167315	0.027641	0.159832	0.00979325	0.182723	0.0332141	0.0958133	0.000244439	0.0160998	0.0972257	0.107457	0.140921	0.00397847	0.188912	0.0710059	0.0126739	0.06444	0.0704053	0.0484359	0.182211	-0.187866	0.20073	-0.00500455	-0.140019	0.119229	0.167295	0.124329	0.122445	-0.0415128	0.126506	0.127644	0.0735911	0.0229425	-0.0166697	0.160191	0.0681274	0.109165	0.136561	0.26692	0.100408	0.116919
5		0.0631874	0.117321	0.143058	0.0557393	0.199727	0.122977	0.0498622	0.123591	-0.0426248	0.122021	0.0614618	0.222881	0.0772727	0.0705688	-0.019861	-0.0105873	0.103517	0.123611	0.100314	0.0312648	0.166111	0.055334	0.0195713	0.118402	0.0949031	0.0405031	0.150408	0.0581472	0.18656	0.034245	0.0561185	0.0684977	0.166752	0.0956551	0.0994091	-0.043383	0.0777624	0.126112	0.0958584	0.0509418	0.146193	0.161339	0.0627919	0.0949208	0.116604	0.197298	0.100885	0.137833
6		0.134568	0.129418	0.16687	0.0207329	0.203189	0.154291	0.109403	0.139679	0.0471771	0.185209	0.0263802	0.220389	0.0926316	0.0817848	0.0142322	0.0239332	0.136832	0.141378	0.0971349	-0.00141376	0.172312	0.0801429	-0.0132839	0.123961	0.104942	0.00927086	0.136764	0.0918705	0.163359	0.041446	-0.0718756	0.105069	0.151706	0.0765607	0.132209	-0.0615068	0.133466	0.163058	0.0799346	0.0526995	-0.00919135	0.16709	0.0361446	0.111992	0.142709	0.241214	0.0111449	0.115065
7		0.0838337	0.132575	0.15582	0.0405273	0.210562	0.13976	0.100232	0.0281441	0.0393822	0.155195	0.0827567	0.204879	0.0327144	0.0940618	0.0469565	-0.0169607	0.122086	0.106901	0.085183	0.0481411	0.180254	0.0560561	-0.0236172	0.109448	0.072446	0.00947018	0.112247	-0.164928	0.149245	0.0452055	-0.15286	0.105548	0.170632	0.0759822	0.116006	-0.0470605	0.115542	0.129132	0.0987487	0.0625539	0.00249931	0.185804	0.0724788	0.102544	0.122111	0.369625	0.0377074	0.123392
8		0.0635063	0.172637	0.148677	0.0531189	0.218017	0.131845	0.107115	0.178631	0.0181644	0.145572	0.105869	0.2364	0.0808901	0.0468216	0.0405848	0.0178065	0.135759	0.121893	0.071387	0.0602063	0.171587	0.0995164	0.0195831	0.0551065	0.0838741	0.0317949	0.111605	-0.154447	0.10559	0.0573072	0.0998806	0.120939	0.161769	0.053644	0.107852	-0.0749926	0.112384	0.138578	0.087235	0.0943231	-0.00862789	0.147549	0.044226	0.111504	0.119972	0.235886	0.1037	0.0382001
9		0.136097	0.133707	0.174903	0.0219941	0.202605	0.12298	0.080062	0.15168	0.00379147	0.124457	0.0879822	0.20376	0.0738616	0.0419275	-0.00353001	0.0113636	0.192543	0.0972744	0.0911443	0.0132116	0.165409	0.04952	0.00883838	0.105167	0.0815972	0.0541251	0.0976168	-0.146695	0.120945	0.047619	-0.0951009	0.110772	0.190583	0.0494592	0.127591	0.0243613	0.0801213	0.156863	0.101368	0.0632746	0.0862644	0.165375	0.0458362	0.10135	0.13162	0.403418	0.094698	0.0206149
10		0.0458389	0.137664	0.10812	0.062031	0.188636	0.12129	0.0790162	0.160865	0.0165211	0.140799	0.0708705	0.208157	0.0605361	0.0483473	0.0193483	0.00113688	0.104743	0.0983302	0.144415	-0.000240327	0.189428	0.0387636	0.0481217	0.0533626	0.0732305	0.0739668	0.132866	0.0848144	0.118235	0.0130841	-0.11343	0.104628	0.163586	0.0684707	0.132417	-0.0412783	0.062635	0.178803	0.0978711	0.0613844	-0.00423529	0.147701	0.0539318	0.115898	0.186164	0.269314	0.00129366	-0.00900581
11		0.0531748	0.131565	0.142572	0.0362694	0.160938	0.104695	0.0811933	0.177833	0.0304028	0.133731	0.076492	0.227764	0.0501235	0.100119	0.0545734	-0.00275166	0.143505	0.100848	0.159702	0.0293834	0.152748	0.0131313	0.0348763	0.105805	0.104767	0.0306258	0.134553	-0.188089	0.111789	0.0574332	0.0472973	0.105999	0.157256	0.041046	0.105691	-0.034749	0.12828	0.132996	0.108272	0.104671	-0.00104345	0.133931	0.0585349	0.106454	0.191905	0.274043	0.0600836	0.0103749
12		0.115085	0.145026	0.117263	0.0495929	0.16859	0.082277	0.0561107	0.038738	0.0133333	0.157429	0.162288	0.236909	0.0642756	0.129434	0.0171544	-0.00448018	0.168205	0.0612728	0.149078	0.0314711	0.168807	0.0697072	0.0497766	0.119373	0.112498	0.0334475	0.141142	-0.172624	0.0894183	0.0254971	-0.142185	0.0812804	0.187753	0.013978	0.122972	-0.0570668	0.143852	0.127608	0.0843192	0.112345	0.0139376	0.138399	0.0497991	0.111677	0.180004	0.220864	0.0433194	-0.000471587
13		0.144175	0.145799	0.15913	0.0409877	0.144233	0.0895176	0.110294	0.152373	0.0196343	0.143412	0.131133	0.244624	0.0663082	0.0822583	0.0043202	0.0129335	0.138469	0.0562834	0.167642	0.0262009	0.172947	0.0528487	0.0736571	0.0804428	0.104845	0.0137131	0.125033	-0.164655	0.160048	0.0553731	-0.120693	0.125443	0.188219	0.0282917	0.115385	-0.0132275	0.118858	0.102402	0.0955444	0.0772968	-0.0162632	0.16134	0.0522548	0.125589	0.169416	0.229193	0.0465422	0.00223556
14		0.138636	0.152209	0.15383	0.018905	0.199349	0.0771727	0.0936037	0.159305	0.0442617	0.165727	0.120299	0.226308	0.110395	0.0933174	0.0192061	0.0174748	0.137539	0.0631403	0.167131	0.0938875	0.137421	0.0626438	0.0367765	0.0877193	0.0862818	0.00183007	0.100086	-0.170737	0.12706	0.00846262	-0.211379	0.114787	0.172716	0.0120918	0.0951336	-0.106434	0.126735	0.0587494	0.080242	0.0955721	-0.0167396	0.207079	0.0483245	0.118287	0.180538	0.224221	0.0630725	-0.0130872
15		0.125751	0.177219	0.15088	0.00880196	0.102552	0.127085	0.1039	0.10415	-0.00521336	0.144488	0.140335	0.216722	0.0732673	0.0677102	0.04172	0.00183866	0.105062	0.0541966	0.16585	0.0306245	0.140988	0.0351145	0.0532319	0.119585	0.0797651	0.060598	0.089673	-0.187175	0.141911	0.0282459	-0.0494971	0.095714	0.165342	0.0302177	0.13729	-0.0345452	0.150489	0.0229335	0.0500802	0.0858641	0.0320978	0.144048	0.0377762	0.127186	0.135614	0.246417	0.0554675	-0.0218372
16		0.114747	0.160574	0.125018	0.0120779	0.185804	0.0966838	0.0581818	0.0939964	0.0909091	0.156764	0.222157	0.225657	0.0619245	0.0103621	0.016546	0.0313621	0.12287	0.0284741	0.184729	0.0713428	0.126889	0.0645161	0.0413329	0.0690547	0.0855856	0.0272	0.14655	0.0761261	0.161483	0.0263767	0.0533822	0.076767	0.140256	0.0376241	0.122014	0.0652765	0.163391	0.0185232	0.0453629	0.100531	0.0589496	0.112299	-0.345157	0.115737	0.137471	0.259495	0.0691559	-0.0472719
17		0.0906574	0.125991	0.155867	-0.0115998	0.159328	0.103594	0.049402	0.13601	0.00983091	0.160801	0.142108	0.230295	0.0870827	0.0596011	0.0257202	-0.00717593	0.131277	0.0853209	0.21144	0.104558	0.131851	0.00768836	0.00253165	0.0981845	0.102132	0.0171549	0.110398	-0.198528	0.199034	-0.029398	-0.151612	0.1333	0.14445	0.0237037	0.0953947	-0.0292169	0.142214	0.0711744	0.0591568	0.0396514	0.0924691	0.060529	-0.289501	0.115138	0.144498	0.225145	0.0896992	-0.00658049
18		0.0638003	0.132159	0.0911043	-0.014436	0.134369	0.0485482	0.105726	0.066612	0.0127752	0.155556	0.163731	0.252351	0.105149	0.0444706	0.0538703	-0.00778979	0.170934	0.0150778	0.142238	0.0637989	0.13603	0.122092	-0.00227347	0.0754893	0.0852287	0.0471149	0.129853	0.110048	0.277875	0.0464839	0.0517633	0.116959	0.119721	0.0544161	0.0939002	0.000910194	0.0971834	0.0202287	0.095858	0.0614305	-0.0154664	0.104781	-0.288183	0.116744	0.0946039	0.202311	0.05786	0.015873
19		0.0276753	0.139178	0.0810233	-0.00684932	0.146532	0.0191112	0.064695	0.129471	0.0439473	0.165801	0.127867	0.207746	0.0572049	0.0812654	0.0964173	-0.0110504	0.156551	0.0278468	0.103216	0.0432039	0.105482	0.082141	-0.0210728	0.0831793	0.0964353	0.0512129	0.0990332	0.0711182	0.2148	0.0401937	0.0338462	0.131512	0.127391	0.0322051	0.0707625	-0.0288506	0.124159	0.0358464	0.0652882	0.0601117	0.023058	0.0699318	0.0465368	0.107414	0.151107	0.209256	0.0556875	0.0245902
20		0.0931677	0.137428	0.0846413	-0.0163774	0.101664	0.0878187	0.0493631	0.0709234	-0.00195122	0.118311	0.1101	0.23742	0.0757576	0.0544549	0.0344473	-0.00116795	0.0940964	0.0409877	0.116641	0.0495768	0.137968	0.0857143	0.0233615	0.0906034	0.110441	0.0743889	0.125165	0.113568	0.239148	0.0820399	-0.151382	0.118702	0.169996	0.0390016	0.0989092	0.00345449	0.138683	0.111598	0.107991	0.0419214	0.0017192	0.145887	0.0485888	0.11747	0.134564	0.165145	0.0278736	0.028043
21		0.125435	0.152607	0.0622543	-0.00788566	0.132497	0.0696587	0.0577778	0.0259274	0.02126	0.133181	0.0919573	0.202869	0.0836324	0.100142	0.0604797	0.0275531	0.0586728	0.0697329	0.117794	0.0814924	0.155303	0.0129938	0.0368708	0.118786	0.0657371	0.0271967	0.0785077	0.0790828	0.238036	0.0386473	-0.152698	0.134461	0.153563	0.0178761	0.0990462	-0.020932	0.113905	0.0862644	0.0699271	0.0672547	0.134358	0.129964	-0.171528	0.137439	0.139758	0.181836	0.0228406	0.0827412
22		0.152765	0.170759	0.146949	-0.0335373	0.172922	0.0722523	0.0270701	0.0274669	0.0723061	0.178078	0.0645892	0.190326	0.104895	0.101683	0.00695339	0.0303387	0.0771228	0.0733648	0.0937124	0.0809877	0.18345	0.0315844	0.0324675	0.100226	0.0752284	0.104004	0.134979	-0.189309	0.265015	0.0565238	-0.0849939	0.198042	0.135006	0.00222827	0.0797167	0.0302333	0.125823	0.08375	0.0611896	0.0938628	0.144048	0.101682	0.0539374	0.122559	0.132987	0.127216	0.0422686	0.0479549
23		0.136912	0.170987	0.115109	0.0101813	0.0797657	0.0992474	0.0849006	0.0260179	-0.0176836	0.159796	0.0865551	0.226454	0.0680859	0.0764143	0.043205	0.0402653	0.0699024	0.0873979	0.134194	0.0688637	0.146509	-0.0346806	0.0673203	0.160983	0.10447	0.0940306	0.135781	0.0720183	0.24843	0.00547489	-0.144603	0.213987	0.150503	0.00375908	0.0827675	-0.017953	0.108836	0.0712462	0.093867	0.0489978	0.14734	0.098212	0.0659181	0.108954	0.151061	0.149826	0.042948	0.118984
24		0.093772	0.188858	0.203251	-0.0145715	0.0384004	0.0513909	0.0539177	0.0591311	0.0487129	0.206127	0.0252769	0.184643	0.0489945	0.0751432	-0.00363448	0.0633668	0.0605202	0.0940509	0.108629	0.0729656	0.161017	0.00259808	0.080407	0.118976	0.0712215	0.0976268	0.0815165	0.100879	0.255914	0.00673322	-0.00921942	0.257083	0.149419	0.0209755	0.0834715	0.0813774	0.130172	0.0843529	0.0788903	0.0213428	0.130967	0.103698	0.0600399	0.107521	0.156306	0.203313	0.0596169	0.0520397
25		0.166162	0.173104	0.119617	0.00471347	0.122839	0.0609641	0.0943396	0.0534351	0.0749041	0.113912	0.12761	0.240756	0.0628215	0.0681231	0.0157095	0.0456432	0.0698994	0.0898174	0.105595	0.0428016	0.155063	0.0178478	0.0153244	0.12048	0.0963355	-0.00156331	0.0849016	0.0926518	0.257668	0.0118272	-0.125025	0.280307	0.134783	0.024966	0.0887466	0.0169914	0.127636	0.0333888	0.111164	0.0634058	0.132835	0.0754233	-0.156195	0.113699	0.198788	0.170441	0.0373095	0.0676764
26		0.119737	0.153168	0.152337	0.0124564	0.134762	0.0689655	0.0911023	0.0785066	0.0922271	0.142163	0.0957787	0.224336	0.0982192	0.0753698	-0.0126775	0.0304885	0.0990944	0.104926	0.0882607	0.0481629	0.130922	0.0192867	0.0803922	0.102814	0.0350224	0.0820975	0.107925	0.0820285	0.268378	0.0552408	-0.13238	0.291174	0.154874	0.0548786	0.0508724	0.0260401	0.121663	0.110187	0.128087	0.0738523	0.127153	0.12312	0.0362976	0.109132	0.165527	0.185229	0.0395121	0.117618
27		0.131148	0.163271	0.172817	-0.000750188	0.095796	0.0585447	0.0734284	0.043765	0.0552804	0.180459	0.110528	0.203276	0.114355	0.0723645	-0.000773794	0.0240151	0.074883	0.0667652	0.101046	0.0917293	0.164524	0.0194634	0.0461334	0.0987446	0.0729472	0.0242473	0.11567	0.0829406	0.263809	0.0674076	-0.138712	0.267262	0.147446	0.0547755	0.0782609	-0.0316841	0.0975057	0.0842932	0.0666347	0.113636	0.0928608	0.0740834	-0.182092	0.0971937	0.188967	0.170107	0.0565419	0.0988958
28		0.117549	0.144353	0.159187	-0.01001	0.122129	0.0984776	0.0864721	0.0767091	0.0264683	0.151787	0.048453	0.252014	0.0566516	0.0974712	-0.00076864	0.0377852	0.153134	0.0783872	0.113186	0.0724931	0.167238	0.0424974	-0.0075188	0.112745	0.0923817	-0.00182149	0.111415	0.0439842	0.273163	0.0588789	-0.150607	0.271441	0.112681	0.0320111	0.0863971	0.0301845	0.108379	0.0794521	0.0745972	0.0995261	0.0789447	0.0587938	0.0372043	0.109011	0.150266	0.205717	0.0133788	0.11221
29		0.133836	0.149862	0.168044	0.0169661	0.0611136	0.0866401	0.0344828	-0.00730215	0.128777	0.131387	0.110194	0.224858	0.0768949	0.0974112	0.0512284	0.000594742	0.0968586	0.0707372	0.0863742	0.0668979	0.196597	0.0272109	0.0423924	0.118771	0.102998	0.0727273	0.0648424	0.0487805	0.281759	0.0697788	-0.154878	0.277476	0.132259	0.0329096	0.117463	-0.0100947	0.068323	0.0323913	0.0586885	0.104965	0.101779	0.12929	-0.207069	0.126961	0.173648	0.175632	0.0239001	0.135301
30		0.182054	0.127041	0.167963	0.00900901	0.0495495	0.0675991	0.0427721	0.0627785	0.122159	0.151223	0.101355	0.26944	0.08905	0.0637394	0.0619697	0.0364112	0.107861	0.0947159	0.0529834	0.0485056	0.193965	0.0628095	0.0527363	0.145064	0.0756388	0.0526316	0.0631444	0.0693723	0.273649	0.0674528	0.0155247	0.227465	0.187762	0.00680035	0.0846522	-0.00684186	0.149171	0.0441911	0.0730812	0.0701636	0.00247207	0.134321	0.0515163	0.102506	0.180011	0.114412	0.0290948	0.122147
31		0.178992	0.120133	0.176217	0.0421106	0.0823529	0.0469549	0.0581522	0.0637125	0.0664786	0.147933	0.0457859	0.256349	0.0353026	0.0962383	0.0302714	0.0436754	0.0842132	0.0780178	0.0583551	0.0671976	0.169864	0.0286767	0.0629605	0.115618	0.0561105	0.112782	0.0702821	-0.177189	0.234257	-0.0114888	-0.171926	0.244285	0.162359	0.0361404	0.121206	0.0103708	0.090595	0.0779545	0.103343	0.0806955	0.060513	0.144813	-0.0491457	0.0749237	0.191786	0.0614265	0.0287712	0.102689
32		0.176777	0.0990207	0.201274	0.0195184	0.0768882	0.0426429	0.037741	0.132861	0.096013	0.153487	0.0532196	0.242243	0.0378082	0.123819	0.0243775	0.02937	0.0625641	0.103555	0.0865731	0.0604929	0.176856	0.0858034	0.0772372	0.123711	0.0792017	0.0972516	0.0834683	-0.135695	0.248888	0.0187861	0.0380123	0.251991	0.165677	0.0531553	0.112195	-0.0149626	0.087256	0.054919	0.053181	0.0947558	0.0116429	0.150764	-0.0202982	0.106131	0.218236	0.0782762	0.030989	0.113578
33		0.177179	0.15689	0.221489	0.00149402	0.0447284	0.0625579	0.0478752	0.127642	0.116501	0.149199	0.0588918	0.256853	0.056866	0.0769777	0.0127306	0.0341952	0.0445013	0.101947	0.0782931	0.0435	0.17123	0.102192	0.0468338	0.110396	0.0770204	0.123317	0.1074	0.0492112	0.244657	0.0740128	0.0104037	0.211664	0.139256	0.056039	0.108524	0.0147287	0.129462	0.053222	0.0830752	0.130651	-0.0162076	0.147688	-0.0776386	0.106668	0.18586	0.0630435	0.0565428	0.129345
34		0.178872	0.112472	0.239451	0.00527241	0.0733485	0.0413073	0.0240899	0.0585842	0.13768	0.112903	0.0875332	0.238142	0.0925175	0.0725015	0.0157895	0.0558841	0.0402702	0.061869	0.0925373	0.0694789	0.200657	0.0786458	0.0850992	0.123188	0.10925	0.132275	0.136215	-0.154073	0.274956	0.0122429	0.0309365	0.218112	0.133045	0.0816523	0.120628	-0.0225681	0.128705	0.0256902	0.0983583	0.116027	-0.0211337	0.151499	0.0721347	0.0759892	0.209585	0.0898215	0.0700706	0.0741794
35		0.103448	0.164977	0.226996	0.0559134	0.0279355	0.0719963	0.0150809	0.149643	0.170048	0.15217	0.0683811	0.247822	0.0276163	0.0732821	-0.00235911	0.0532246	0.069719	0.144179	0.0685409	0.0132353	0.212999	0.101967	0.0871033	0.138296	0.146554	0.127292	0.0973251	0.0676727	0.247604	0.00270204	0.0651261	0.184053	0.14372	0.0674226	0.138675	0.0455396	0.0826893	0.0365132	0.107653	0.110108	0.0630506	0.159798	0.0583288	0.101779	0.166294	0.084998	0.0748299	0.0407088
36		0.0837004	0.0980822	0.17956	0.044677	0.0693431	0.028103	0.0582155	0.168934	0.127919	0.144323	0.0811442	0.267911	0.0653211	0.0772548	-0.0384516	0.0462316	0.0855809	0.104978	0.0626238	0.0784508	0.202632	0.0836842	0.0562626	0.113067	0.106831	0.146801	0.0943331	-0.0947368	0.252262	0.0437561	0.019452	0.174306	0.106037	0.05501	0.118808	-0.0205607	0.133229	0.03	0.145006	0.079991	0.00368563	0.1597	0.0637119	0.0967083	0.178742	0.114972	0.0368974	0.0587669
37		0.0810937	0.103659	0.170145	0.0208602	0.0912854	0.0422862	0.0477759	0.158641	0.131388	0.118075	0.0893592	0.268958	0.0698263	0.0598331	0.0292887	0.0277411	0.0263839	0.064047	0.093511	0.0272841	0.168104	0.0493534	0.0550551	0.0887619	0.101035	0.116733	0.0580679	0.067869	0.258878	0.0410754	0	0.24461	0.121024	0.0603262	0.0932418	-0.151582	0.0599381	0.00930766	0.114637	0.066487	0.0686294	0.136471	0.0833488	0.14226	0.223619	0.0996229	0.0678149	0.116443
38		0.14132	0.146637	0.159244	0.0159939	0.0740056	0.0313589	0.0250667	0.171578	0.123563	0.130661	0.0576867	0.255748	0.0702881	0.0688594	0.0215865	0.0462018	0.0425476	0.0474248	0.0493121	0.02673	0.174548	0.0794913	0.0701522	0.107605	0.124328	0.11595	0.0717528	-0.135605	0.275633	0.0502102	0.00147524	0.217199	0.106803	0.0685122	0.110593	-0.00313676	0.127925	0.0493193	0.176635	0.0239362	0.0325901	0.123012	0.036592	0.120455	0.260736	0.132708	0.0676447	0.126178
39		0.0641297	0.128663	0.179878	0.0388875	0.133146	0.085329	-0.040272	0.109124	0.123406	0.145103	0.097475	0.233878	0.0508597	0.059579	0.0590728	0.0607415	0.0401251	0.0307731	0.0456778	0.0476663	0.178143	0.10169	0.0331658	0.139355	0.142708	0.143617	0.0409815	0.0700426	0.273587	0.0746411	0.0541408	0.217938	0.10301	0.073901	-0.141927	-0.0548417	0.167555	0.00887917	0.157225	0.0231942	0.0798948	0.112937	0.0474626	0.127681	0.196462	0.15113	0.0427807	0.102207
40		0.0645463	0.130701	0.148065	0.0360406	0.086351	0.09364	0.0905149	0.114973	0.127303	0.135207	0.155821	0.254747	0.0602099	0.0813856	0.0420746	0.0450103	0.019075	0.0283688	0.0941029	0.0427136	0.176407	0.10255	-0.00134953	0.129696	0.133255	0.092247	0.0567333	-0.134758	0.262842	0.0433483	0.0077325	0.186529	0.128965	0.0777193	-0.158354	0.0657143	0.112611	0.0487263	0.157639	0.0199027	0.0756542	0.128355	-0.0340136	0.11459	0.226014	0.113655	0.014773	0.142329
41		0.0792311	0.138564	0.144617	0.0407263	0.126304	0.0970943	0.0521146	0.15836	0.136053	0.156912	0.0955339	0.279884	0.0556174	0.0789505	0.0394529	0.0444525	0.0467532	0.079528	0.0967904	0.0433483	0.152501	0.047492	0.0658073	0.142051	0.105748	0.103226	0.0612957	0.064602	0.221152	0.13343	0.0539402	0.196134	0.10544	0.0716581	0.111839	-0.0469714	0.126383	0.0158277	0.12992	0.0362416	0.0672016	0.139609	0.0540741	0.132391	0.214099	0.111403	0.0247978	0.158621
42		0.0809802	0.127394	0.137874	0.0213422	0.107465	0.108639	0.0459267	0.156924	0.0870798	0.131656	0.111705	0.268132	0.0844626	0.100802	0.0412698	0.072649	0.0833333	0.0941238	0.078747	0.0755378	0.16585	0.0477461	0.0806562	0.14551	0.114438	0.0211082	0.0756965	-0.105991	0.223825	0.0467706	0.00632111	0.164579	0.097089	0.0447034	0.141125	-0.0210144	0.145252	0.0914826	0.108844	0.0802788	0.0586214	0.133744	0.0581222	0.12782	0.227704	0.0959208	0.0116059	0.0944222
43		0.0801509	0.122154	0.106537	-0.00355872	0.0732491	0.137873	0.0253411	0.108461	0.140264	0.102093	0.0717475	0.246995	0.0525547	0.0636047	0.075956	0.0492479	0.0496862	0.0744436	0.104641	0.0535083	0.161282	0.0783117	0.030445	0.147418	0.116717	0.0465362	0.0970064	0.0568799	0.221398	0.0390644	-0.180201	0.176532	0.0812521	0.0547706	0.168893	0.0348517	0.105069	-0.0238338	0.0484607	0.12537	0.0110847	0.127031	-0.061985	0.0998982	0.289346	0.110909	-0.0192719	0.120901
44		0.0304007	0.11136	0.0842872	0.0155216	0.0654206	0.138417	0.0721821	0.162916	0.114507	0.118997	0.089891	0.198898	0.0311062	0.0816449	0.0402116	0.0606286	0.076883	0.0497409	0.0598547	0.0883555	0.182387	0.0984456	0.0161507	0.141072	0.0869565	0.0823402	0.0726148	-0.145995	0.141585	0.12703	-0.182596	0.196222	0.106586	0.0508951	0.148701	-0.0215552	0.129691	-0.0234122	0.0287766	0.104404	0.0103668	0.127234	0.039573	0.0970665	0.180669	0.105506	0.0419032	0.107606
45		0.0730796	0.11532	0.109201	0.0742946	0.122032	0.124095	0.0934218	0.162684	0.127431	0.140994	0.104451	0.282218	0.0624769	0.102847	0.0640756	0.0516987	0.0757654	0.0391236	0.0475345	0.0865779	0.178735	0.110928	0.0321707	0.155886	0.143305	0.113828	0.122884	0.0815348	0.182687	0.0411026	0.0124762	0.216758	0.120682	0.0432211	0.135621	-0.0165196	0.118856	0.0348927	0.0368337	0.0985088	0.0616487	0.107676	0.0172035	0.076975	0.172554	0.130417	0.0475156	0.11678
46		0.130537	0.0862745	0.102461	0.00386498	0.104066	0.124793	0.055832	0.167463	0.0575684	0.192454	0.0781203	0.254094	-0.0109489	0.104662	0.0477951	0.0877541	0.0562948	0.0219809	0.0475947	0.101509	0.171742	0.152533	0.0359906	0.169733	0.131769	0.0952762	0.124601	-0.102968	0.211071	0.0403789	-0.174066	0.245786	0.100444	0.0653493	0.0901115	-0.0371622	0.0569969	0.101339	-0.000237451	0.142206	0.0154934	0.11523	0.0447706	0.0938416	0.188798	0.102004	0.0518842	0.0960758
47		0.0461467	0.133556	0.0895511	0.0513211	0.0594446	0.129164	0.122101	0.200158	0.0279791	0.1508	0.0914937	0.272136	0.010127	0.112533	0.0492572	0.0330833	0.0420811	0.0387114	0.0655111	0.111507	0.175519	0.174489	0.0341594	0.145822	0.143641	0.0918861	0.129807	-0.130055	0.222497	0.0215108	0.0082435	0.260467	0.0800607	0.0793267	0.125422	0.0893001	0.0960784	0.0428852	0.0794004	0.105216	0.080505	0.123614	0.0584295	0.101985	0.17779	0.129635	0.0635651	0.0645043
48		0.164892	0.106953	0.123835	0.0617443	0.0120811	0.0926623	0.084432	0.196094	0.104895	0.154925	0.125037	0.272032	0.00383702	0.063382	0.0391384	0.066781	0.0914184	-0.00229416	0.102273	0.158329	0.177226	0.198218	0.0273187	0.138708	0.184409	0.0715626	0.114243	-0.0995851	0.215662	-0.0135501	-0.103071	0.246447	0.0860473	0.0728022	0.118751	0.135643	0.0744094	0.0384017	0.12305	0.0986931	0.0610827	0.17695	0.0389802	0.0682385	0.177996	0.0943281	0.0509221	0.057373
49		0.143811	0.131115	0.101503	0.0421811	0.0558776	0.0692271	0.0778309	0.143764	0.0421286	0.109977	0.096986	0.306896	0.0513539	0.144354	0.0317003	0.0589544	0.098657	0.040272	0.0978994	0.132468	0.140674	0.162905	0.0291067	0.0682761	0.140834	0.0677966	0.125111	0.109507	0.2184	0.0216042	0.0542402	0.241113	0.112184	0.0572464	0.129882	0.0448148	0.0758266	0.0147155	0.127828	0.0967596	0.0705991	0.174457	0.0335071	0.0933728	0.178452	0.095857	0.0251148	0.0679318
50		0.108468	0.0886713	0.140363	-0.0135308	0.0769942	0.132111	0.0588235	0.200079	0.00137985	0.112922	0.0994118	0.273344	0.0697847	0.114846	0.0398089	0.0796482	0.120553	0.0855939	0.0492642	0.0986133	0.161673	0.137017	0.00168407	0.122044	0.143789	0.0682901	0.153069	-0.171467	0.249064	0.0178394	-0.0795978	0.238382	0.0563523	0.0495319	-0.10408	0.00468422	0.0854769	0.118223	0.13643	0.09002	0.0553859	0.164212	-0.0149584	0.0918148	0.204345	0.0862244	0.0192202	0.0583667
51		0.174316	0.148888	0.164058	0.00127518	0.0930233	0.124882	0.0473815	0.148777	-0.0166865	0.138503	0.0738488	0.256531	0.0337913	0.132011	0.0260281	0.0430081	0.11168	0.0729059	0.0819756	0.112494	0.156284	0.210541	0.0304274	0.0939822	0.145474	0.0829832	0.122807	0.0947619	0.231254	0.0151886	-0.133613	0.197726	0.0389699	0.0639713	-0.0712188	-0.0107212	0.0854043	0.0641936	0.130959	0.102918	0.0493201	0.165346	0.00167442	0.0955907	0.230017	0.101432	0.025935	0.0694341
52		0.185896	0.0828484	0.150592	0.000762583	0.0747577	0.148782	0.0406091	0.13785	0.0803938	0.160034	0.0685174	0.291614	0.0858434	0.146386	0.00105097	0.0542655	0.12	0.0844701	0.0600229	0.0265306	0.164503	0.1297	0.0523098	0.0697417	0.135973	0.085883	0.121687	-0.169266	0.248719	-0.0195399	-0.150771	0.217029	0.106339	0.0687153	-0.0796957	0.059854	0.113332	0.0851852	0.154059	0.0727884	0.0993827	0.166576	0.0334642	0.11656	0.216003	0.109437	0.0183883	0.0827561
53		0.184564	0.125106	0.131978	0.0228216	0.0959478	0.188774	-0.00805332	0.118982	0.101923	0.105648	0.0737463	0.283019	0.0594796	0.144886	0.0229612	0.0587652	0.108198	0.0772487	0.0688824	0.117785	0.162029	0.102371	0.0698943	0.0846325	0.150238	0.0148462	0.137494	0.113446	0.234016	0.0358486	-0.0792468	0.116195	0.0674527	0.116708	-0.0618169	0.11974	0.121936	0.0734672	0.0923114	0.105771	0.0902131	0.167347	0.00908248	0.0885335	0.23795	0.150835	0.0235915	0.0766071
54		0.209347	0.139162	0.163375	0.0356319	0.0847458	0.17497	0.0793132	0.1636	0.0825762	0.127285	0.0866882	0.223738	0.0176024	0.130242	0.0361771	0.0651474	0.127492	0.0791139	0.0477163	0.0801233	0.185462	0.0728942	0.0670315	0.0688943	0.180594	0.0597333	0.137481	0.11533	0.183122	0.0116423	-0.117832	0.0614315	0.0853754	0.0881207	-0.0944012	0.0328378	0.117799	0.112458	0.152649	0.109506	0.0276243	0.155106	0.020332	0.101232	0.221377	0.100763	-0.00744417	0.104266
55		0.199044	0.119256	0.145541	0.00310078	0.1245	0.198643	0.0745186	0.109693	0.101764	0.0903098	0.0860183	0.24293	0.0430427	0.0886598	0.0474404	0.0217797	0.119754	0.0549855	0.0132248	0.100077	0.149715	0.146799	0.0171939	0.0786059	0.145038	0.0935829	0.149374	-0.114027	0.161092	0.0237734	-0.101981	-0.111231	0.0889979	0.119844	-0.105967	-0.0325401	0.074344	0.0881216	0.121642	0.0827882	0.0457923	0.162993	0.0154937	0.0995165	0.234789	0.122662	0.0233333	0.0917509
56		0.251285	0.084276	0.144811	0.016658	0.128421	0.172182	0.102087	0.143339	0.152033	0.106922	0.0214013	0.233566	0.0275605	0.111785	0.0502912	0.0268332	0.060816	0.0549738	-0.0139887	0.0949633	0.133968	0.142464	0.0460048	0.0858736	0.175704	0.0488323	0.0956005	-0.219607	0.143889	0.0478577	-0.146352	0.0411613	0.0734222	0.131346	-0.108821	0.00815927	0.0997532	0.150311	0.0822553	0.0697674	0.0427748	0.171914	0.0121655	0.107633	0.239118	0.116815	0.0449026	0.132629
57		0.212564	0.148828	0.178352	0.0200528	0.0687269	0.109742	0.117631	0.141591	0.135468	0.133713	0.0732558	0.227714	0.0723117	0.104235	0.0296712	0.0177706	0.0957614	0.0582627	0.0745924	0.106618	0.110971	0.139394	0.039031	0.116558	0.176236	0.0881558	0.116536	0.0728946	0.128759	0.0238925	-0.087186	0.0416667	0.0981747	0.146115	-0.07384	0.117685	0.106357	0.0902546	0.0763095	0.0748879	0.0231295	0.160501	-0.0033532	0.0857726	0.249283	0.122739	0.0890258	0.127987
58		0.128971	0.111794	0.156165	0.0522757	0.0992759	0.104685	0.107987	0.122429	0.115289	0.136213	0.058651	0.221507	0.0822462	0.0703013	0.0546917	0.00111317	0.0836756	0.0662461	0.0633392	0.0840833	0.0975993	0.11679	0.0835339	0.0853408	0.17655	0.0876051	0.104084	-0.196811	0.127173	0.0144413	-0.171144	0.065193	0.111032	0.153202	-0.0665699	0.129783	0.0746854	0.12015	0.0651386	0.0942045	0.0207861	0.160154	-0.00722983	0.0771661	0.258856	0.0797856	0.0238029	0.145193
59		0.184531	0.141403	0.168451	0.0393971	0.129146	0.125881	0.0489433	0.121147	0.136763	0.138075	0.0791754	0.234101	0.0818802	0.0826977	0.0294352	0.00236172	0.0505155	0.101183	0.0923136	0.0873635	0.102218	0.124452	0.0342489	0.0995137	0.196057	0.0724249	0.11609	0.0820525	0.132075	0.0157934	-0.164104	0.0107847	0.114003	0.174595	-0.107513	0.0667766	0.107789	0.122255	0.0633098	0.099278	0.00768233	0.168035	0.0154717	0.0776481	0.258651	0.0762601	0.0406828	0.153245
60		0.199706	0.125211	0.146591	0.0367305	0.0760996	0.149354	0.0412628	0.1004	0.168108	0.150382	0.116058	0.193604	0.0627264	0.112543	0.0394877	0.0110986	0.128828	0.0600262	0.168454	0.0676341	0.0879708	0.108873	0.0162162	0.076093	0.166442	0.0200782	0.0781986	0.141755	0.136224	-0.00501505	-0.141717	0.0293135	0.0739746	0.194449	-0.116396	0.152267	0.071686	0.11439	0.0838672	0.0793508	0.0138277	0.133828	0.0165494	0.113407	0.261817	0.095991	0.066819	0.129272
61		0.151646	0.132496	0.142375	0.0261233	0.120848	0.0801034	0.0440602	0.120204	0.157851	0.147635	0.0994608	0.202271	0.0894091	0.0876089	0.0156043	0.0581599	0.0857143	0.118945	0.122607	0.00310398	0.0950347	0.0858995	0.0531368	0.0483781	0.194225	0.0864198	0.076012	0.109514	0.187545	0.00873908	-0.102306	0.0286139	0.105038	0.185765	-0.140703	-0.0282305	0.0729883	0.0859198	0.101575	-0.0150843	0.0101948	0.153595	0.0203075	0.0871596	0.252358	0.0903802	0.0614306	0.160074
62		0.209517	0.135964	0.161138	0.0688377	0.0901428	0.0964056	0.0601336	0.232996	0.129649	0.11071	0.0867526	0.199707	0.112779	0.0686061	0.00944386	0.0527239	0.0878274	0.0477932	0.1003	0.0622257	0.104774	0.0649702	0.0325866	0.0915916	0.191618	0.0478709	0.049773	-0.111472	0.176677	0.00831863	-0.147756	-0.0466813	0.146265	0.188129	0.0408823	-0.0773989	0.0583549	0.0178218	0.0885964	0.0330858	0	0.109769	0.0234509	0.116863	0.236321	0.139729	0.019072	0.15999
63		0.226346	0.10625	0.211371	0.0479216	0.10332	0.0584687	0.0845701	0.162682	0.168626	0.109424	0.1352	0.191029	0.0785124	0.113141	0.0334052	0.0465781	0.0836777	0.110875	0.0538642	0.0419038	0.11685	0.123413	0.0453297	0.0389033	0.176214	0.0750881	0.112514	0.0997382	0.128337	-0.0017726	-0.015595	0.0282633	0.16248	0.17728	0.0857681	-0.0252157	0.0879303	0.0646195	0.0726846	0.0271361	0.00256259	0.127163	0.0466361	0.113707	0.278528	0.118443	0.0200669	0.155058
64		0.210719	0.0981387	0.179794	0.0290348	0.0894996	0.101307	0.0273254	0.201132	0.133361	0.144229	0.105012	0.246368	0.0615327	0.0866237	0.047367	0.0449113	0.0642347	0.113132	0.108119	0.0768025	0.11987	0.118672	0.0431849	0.105847	0.16033	0.0820916	0.0634206	-0.110853	0.1724	-0.0336563	-0.152443	-0.00309372	0.17523	0.180347	0.0808062	-0.120278	0.0583333	0.0679716	0.0629014	0.0442838	0.0221965	0.179501	0.0410484	0.113339	0.247257	0.165972	0.0319865	0.0980296
65		0.134085	0.123404	0.206684	0.0509284	0.0733302	0.0711373	0.0550836	0.239495	0.124194	0.138579	0.139057	0.228327	0.105896	0.120473	0.023898	0.0728593	0.0415571	0.111579	0.113777	0.0726644	0.110608	0.0844349	0.0438356	0.0629892	0.165164	0.0384719	0.119583	-0.03188	0.181071	-0.0328449	0.0591806	0.067658	0.171835	0.155612	0.123824	0.042687	0.0705394	-0.0108738	0.107187	0.0837283	0.138404	0.153576	0.0688588	0.11182	0.208284	0.137402	0.0460508	0.0838868
66		0.152252	0.154857	0.201936	0.0667735	0.0410645	0.0270027	0.0858345	0.176401	0.15836	0.117962	0.114364	0.195306	0.0723051	0.114444	0.0574342	0.0771157	0.0543911	0.0915828	0.0751325	0.0330988	0.141191	0.108808	0.0523416	0.113905	0.188551	0.0719095	0.133595	-0.0815166	0.213	-0.0104299	-0.13419	0.0841157	0.1714	0.146274	0.0911124	-0.0279813	0.0572768	0.0599419	0.034039	0.0578286	0.023101	0.128331	0.0521254	0.120819	0.267734	0.117134	0.0504367	0.0891209
67		0.163775	0.116279	0.185174	0.043848	0.0524613	0.106158	0.0991391	0.211994	0.097991	0.11815	0.144346	0.189683	0.0923312	0.138128	0.0256547	0.0344569	0.0454308	0.0910053	0.078439	0.0954907	0.122088	0.113567	0.0013587	0.076666	0.161411	0.018115	0.177873	-0.0683862	0.215472	-0.000505306	0.0401035	0.0656584	0.198496	0.188611	0.0793238	0.0385443	0.0650671	0.0569976	0.0723121	0.0520903	0.0245494	0.131148	0.0452261	0.0957689	0.225981	0.0946519	0.0170343	0.0791687
68		0.148745	0.201752	0.153983	0.0214018	0.0908224	0.058716	0.0597388	0.142321	0.146475	0.167427	0.0983607	0.211081	0.0692542	0.188149	0.0783784	0.0496489	0.0503094	0.121899	0.0901961	0.121665	0.107823	0.0648298	0.0292599	0.0849356	0.186395	0.0490586	0.18833	-0.0570962	0.216097	0.027027	-0.135386	0.065965	0.180544	0.184854	0.0772114	-0.0205111	0.127067	0.00946621	0.106385	0.0782569	-0.0114897	0.160556	0.0626692	0.0775775	0.234286	0.102007	0.0230467	0.0527353
69		0.138359	0.130854	0.145287	0.0822511	0.10272	0.0618081	0.0614869	0.206861	0.127861	0.156359	0.11754	0.201931	0.0592494	0.188689	0.0255599	0.0345345	0.00501716	0.0797513	0.0623769	0.110633	0.0996528	0.0813449	-0.00793377	0.0852167	0.163681	0.0554514	0.218271	-0.0750302	0.232158	-0.0202855	0.0299978	0.0815799	0.205972	0.171669	0.0956325	-0.028954	0.0956559	0.0611319	0.0832471	0.040724	0.0653151	0.150592	0.0379992	0.0964087	0.255759	0.124765	0.0574257	0.0417582
70		0.183585	0.124714	0.0895418	0.0463836	0.113626	0.0552232	0.0122426	0.189847	0.118159	0.164754	0.139319	0.219038	0.0947006	0.190302	0.045322	0.067494	0.0771704	0.0941082	0.0736704	0.0585405	0.141879	0.0786334	-0.0379572	0.0798888	0.173181	0.0160823	0.20389	-0.0939279	0.207437	0.0225831	-0.104654	0.118122	0.197782	0.181826	0.072453	0.0105581	0.0737232	0.00734908	0.0753244	0.0494432	0.0511952	0.132557	0.0468085	0.11859	0.256776	0.0951805	0.0402024	0.0111288
71		0.12503	0.0793741	0.110602	0.0810229	0.108235	0.0803738	0.0196078	0.203279	0.111484	0.172508	0.144448	0.190004	0.094318	0.153341	0.0414328	0.0855197	0.0359138	0.0675311	0.0670021	0.0497981	0.133932	0.0491893	0.000689655	0.063932	0.13428	0.0790104	0.203391	-0.128599	0.128926	0.0347133	0.0447504	0.0622345	0.205327	0.160742	0.0648669	-0.0509619	0.0636132	0.0537808	0.0862154	0.016278	-0.018431	0.13764	0.0362193	0.100565	0.227522	0.140168	0.0569476	0.106346
72		0.122723	0.0606754	0.159429	0.0766294	0.145315	0.0662706	0.0472127	0.157409	0.113105	0.208441	0.131925	0.219659	0.0918775	0.169057	0.0901706	0.0793248	0.020506	0.120282	0.0811671	0.0463038	0.1293	0.0202186	0.0348469	0.106975	0.141809	0.0779186	0.189437	-0.0865385	0.0941568	0.0538082	-0.111159	0.011464	0.194033	0.215751	0.0403135	-0.0271455	0.0820296	0.0650428	0.0893132	0.00651539	0.0168304	0.1063	0.0734088	0.107964	0.293428	0.0847217	0.0571429	0.0633663
73		0.152381	0.119769	0.157772	0.0377562	0.0988104	0.0487197	0.0048145	0.183908	0.0993684	0.101717	0.181736	0.221496	0.109342	0.216477	0.0708661	0.0753554	0.0489774	0.068029	0.10574	0.0964578	0.107399	0.101554	0.0248105	0.0705285	0.151998	0.108789	0.159576	0.0837513	0.0720163	0.0329334	0.0490153	0.070745	0.208364	0.230972	0.0467814	-0.013235	0.0776618	0.0532304	0.0848296	0.0171403	0.0219534	0.126909	0.0369642	0.11227	0.261709	0.1156	0.0766163	0.0979906
[truncated: 828 more rows]
[truncated: 624 more columns]

## Sheet: wt Crz1
Nuclear localization trajectory
[truncated: 904 more rows]
[truncated: 277 more columns]

## Sheet: pde2 Crz1
Nuclear localization trajectory
[truncated: 904 more rows]
[truncated: 547 more columns]

[truncated: 4 more sheets: pde2 Msn2, pde2 Msn4, wt ref Crz1 for deletions, Information]
