# Supplementary material for: The Yeast Transcription Factor Crz1 Is Activated by Light in a Ca2+/Calcineurin-Dependent and PKA-Independent Manner
Source: PLoS One. 2013 Jan 15;8(1):e53404. doi: 10.1371/journal.pone.0053404 (PMC3546054; doi:10.1371/journal.pone.0053404)
Supplement: Datasheet S3 — Experimental data. Nuclear localization trajectories for individual cells. (XLSX) [file pone.0053404.s009.xlsx]

## Sheet: cnb1 Msn2
Nuclear localization trajectory
	Reference:	Use sheet wt Msn2 in DataSheet_S1
	Light intensity (μW):	115	115	115	115	115	115	115	115	115	115	115	115	115	115	115	115	115	115	115	115	115	115	115	115	115	115	115	115	115	115	115	115	115	115	115	115	115	115	115	115	115	115	115	115	115	115	115	115
	Strain:	cnb1	cnb1	cnb1	cnb1	cnb1	cnb1	cnb1	cnb1	cnb1	cnb1	cnb1	cnb1	cnb1	cnb1	cnb1	cnb1	cnb1	cnb1	cnb1	cnb1	cnb1	cnb1	cnb1	cnb1	cnb1	cnb1	cnb1	cnb1	cnb1	cnb1	cnb1	cnb1	cnb1	cnb1	cnb1	cnb1	cnb1	cnb1	cnb1	cnb1	cnb1	cnb1	cnb1	cnb1	cnb1	cnb1	cnb1	cnb1
Frame:	Cell:
1		-0.0019857	0.100926	0.0819923	0.0883065	0.0816861	0.0875507	0.0435897	0.111378	0.0229146	0.106706	0.0991406	0.0537528	0.123398	0.0366209	0.0275648	0.0515749	0.0785208	0.197575	0.180841	0.113379	0.0960881	0.02803	0.178578	0.121798	0.127559	0.0738938	0.0454874	0.145596	0.0722553	0.0837762	0.120352	0.0729246	0.0725166	0.0769401	0.143266	0.152339	0.129901	0.1183	0.0938905	0.0749971	0.0754209	0.103607	0.0511111	0.0378907	0.0970149	0.0960073	0.0315186	0.141832
2		0.02443	0.0871617	0.136315	0.0290401	0.0692972	0.0583088	0.0176787	0.0860764	0.0775478	0.147134	0.123462	0.0364964	0.105523	0.0219922	0.0358515	0.0679681	0.0943299	0.208161	0.172299	0.0660059	0.0954813	0.0532088	0.211605	0.165128	0.126726	0.0655204	0.048558	0.127328	0.0704583	0.0755171	0.106032	0.0628019	0.104436	0.110426	0.143706	0.173576	0.121945	0.0921472	0.0758324	0.0941683	0.105263	0.105071	0.0139964	0.0444733	0.103633	0.0831124	0.0118157	0.128539
3		-0.035995	0.0838909	0.155433	0.0564934	0.0953094	0.0838097	-0.0107246	0.0373385	0.0732509	0.152002	0.156726	0.0557024	0.0725867	0.0417036	0.0481713	0.0309951	0.0816543	0.183523	0.163806	0.0854503	0.0660583	0.059216	0.165864	0.167049	0.138778	0.0572375	0.0613543	0.103544	0.0796887	0.101947	0.123721	0.108724	0.0943132	0.0939939	0.157243	0.188381	0.08425	0.0977946	0.0895752	0.084283	0.118822	0.108833	0.0586658	0.0229403	0.0822254	0.0821637	0.0328526	0.1426
4		-0.00690232	0.121396	0.124585	0.0274325	0.043324	0.047025	0.0287846	0.0658341	0.0707621	0.101004	0.182003	0.0612161	0.135777	0.0180832	0.0800895	0.0353112	0.123177	0.170725	0.190244	0.0426843	0.0725565	0.0619319	0.170267	0.180955	0.147617	0.0801852	0.0441218	0.0981358	0.0776754	0.136934	0.11557	0.0914474	0.0783133	0.0507205	0.150969	0.171506	0.107263	0.119348	0.088356	0.0554484	0.139948	0.0376654	0.0555177	0.000627409	0.105798	0.119792	0.0704225	0.153735
5		0.00922432	0.119833	0.123697	0.0443965	0.0592387	0.0845732	0.0307856	0.05916	0.0855607	0.132519	0.189486	0.0407997	0.12477	0.0326827	0.0670009	0.0218549	0.118149	0.181471	0.18125	0.103529	0.0717742	0.0874704	0.1857	0.172501	0.147135	0.125464	0.0211129	0.0987064	0.0912201	0.0467476	0.14331	0.071452	0.0740609	0.0827952	0.177885	0.1934	0.119395	0.139861	0.071292	0.0898713	0.1091	0.0771384	0.0558985	0.0565053	0.102003	0.105161	0.0558082	0.165714
6		-0.00021363	0.144322	0.145198	0.0575131	0.100234	0.0867679	0.00426667	0.0588665	0.0840349	0.112839	0.251782	0.0469605	0.0739869	0.0675391	0.0946256	0.0347132	0.0993892	0.172632	0.173197	0.0597647	0.0763562	0.0611614	0.175435	0.17189	0.206066	0.0776917	0.0297141	0.11954	0.0821711	0.13091	0.0506305	0.0832098	0.10375	0.0744905	0.17226	0.199286	0.0808027	0.151884	0.0885683	0.0992625	0.0893705	0.116108	0.0360745	0.0219322	0.0609952	0.0981735	0.0690093	0.160348
7		0.0186816	0.158095	0.194737	0.0209023	0.0254712	0.0686034	0.0825638	0.0387994	0.0829007	0.145319	0.243851	0.0776476	0.096825	0.0681606	0.0507929	0.000919625	0.0989933	0.120359	0.130674	0.0622191	0.0901252	0.0767869	0.211911	0.158395	0.207673	0.160102	0.0446562	0.105781	0.0814585	0.0963065	0.114945	0.0877134	0.0929395	0.100611	0.128543	0.159347	0.120838	0.197349	0.0661051	0.103906	0.0539846	0.0742696	0.0363162	0.00171806	0.0645939	0.0860357	0.0426202	0.133149
8		0.00700191	0.184211	0.140634	0.0391999	0.0416994	0.10721	0.0784476	0.0442413	0.0988779	0.0943335	0.267983	0.0741288	0.101473	0.060241	0.0226119	0.0232471	0.12357	0.139237	0.123701	0.0944767	0.0928557	0.114241	0.219975	0.170186	0.186161	0.126717	0.0272553	0.108434	0.0653744	0.0750812	0.115709	0.0923803	0.0140642	0.0771036	0.17025	0.173315	0.107584	0.250178	0.0585398	0.134154	0.065754	0.0647329	0.0235643	0.0214654	0.0636815	0.0673881	0.0412082	0.115334
9		0.0153713	0.193194	0.160023	0.0572798	0.0769632	0.103238	0.0681564	0.0186588	0.100386	0.090112	0.271826	0.069107	0.129223	0.0503189	0.0497443	0.021086	0.110983	0.158025	0.150842	0.127264	0.107971	0.0291565	0.164908	0.156681	0.17992	0.0899225	0.0102934	0.135174	0.0500864	0.0967518	0.0484512	0.0834892	0.0889299	0.0417457	0.157528	0.204385	0.0901793	0.226596	0.0708837	0.15771	0.0295096	0.0880773	0.0639957	-0.00270124	0.0448848	0.0659648	0.0615548	0.115659
10		0.000426439	0.195694	0.167154	0.0653798	0.0266632	0.0987031	0.127418	0.0635601	0.0957848	0.113433	0.346491	0.0725187	0.0967917	0.0808105	0.0650805	-0.039267	0.0726447	0.136282	0.124558	0.146945	0.138507	0.110309	0.164583	0.16768	0.208042	0.0977639	0.0228539	0.114079	0.0381007	0.0983806	0.0284	0.0784549	0.0287991	0.0596281	0.1436	0.171883	0.138167	0.231801	0.118063	0.177942	0.0496483	0.0635344	0.0508173	0.0722385	0.0578264	0.0782408	0.0674925	0.140802
11		0.0517166	0.166667	0.1589	0.04416	0.0846113	0.122693	0.103683	0.0857251	0.102121	0.13994	0.347476	0.032703	0.104222	0.0105617	0.0545882	0.028016	0.105233	0.151413	0.162495	0.103414	0.138865	0.0900023	0.205199	0.187357	0.175305	0.0730829	0.0602809	0.151758	0.0643976	0.103473	0.0586787	0.0832477	0.116172	0.0910872	0.151697	0.176802	0.126619	0.227633	0.0885863	0.221304	0.0508154	0.0870968	0.0741345	0.0682665	0.0447433	0.0698596	0.0291096	0.0996408
12		0.0514261	0.170219	0.148606	0.0689936	0.0925876	0.11244	0.122356	0.00939144	0.0969867	0.130921	0.336621	0.0685218	0.0854746	0.0383394	-0.00672386	0.043644	0.0355161	0.146348	0.117861	0.130521	0.0959315	0.0495849	0.194611	0.145766	0.216739	0.0719916	0.0426871	0.137679	0.0175439	0.064482	0.0503804	0.107564	0.109453	0.10129	0.159456	0.142999	0.105342	0.223565	0.0922544	0.225623	0.0358138	0.0961123	0.0444604	0.0949252	0.0412428	0.0653801	0.0261915	0.110817
13		-0.0280454	0.184466	0.141073	0.0590306	0.0610481	0.084062	0.146889	0.0323795	0.0876764	0.109762	0.330078	0.0561914	0.117805	0.0704225	0.0869565	0.0177922	-0.0117188	0.147976	0.140104	0.140325	0.109586	0.0573363	0.192953	0.116368	0.238934	0.0603291	0.0441674	0.107401	0.0679726	0.0595238	0.0283717	0.119006	0.114454	0.0803843	0.179064	0.132581	0.0955345	0.247798	0.0864407	0.206854	0.0690339	0.0626118	0.0730552	0.0950023	0.04	0.0702308	0.0475777	0.106342
14		0.0485099	0.199773	0.097554	0.108736	0.0354077	0.0782953	0.103233	0.025118	0.0681355	0.0989952	0.292143	0.0494006	0.0720769	0.0712195	0.0682086	0.0391404	0.0499426	0.131103	0.121001	0.143282	0.0960884	0.0536235	0.186757	0.17126	0.232064	0.0785865	0.0500439	0.0865793	0.0912722	0.129763	0.0565495	0.0588031	0.129014	0.0745242	0.154636	0.187177	0.0953921	0.274432	0.0743463	0.282826	0.0509574	0.0656593	0.0510816	0.0829774	0.0280244	0.0854744	0.0711044	0.0986133
15		0.0714601	0.223643	0.117138	0.115443	0.0474138	0.049141	0.0786517	0.0272897	0.0782849	0.0791367	0.345697	0.040382	0.0746674	0.0115394	0.136342	0.0101513	0.0760369	0.105786	0.160107	0.132885	0.145411	0.0375839	0.19486	0.157946	0.191974	0.0618258	0.0341615	0.135637	0.0754491	0.105424	0.0545604	0.102362	0.128008	0.0973364	0.127103	0.165529	0.0726392	0.275812	0.0708632	0.330639	0.112726	0.0916335	0.0631253	0.100535	0.0623344	0.0945878	0.0742434	0.119615
16		0.0762392	0.188186	0.142777	0.113359	0.0683878	0.0962402	0.137711	0.0826749	0.116885	0.0438669	0.282001	0.107428	0.12414	0.0310039	0.159386	0.0418266	0.0549769	0.108944	0.164092	0.145423	0.0961998	0.040904	0.169723	0.151084	0.199532	0.0866184	0.0650039	0.131687	0.115423	0.114108	0.0458376	0.0888351	0.123077	0.115991	0.154341	0.184713	0.119989	0.262319	0.0470643	0.346777	0.0977911	0.0698263	0.0373866	0.106845	0.0157513	0.038423	0.0582609	0.128175
17		0.0575683	0.173131	0.186801	0.0990363	0.0352245	0.0971692	0.114033	0.0586899	0.0966956	0.109815	0.376396	0.0730838	0.0897715	0.0586785	0.232151	0.0145985	0.0777713	0.130934	0.156822	0.144898	0.108313	0.0137418	0.116846	0.107591	0.22448	0.0941395	0.0712887	0.166915	0.116175	0.140608	0.0659664	0.0716968	0.129895	0.105917	0.173506	0.196824	0.117467	0.27226	0.0685291	0.257822	0.06509	0.0638066	0.0639854	0.0945116	0.033043	0.0628783	0.0549308	0.128912
18		0.0435943	0.182207	0.268717	0.081537	0.0491895	0.0828751	0.144872	0.0647317	0.0913485	0.115314	0.471939	0.100806	0.108817	0.0306324	0.246816	0.0385523	0.066087	0.146855	0.178939	0.191718	0.0981675	0.0557483	0.156388	0.0792015	0.176802	0.063189	0.0804303	0.0779245	0.106027	0.139581	0.0515208	0.0600559	0.100351	0.110561	0.194155	0.229802	0.110158	0.283203	0.0127484	0.263926	0.0978434	0.0819552	0.0768662	0.093214	0.0365403	0.0718512	0.0507804	0.109619
19		0.029877	0.143258	0.324934	0.0475968	0.0149419	0.0913256	0.0855019	0.0807336	0.0799872	0.0868641	0.465726	0.132497	0.0484438	0.0494071	0.284479	0.0534142	0.122982	0.132203	0.173904	0.190816	0.13442	0.0332574	0.156237	0.114035	0.227176	0.0825786	0.0623579	0.100484	0.0691723	0.125553	0.0526974	0.0275449	0.128709	0.122506	0.16274	0.231318	0.103259	0.250662	0.077782	0.220446	0.0952533	0.0689844	0.065932	0.0699833	0.0317982	0.0692269	0.0647292	0.0888542
20		0.0377901	0.118829	0.359952	0.0175687	0.0254403	0.113885	0.093364	0.022736	0.0530279	0.0990116	0.473971	0.121754	0.0597588	0.0368189	0.385766	0.0692021	0.111306	0.108495	0.238548	0.144433	0.122953	0.0136606	0.157872	0.129776	0.174536	0.0612574	0.0865203	0.0814787	0.0697959	0.169231	0.0863416	0.02395	0.128529	0.123576	0.176319	0.227417	0.143774	0.286515	0.0632359	0.193694	0.041613	0.0522265	0.0466569	0.0848814	0.0484094	0.0378287	0.0654497	0.0735793
21		0.028979	0.128087	0.451989	0.0712141	0.0379888	0.136982	0.139854	0.0272018	0.0857875	0.105894	0.470886	0.0990531	0.0557217	0.050149	0.432814	0.0222222	0.0753682	0.123393	0.185608	0.164454	0.127991	0.055918	0.14943	0.088471	0.201417	0.0841624	0.0536893	0.0975057	0.0723111	0.216912	0.0973902	0.0116638	0.0660305	0.1189	0.176449	0.196284	0.136255	0.260639	0.0513406	0.249326	0.0946555	0.0743131	0.0491683	0.0312996	0.0577827	0.0511596	0.0662207	0.0845909
22		0.00686904	0.134217	0.411871	0.0334172	0.0443951	0.0961245	0.104028	0.0447819	0.0870095	0.10818	0.535939	0.101757	0.0253917	0.0642982	0.51342	0.0670623	0.108568	0.125766	0.191173	0.173257	0.147921	0.0721018	0.132284	0.0952068	0.152797	0.0933118	0.0576792	0.0883299	0.0530135	0.185472	0.0925684	-0.0134344	0.145585	0.129692	0.182355	0.175999	0.146704	0.23434	0.0454067	0.251683	0.0796689	0.0269576	0.0509832	0.0113158	0.057223	0.0660248	0.112921	0.028888
23		0.0237303	0.106564	0.335299	0.020316	0.0416432	0.100608	0.16318	0.0159523	0.093936	0.0747069	0.476954	0.125912	0.0464561	0.0235944	0.509527	0.0800543	0.0933647	0.137716	0.163606	0.15609	0.175176	0.0925838	0.166064	0.0755526	0.193925	0.122613	0.0651619	0.0772736	0.0573118	0.169061	0.0671885	0.0288395	0.130658	0.145854	0.182404	0.178606	0.157569	0.190274	0.0227969	0.21859	0.0352489	0.0754473	0.0447373	0.0126703	0.0510233	0.0874023	0.0229885	0.046595
24		0.0176143	0.120665	0.387609	0.0719252	0.0538418	0.0499357	0.138614	0.025043	0.100561	0.108422	0.516366	0.0908507	0.0846906	0.0274451	0.569677	0.0696056	0.0995569	0.102804	0.180899	0.164733	0.168265	0.0903442	0.136761	0.0963555	0.137101	0.0627225	0.0526729	0.086801	0.0627684	0.1994	0.119505	0.0520558	0.118583	0.121097	0.185965	0.214011	0.126277	0.214561	0.0275856	0.26083	0.0306221	0.0642683	0.0588672	0.00529601	0.00999722	0.0469822	0.0339402	0.0848071
25		0.00453104	0.0743989	0.283074	0.0563296	0.0550562	0.111043	0.121079	0.00668577	0.0997008	0.110184	0.605367	0.127446	0.108862	0.041979	0.502244	0.0483746	0.115745	0.102825	0.152657	0.190659	0.209251	0.0739687	0.167808	0.0905492	0.20217	0.0961907	0.103298	0.119377	0.0926337	0.197636	0.0941378	0.0393839	0.118292	0.123933	0.151449	0.198732	0.163066	0.192789	0.0434535	0.241264	0.0076612	0.0846954	0.0276141	0.101985	-0.00457127	0.0842998	0.011571	0.0944232
26		0.0516261	0.0693462	0.290534	0.0691794	0.057159	0.105415	0.12515	0.0439157	0.0715849	0.114103	0.628512	0.0976453	0.107809	0.0554723	0.598715	0.0863813	0.0625752	0.0993903	0.16071	0.184306	0.234005	0.0577522	0.161403	0.0390071	0.18608	0.0728477	0.145621	0.0992251	0.0973852	0.210556	0.0849673	0.0618195	0.131715	0.144826	0.179337	0.120818	0.112876	0.259685	0.0227572	0.258351	0.00770611	0.0761421	0.0155478	0.0667313	0.0217695	0.0502063	0.0534724	0.079128
27		0.0413855	0.0947429	0.249179	0.0528719	0.0722348	0.131576	0.19393	0.0689519	0.0837998	0.116201	0.645289	0.112737	0.112964	0.0168469	0.493171	0.136651	0.0360144	0.094606	0.172458	0.192002	0.191225	0.0266729	0.121543	0.0704131	0.227035	0.0357339	0.155595	0.113788	0.0824637	0.204128	0.0748674	0.0144429	0.127787	0.1652	0.183861	0.155412	0.0894331	0.202344	0.0131054	0.321419	-0.00497407	0.0180015	0.048186	0.0923734	0.0353734	0.0657826	0.0510388	0.078219
28		0.030895	0.0297703	0.294756	0.0600335	0.0283628	0.129257	0.18097	0.048174	0.0831312	0.103981	0.686149	0.0853711	0.137012	-0.00223491	0.575019	0.0896497	0.114536	0.0946328	0.159881	0.139464	0.222272	0.0136086	0.161193	0.127903	0.184556	0.0400663	0.16736	0.0276725	0.0803461	0.189359	0.109229	0.0284832	0.0877193	0.170982	0.178558	0.0997728	0.0895584	0.237942	0.0427124	0.271408	0.0523659	0.0654695	0.0562092	0.0819704	0.0519921	0.0903372	0.0658013	0.10051
29		0.0551817	0.0195412	0.317732	0.0478927	0.0633843	0.150617	0.15675	0.0370943	0.0536554	0.147039	0.623349	0.116647	0.171049	0.00427243	0.536629	0.0608662	0.0967546	0.107754	0.159358	0.162899	0.211198	0.0556878	0.140981	0.141985	0.154848	0.0639244	0.167214	0.0431448	0.0615788	0.208582	0.0716853	0.044352	0.0760763	0.171656	0.144933	0.165132	0.128865	0.240285	0.0303716	0.24233	0.0528582	0.0692552	0.0747681	0.0568996	0.0225313	0.071848	0.0936849	0.098152
30		0.100546	0.100116	0.254519	0.0462018	0.0291537	0.140741	0.20097	0.0366901	0.0835272	0.156748	0.510995	0.0738055	0.114028	-0.0206862	0.501787	0.059719	0.0974729	0.142981	0.1417	0.176867	0.278866	0.0516588	0.171018	0.0758255	0.150971	0.0768804	0.144958	0.0443725	0.0316852	0.238505	0.0952178	0.0341733	0.117449	0.199117	0.150885	0.153911	0.137646	0.22442	0.0678585	0.191667	0.0302577	0.0672347	0.05933	0.0899932	0.0728196	0.117574	0.0723921	0.0709782
31		0.093915	0.0833569	0.329515	0.0548391	0.103228	0.145916	0.169845	0.0721731	0.0816749	0.127297	0.387113	0.0697574	0.0972636	0.0296278	0.455497	0.0692718	0.123347	0.146651	0.150828	0.150587	0.30419	0.0218631	0.165787	0.120094	0.1605	0.0921827	0.15004	0.00471609	0.0391445	0.211962	0.04849	0.0436001	0.166294	0.263119	0.149834	0.153063	0.160529	0.243182	0.087803	0.114106	0.00738205	0.0704066	0.0777967	0.097561	0.0581362	0.162699	0.116709	0.102107
32		0.0650995	0.0673104	0.389423	0.0460048	0.0624291	0.180098	0.100655	0.0618269	0.0729225	0.139376	0.27917	0.0396241	0.0671764	0.0272568	0.505741	0.0651098	0.173675	0.0919357	0.177545	0.161959	0.225117	-0.00118175	0.155153	0.108346	0.133139	0.0691683	0.108533	0.031523	0.0608981	0.247361	0.0448197	0.0932997	0.149689	0.263938	0.161737	0.164236	0.113139	0.229061	0.0676379	0.124171	-0.00903775	0.0394265	0.0564972	0.0890779	0.0515873	0.175158	0.124135	0.0391106
33		0.0681101	0.0996246	0.443831	0.0382856	0.0312678	0.164828	0.165113	0.0251079	0.112524	0.153474	0.211771	0.0678831	0.102198	0.0363171	0.512456	0.0401575	0.170533	0.132851	0.192256	0.142783	0.251847	0.0238777	0.169845	0.104114	0.174839	0.0716476	0.0330033	0.0417785	0.026251	0.178168	0.0640704	0.114572	0.131923	0.275124	0.155144	0.09612	0.0765852	0.210067	0.0760786	0.133188	0.0142383	0.0537715	0.0725745	0.0488993	-0.00448179	0.194514	0.135047	0.103074
34		0.067747	0.0949202	0.427609	-0.00229552	0.0865826	0.159519	0.163247	0.036519	0.108241	0.151007	0.188223	0.0752923	0.113402	0.0223237	0.49187	0.0467033	0.239975	0.0976032	0.159516	0.156551	0.248941	0.00358766	0.160565	0.0513245	0.168115	0.116898	0.0369504	0.0623804	0.115111	0.213011	0.0805468	0.158865	0.124513	0.340373	0.154015	0.154777	0.0689178	0.224956	0.0607102	0.117442	-0.0116897	0.0382166	0.0916031	0.0686666	0.0179841	0.167243	0.152826	0.0731412
35		0.0731488	0.121866	0.488598	0.0101794	0.0514059	0.155068	0.149672	0.014943	0.090662	0.16374	0.13998	0.119256	0.078727	0.0297634	0.506242	0.0637458	0.190806	0.112875	0.130548	0.14811	0.241565	0.0393586	0.123004	0.106734	0.176171	0.0637338	0.0274502	-0.00397803	0.0324729	0.198725	0.102326	0.093199	0.112008	0.324239	0.15278	0.123006	0.125986	0.194857	0.07516	0.0789438	0.00880076	0.0492546	0.0731801	0.0571373	0.00407018	0.0867776	0.133638	0.109394
36		0.102605	0.0963995	0.466306	0.0254475	0.110538	0.0875806	0.115578	0.0702463	0.0405256	0.146693	0.149551	0.104533	0.134245	-0.0547945	0.581906	0.0719137	0.25599	0.0891033	0.195695	0.122624	0.252952	0.0130561	0.123495	0.0748884	0.214536	0.054384	0.0551683	0.0493874	0.0803534	0.214691	0.0423012	0.0799006	0.122879	0.34521	0.156863	0.127657	0.11419	0.135986	0.101486	0.145055	-0.0131126	0.0510646	0.0846868	0.0735753	0.0212585	0.0616046	0.128421	0.0811359
37		0.0656475	0.0759346	0.564496	0.0777189	0.0931499	0.0443686	0.132018	0.0164194	0.0858215	0.158055	0.183227	0.0505913	0.0851595	0.0382848	0.551812	0.0772317	0.268123	0.0858225	0.14076	0.127843	0.214043	0.039297	0.108571	0.0841875	0.176179	0.0411111	0.0492231	0.0451316	0.0734487	0.185338	0.0780384	0.12403	0.126881	0.335993	0.115889	0.10144	0.0941979	0.122173	0.0974568	0.093326	-0.0291011	0.112888	0.0996094	0.063333	0.0330543	0.0536984	0.0806711	0.0805533
38		0.123213	0.111372	0.483318	0.0696596	0.106977	0.074131	0.0695884	0.0782678	0.0657809	0.159567	0.174555	0.0804042	0.137578	0.0690275	0.492552	0.0661824	0.241271	0.0942134	0.126252	0.157289	0.14837	0.0513507	0.167978	0.0933333	0.198803	0.0497914	0.0799002	0.0391894	0.0905636	0.201956	0.0160881	0.105925	0.132208	0.322777	0.135426	0.0735085	0.0830173	0.0858948	0.0766258	0.131586	0.0190024	0.0662074	0.0485854	0.0576411	0.0499287	0.039857	0.124855	0.0589435
39		0.1	0.0690951	0.499083	0.0791036	0.0546085	0.0487182	0.131634	0.0367691	0.0861533	0.147955	0.190977	0.0812233	0.0986309	-0.0109778	0.492144	0.0663235	0.240964	0.0789397	0.0914948	0.154321	0.112735	0.0231772	0.151261	0.113976	0.235764	0.0586592	0.0899682	0.0255818	0.079239	0.235993	0.0504184	0.109507	0.131906	0.324511	0.175173	0.111869	0.0614525	0.137269	0.0570328	0.144227	0.0168176	0.0717685	0.0649198	0.0435037	0.0470085	0.0228735	0.112751	0.084835
40		0.150835	0.0832108	0.499845	0.0573433	0.0915411	0.0736292	0.0728597	0.0184074	0.117589	0.156822	0.187484	0.0805376	0.065665	0.0482115	0.389839	0.0725678	0.226801	0.0961623	0.166127	0.158883	0.0797246	0.028186	0.169693	0.1294	0.174595	0.0794521	0.0997694	0.0380916	0.0837542	0.191369	0.0635294	0.131082	0.136838	0.363737	0.143502	0.122481	0.077836	0.0700513	0.119544	0.116168	0.0106716	0.0797171	0.0449679	0.071067	-0.00222655	0.0699782	0.12013	0.0752383
41		0.172717	0.114504	0.510028	0.0691793	0.112405	0.0698594	0.0995775	0.0334262	0.123116	0.150959	0.176085	0.111918	0.0795262	0.0428315	0.401898	0.0615964	0.199875	0.0980564	0.129074	0.141534	0.115309	-0.00822448	0.170896	0.124018	0.247023	0.0776484	0.124437	0.0760806	0.112876	0.221229	-0.00385274	0.0475502	0.115297	0.430334	0.136097	0.0672346	0.0720596	0.0808717	0.113564	0.0969452	0.00387014	0.106904	0.0310198	0.0817388	0.0012728	0.0974716	0.0947562	0.0807958
42		0.199366	0.136191	0.553465	0.0987534	0.141608	0.0625196	0.119119	0.00296619	0.116049	0.162167	0.188769	0.121967	0.0743802	-0.0399389	0.354386	0.0516525	0.197258	0.0678236	0.123217	0.180748	0.064952	0.0269352	0.162605	0.0889571	0.22225	0.0537931	0.10758	0.0306866	0.105802	0.20627	0.100412	0.044654	0.129045	0.429252	0.153948	0.119958	0.0527766	0.0673588	0.103941	0.109066	0.00549984	0.0601404	0.0506081	0.0446394	0.0158371	0.104789	0.160252	0.0560748
43		0.195667	0.13248	0.525972	0.12139	0.107028	0.072733	0.125386	0.0798294	0.121053	0.166381	0.201302	0.136288	0.0219966	0.0780804	0.354088	0.0618722	0.231589	0.0789511	0.117109	0.117828	0.0629991	0.0626371	0.177376	0.0854686	0.187261	0.108366	0.0630739	0.0208253	-0.00229214	0.230243	0.123814	0.0190629	0.128395	0.442882	0.130221	0.0872249	0.0517696	0.154344	0.116675	0.0983469	0.000108589	0.0811433	0.0359882	0.0820023	0.0414825	0.119052	0.112418	0.0500704
44		0.228261	0.124963	0.47466	0.118581	0.0493299	0.0487297	0.131755	0.0921557	0.0729565	0.166838	0.17158	0.142473	0.00877441	0.0737494	0.320175	-0.0135028	0.248811	0.0687634	0.176955	0.147498	0.106857	0.0386473	0.174932	0.141258	0.123618	0.045442	0.0955453	0.0612166	0.0506835	0.220735	0.153629	0.0359175	0.139984	0.483034	0.174953	0.119053	0.116905	0.0856371	0.0928738	0.119842	0.029109	0.111024	0.0389198	0.0473058	0.0282486	0.0986172	0.162296	0.0460184
45		0.238333	0.0992636	0.409259	0.0576666	0.10373	0.0700915	0.122786	0.0728077	0.105203	0.145489	0.23641	0.125762	0.0473458	0.0738462	0.330767	0.0254969	0.232099	0.0900541	0.206531	0.162169	0.0858292	0.0437921	0.140367	0.0486414	0.146613	0.0570151	0.0962948	0.091877	0.0876289	0.221394	0.152274	0.0637079	0.16952	0.526414	0.144163	0.107067	0.103035	0.112722	0.0697134	0.0969983	0.0461912	0.096476	0.045663	0.0521823	0.0148242	0.066883	0.14279	0.04551
46		0.192396	0.110779	0.293146	0.0645982	0.106136	0.0863627	0.13421	0.0800488	0.162936	0.10141	0.203499	0.156627	0.0558548	0.0798557	0.32006	0.00458076	0.212667	0.109841	0.225277	0.150978	0.0880036	0.0635781	0.133718	0.0656616	0.131771	0.0583614	0.119524	0.0638215	0.0478802	0.220729	0.159719	0.0714032	0.127832	0.535438	0.142584	0.103492	0.0409791	0.105198	0.0870026	0.14156	0.0327579	0.117796	0.0553295	0.0502301	0.0523634	0.0788292	0.136493	0.0442045
47		0.196141	0.0469293	0.259486	0.0378917	0.0798258	0.104593	0.1418	0.0859438	0.219232	0.121875	0.170657	0.137753	-0.0131616	0.053285	0.319181	-0.00138422	0.215133	0.110504	0.276144	0.135899	0.0665476	0.0732907	0.12486	0.10985	0.163088	0.0888827	0.106649	0.0673209	0.0937633	0.215233	0.200439	0.0563079	0.126137	0.550787	0.13892	0.114913	0.177444	0.109723	0.0793311	0.130347	0.0307726	0.102913	0.102935	0.0516234	0.0458298	0.0260064	0.131224	0.0111134
48		0.168105	0.0215995	0.175758	0.0307711	0.0910145	0.102093	0.155364	0.0845411	0.23043	0.145737	0.205663	0.110129	0.0437788	0.029785	0.366837	-0.0231362	0.237762	0.122478	0.272174	0.149819	0.0684619	0.0342298	0.177732	0.0995627	0.151083	0.059021	0.117742	0.0521739	0.0695005	0.25511	0.274807	0.0792793	0.157873	0.552974	0.120822	0.146355	0.17662	0.0940384	0.0255872	0.156241	0.0514399	0.0884328	0.0675046	0.0696276	0.0853467	0.0421827	0.137494	0.0498581
49		0.140915	0.0942178	0.184869	0.0489731	0.111754	0.0814236	0.14816	0.083183	0.254677	0.156963	0.208333	0.128049	0.0346591	0.0629982	0.36366	-0.00430866	0.252467	0.0950419	0.305822	0.0992562	0.0960968	0.110452	0.152022	0.0723014	0.184496	0.105545	0.0921303	0.0729393	0.0255551	0.206903	0.231721	0.0463506	0.121113	0.618084	0.117866	0.153656	0.206674	0.103708	0.0483236	0.14344	0.0546764	0.0466102	0.0779882	0.0769529	0.105006	0.083815	0.128432	0.0769864
50		0.151515	0.0302854	0.167732	0.0373674	0.112518	0.087393	0.119105	0.0678275	0.271285	0.107407	0.200206	0.0791958	0.0484379	0.0529611	0.349097	0.0371983	0.253112	0.0904172	0.296032	0.0821107	0.0940989	0.0694581	0.145675	0.0670981	0.20366	0.129944	0.105205	0.0528399	0.0340453	0.205939	0.228847	0.0487761	0.0916092	0.659833	0.114037	0.0785318	0.14627	0.107267	0.103421	0.134259	0.0754486	0.0587092	0.0709263	0.0585399	0.104164	0.0887918	0.117633	0.0885341
51		0.130018	0.0941385	0.172082	0.0290578	0.101273	0.0806537	0.128864	0.107481	0.301264	0.122855	0.144575	0.12719	0.0847358	0.0408691	0.40507	0.023506	0.289649	0.103839	0.313984	0.0251333	0.0945946	0.0926248	0.128114	0.0303335	0.17283	0.140496	0.0982764	0.0285152	0.0287152	0.204576	0.239608	0.0479731	0.101087	0.643596	0.133599	0.116936	0.0796411	0.10573	0.0748512	0.138602	0.0786567	0.078481	0.049273	0.0490434	0.10099	0.0869015	0.129941	0.09341
52		0.169075	0.0802487	0.177659	-0.0375922	0.145955	0.0732215	0.107393	0.0730133	0.317257	0.103601	0.235602	0.104321	0.0812079	0.0724562	0.348384	0.0472018	0.202732	0.115662	0.32937	0.0282803	0.0995002	0.062025	0.122966	0.0425496	0.188238	0.122197	0.119395	0.109914	0.0645498	0.155825	0.307844	0.0230631	0.139825	0.613915	0.103154	0.0964588	0.0985325	0.0265813	0.0898227	0.151533	0.0855226	0.0333075	0.090433	0.0763044	0.0957822	0.0942315	0.110748	0.0561889
53		0.14955	0.114404	0.217129	0.0147507	0.118713	0.0395093	0.180093	0.0624111	0.38703	0.100389	0.261247	0.0972001	0.076652	0.108673	0.353822	0.047446	0.191567	0.0679748	0.330524	0.0548889	0.060776	0.0543053	0.11354	0.0717589	0.226542	0.131779	0.0994637	0.0844987	0.0861816	0.147042	0.315363	0.0540881	0.109877	0.499264	0.108134	0.140689	0.0933558	0.0596226	0.127908	0.158486	0.0607378	0.0543119	0.0534598	0.0632419	0.106125	0.0731362	0.0659875	0.0298027
54		0.17807	0.116525	0.221755	0.0164706	0.171229	0.119086	0.0734361	0.0523528	0.357971	0.117096	0.186538	0.0849971	0.0651026	0.109657	0.326722	0.0825136	0.21548	0.0901804	0.350858	0.0444387	0.0861951	0.0517199	0.136414	0.129149	0.188406	0.160297	0.108663	0.0860087	0.0759146	0.131759	0.310513	0.0746161	0.103235	0.487758	0.149302	0.118386	0.0525876	0.104361	0.106669	0.164104	0.0523243	0.0451113	0.0743298	0.089632	0.0716724	0.0871055	0.112709	0.031943
55		0.156934	0.15704	0.253669	0.0224774	0.145349	0.111932	0.00389805	0.0629342	0.38444	0.165423	0.214547	0.0974811	0.070331	0.0762101	0.280864	0.0711974	0.211574	0.122043	0.313578	0.0140845	0.0907024	0.0797756	0.10185	0.0572988	0.17548	0.142857	0.101737	0.0895642	0.0886129	0.182816	0.3595	0.0683945	0.125102	0.397026	0.156818	0.123264	0.0365768	0.115893	0.0891089	0.164851	0.044484	0.0398299	0.0846636	0.0611966	0.0760499	0.10277	0.109479	0.041785
56		0.163117	0.149658	0.274786	0.0218168	0.12252	0.0619432	0.150047	0.0822172	0.407184	0.167125	0.209181	0.066263	0.0699177	0.082217	0.213885	0.0967347	0.186972	0.0677429	0.391753	0.0885484	0.0313542	0.0447316	0.0836653	0.0205308	0.190525	0.102746	0.0961442	0.0747757	0.0981318	0.164907	0.358652	0.0799927	0.107636	0.321383	0.113818	0.106442	0.0558675	0.122798	0.0848153	0.0853302	0.0444741	0.053568	0.0947752	0.0791155	0.0791367	0.1187	0.142523	0.027417
57		0.113759	0.0618526	0.222857	-0.000487448	0.0924668	0.123411	0.0850673	0.0578106	0.436008	0.196933	0.215809	0.107423	0.0989273	0.0508563	0.137115	0.0621169	0.144615	0.0568571	0.275688	0.0970551	0.084507	0.0151886	0.120431	0.0455604	0.231884	0.0494104	0.139973	0.0950389	0.084317	0.122921	0.317574	0.0471902	0.0822601	0.218408	0.153201	0.086863	0.0880432	0.0726257	0.104495	0.138007	0.0819856	0.0697674	0.136851	0.089344	0.075712	0.15342	0.160258	0.0833856
58		0.0970962	0.155032	0.224625	-0.0174233	0.103571	0.0781348	0.104432	0.0712949	0.41657	0.131442	0.217391	0.0679568	0.108982	0.0712058	0.0492549	0.066802	0.101289	0.0359048	0.303487	0.115486	0.020762	0.0379874	0.146175	0.0357916	0.186733	0.0631759	0.146527	0.0773857	0.0906806	0.172267	0.333784	0.0501433	0.072731	0.223612	0.10061	0.111778	-0.00544313	0.0681274	0.0805047	0.161099	0.0438211	0.0638797	0.0959296	0.0840511	0.100029	0.146332	0.0981211	0.0529544
59		0.0925756	0.0516129	0.235168	-0.0336663	0.101775	0.127308	0.0712782	0.0712048	0.439927	0.175551	0.203699	0.0355987	0.0851064	0.0709845	0.0424056	0.0659118	0.159581	0.0320419	0.255896	0.097266	0.0655439	0.0700447	0.163842	0.0538423	0.194805	0.0881854	0.145692	0.0739857	0.113641	0.166215	0.351463	0.0480699	0.095446	0.140244	0.11529	0.0795252	0.0782734	0.0880725	0.107143	0.131992	0.0228648	0.0777907	0.074645	0.0550639	0.0719352	0.1029	0.122206	0.0281719
60		0.0621417	0.100821	0.200479	0.00534095	0.0998207	0.0670927	0.0204573	0.0230548	0.449239	0.122715	0.143949	0.0646921	0.0775103	0.0372285	-0.0226815	0.0482787	0.127745	0.0282867	0.219759	0.0726316	0.0280416	0.0717321	0.1206	0.0550042	0.186953	0.0897473	0.125334	0.0870607	0.0761099	0.17795	0.321771	0.036275	0.0998329	0.124216	0.112014	0.118171	0.0648358	0.125613	0.116325	0.136723	0.0629638	0.0416911	0.046767	0.0501212	0.130167	0.107453	0.0471349	0.0404791
61		0.0176951	0.136199	0.162048	-0.0257548	0.0756303	0.0499253	0.0159494	0.0677224	0.476083	0.139889	0.162791	0.0866053	0.0698218	0.0160622	0.0116811	0.0688026	0.160463	0.0467871	0.188637	0.065098	0.0509249	0.0301831	0.0768197	0.0927905	0.152866	0.0439276	0.13309	0.0804691	0.122672	0.1416	0.300583	0.0675429	0.160256	0.11271	0.0926626	0.153587	0.107613	0.13073	0.111413	0.12557	0.000656168	-0.00077101	0.0754368	0.0679198	0.0982875	0.1029	0.0687706	0.0311317
62		0.0120263	0.0809524	0.220503	0.0153846	0.0977937	0.0926872	0.0339441	0.0212503	0.510129	0.157263	0.180666	0.0687689	0.0155198	0.0243902	-0.0584366	0.0696436	0.148883	0.0100443	0.139965	0.0497925	0.0401284	0.0525796	0.132924	0.0777254	0.189088	0.0541642	0.09858	0.0892246	0.126143	0.171389	0.283772	0.0808495	0.135261	0.0571573	0.125848	0.111326	0.115285	0.130806	0.0989654	0.159053	0.0399637	-0.00654601	0.0663653	0.0539572	0.0864449	0.111477	0.112639	0.0869288
63		-0.000225276	0.0165553	0.225296	0.018055	0.07503	0.071762	0.0209205	0.0545606	0.498697	0.148463	0.13491	0.0652975	0.10239	0.0518135	-0.0450676	0.0717074	0.162323	0.0142584	0.184849	-0.00955825	0.0774164	0.0288248	-0.0230554	0.0962786	0.176285	0.0494649	0.0860995	0.0773279	0.130711	0.175831	0.302857	0.0916101	0.15206	0.0930561	0.124024	0.131579	0.0935989	0.0850411	0.072295	0.216037	0.0609907	0.0263512	0.0608837	0.0978036	0.0879216	0.0764727	0.136636	0.0350031
64		0.0349586	0.0907457	0.140367	0.00225	0.0808383	0.0935756	0.0932358	0.0631645	0.448532	0.138146	0.166279	0.0568464	0.107926	0.0934456	-0.0500381	0.0832298	0.149845	0.0717388	0.171972	0.0243271	0.104422	0.00741107	0.0998867	0.087246	0.160281	0.0400923	0.0934608	0.0768295	0.165775	0.213479	0.30771	0.024471	0.105536	0.0887971	0.0793533	0.118065	0.0387023	0.160746	0.0717554	0.192302	0.0368285	0.0460449	0.0343985	0.103387	0.0569339	0.0778748	0.130706	0.0125489
65		0.0843484	0.0919471	0.203197	0.00880129	0.0348111	0.0353174	-0.0196078	0.0445411	0.44053	0.154099	0.171504	0.0617339	0.0709117	0.0777748	-0.0257836	0.0918874	0.084374	0.0313691	0.135907	0.0239085	0.075789	0.0338983	0.109446	0.0733434	0.138569	0.0557839	0.0592398	0.0690691	0.224017	0.228146	0.284575	0.108785	0.15685	0.0619718	0.0858104	0.0832721	0.0663077	0.140475	0.0487992	0.155253	0.0640216	0.047469	0.0895005	0.124789	0.0810497	0.0993572	0.0872065	0.0535641
66		0.0421196	0.092532	0.162705	0.00161031	0.0543608	0.0208105	0.0400475	0.0585284	0.433191	0.11726	0.190131	0.0760499	0.0626087	0.0193748	0.0545549	0.0362631	0.161987	0.0417654	0.169464	0.0102354	0.0482599	0.0781873	0.095533	0.115411	0.132075	0.103822	0.0780156	0.0484617	0.230303	0.22563	0.282477	0.0624768	0.137321	0.0903435	0.0665172	0.076505	0.0731846	0.167576	0.0782609	0.173687	0.0402247	0.0651005	0.0920622	0.128434	0.0294075	0.0983576	0.114279	0.0681063
67		0.0794165	0.116606	0.154973	0.0217418	0.0662632	0.0159433	0.0347537	-0.0119194	0.381029	0.137173	0.199894	0.0880617	0.0788334	0.0691196	0.026985	0.0922662	0.127921	0.056553	0.162982	0.0567617	0.0445063	0.0418006	0.125513	0.0727644	0.123512	0.0741184	0.0450596	0.0647071	0.195624	0.2152	0.216573	0.0935606	0.143513	0.0497888	0.0207953	0.0269424	0.0618397	0.148446	0.0611577	0.1726	0.0874279	0.0353948	0.100245	0.156823	0.0667252	0.0708487	0.109851	0.0115464
68		0.0823206	0.072	0.161211	0.000617971	0.0745914	0.00518363	0.0190137	0.00825423	0.291546	0.123938	0.169781	0.0922099	0.0636597	0.0469239	-0.00153139	0.0760622	0.107209	0.0581292	0.160561	0.0664245	0.0423121	0.106034	0.0947836	0.131906	0.121643	0.0702639	0.108962	0.0846571	0.211679	0.213655	0.218932	0.0730242	0.169843	0.0981152	0.0544508	0.0256094	0.0907795	0.132335	0.0709515	0.166816	0.0549926	0.0729187	0.0476385	0.165691	0.0603147	0.101481	0.11604	0.0423534
69		0.105576	0.148148	0.149425	0.0211338	-0.166813	0.0752928	-0.0286382	0.0576314	0.271983	0.14615	0.216956	0.0774767	0.089565	0.0579332	0.0850077	0.0623329	0.0940639	0.0526162	0.170062	0.0795665	0.076384	0.137003	0.126735	0.133847	0.102537	0.0531315	0.0576767	0.0335118	0.162572	0.189296	0.216356	0.0557426	0.160344	0.0696774	0.0878123	0.0272606	0.0798749	0.156407	0.0550351	0.149567	0.0399635	0.0484153	0.105058	0.163922	0.0228919	0.125257	0.128534	0.0731397
70		0.0803085	0.12113	0.178726	0.0116078	0.0546333	0.0665924	0.0871826	0.0280687	0.256372	0.174203	0.180998	0.0650516	0.164709	0.0855488	0.0762908	0.0128179	0.135186	0.0246091	0.165783	0.0947644	0.0574766	0.102	0.113369	0.0846258	0.156517	0.0558495	0.0909465	0.0655672	0.0729322	0.203671	0.153329	0.0711877	0.171125	0.104231	0.0883843	0.0318079	0.0331754	0.194086	0.0270426	0.152567	0.0902935	0.0588928	0.0903173	0.215725	0.0269565	0.14179	0.153551	0.0451776
71		0.14437	0.0840895	0.228221	0.068905	0.0593824	0.0381696	0.0698795	0.0399495	0.244224	0.177248	0.210191	0.0805836	0.223469	0.0515625	0.171107	0.0645161	0.143905	0.0453475	0.158925	0.121156	0.0669128	0.105659	0.174451	0.117487	0.124698	0.0642794	0.0727254	0.0491207	0.0909091	0.206733	0.121973	0.0347015	0.171175	0.0891498	0.0965426	0.0427333	0.0879544	0.176032	0.0435294	0.131945	0.123536	0.0751081	0.0455278	0.247183	0.0565161	0.101835	0.0799714	0.0640785
72		0.10536	0.0673451	0.214866	0.0896944	0.0584396	0.0799194	0.06551	0.06294	0.210359	0.109883	0.241701	0.073809	0.296275	0.0727131	0.213702	0.044226	0.142229	-0.000724743	0.160891	0.107989	0.082013	0.163563	0.17032	0.128127	0.0938992	0.0871886	0.0441955	0.0884491	0.0429239	0.191473	0.104398	0.0538809	0.170462	0.0744585	0.126701	0.0173351	0.0866075	0.175078	0.0369131	0.142857	0.0914965	0.0995859	0.0524603	0.262273	0.0616921	0.0995912	0.103315	0.0622511
73		0.0927743	0.101942	0.215613	0.103109	0.067592	0.0785458	0.104655	0.0604027	0.208184	0.133333	0.226977	0.08785	0.322449	0.00385505	0.201965	0.0421331	0.0942699	0.0305332	0.146945	0.132715	0.0797256	0.127202	0.174916	0.10379	0.127864	0.0903721	0.0640657	0.0997756	0.0653722	0.191481	0.109159	0.0568351	0.183622	0.133774	0.105958	0.0142709	0.0743684	0.183684	0.03889	0.164344	0.0916571	0.134791	0.0575641	0.264479	0.0242064	0.0558394	0.10232	0.0305296
74		0.12998	0.127273	0.255742	0.0899548	0.0461722	0.0690998	0.122461	0.0617752	0.210898	0.119847	0.189189	0.0609007	0.310287	0.094814	0.307713	0.063672	0.123899	0.0358079	0.155435	0.192842	0.0262172	0.0902879	0.217955	0.129868	0.0914376	0.0897815	0.085732	0.0991248	0.0637191	0.271531	0.0514184	0.0700542	0.187938	0.116467	0.105233	0.0252812	0.0452205	0.205286	0.0463918	0.143149	0.0871676	0.12671	0.0723871	0.244561	0.0519253	0.0381426	0.140291	0.0469522
75		0.10505	0.106084	0.319362	0.130926	0.0916793	0.117061	0.162553	0.0441208	0.223997	0.149869	0.210724	0.0827051	0.42906	0.0545455	0.344383	0.0927663	0.102873	0.0607948	0.209659	0.212268	0.0606773	0.0686347	0.170576	0.107009	0.0778538	0.101449	0.0497477	0.0592052	0.0646061	0.198122	0.115141	0.0659423	0.163431	0.160201	0.0961901	0.0418243	0.0632488	0.17512	0.0272488	0.125127	0.0619449	0.204757	0.0651911	0.260236	0.041528	0.029347	0.144851	0.0348716
76		0.173893	0.115502	0.261135	0.10488	0.0209581	0.0863651	0.199646	0.0390161	0.237659	0.146643	0.186539	0.113119	0.365576	0.0572178	0.463956	0.0980473	0.0902417	0.0349319	0.163095	0.242537	0.013866	0.0353854	0.149478	0.0799656	0.111111	0.0908015	0.0979296	0.0966694	0.0656021	0.211356	0.0876092	0.0746044	0.124642	0.205363	0.0942537	0.056651	0.0749195	0.169087	0.0736821	0.168139	0.111236	0.228387	0.0199235	0.29515	0.06218	0.117878	0.122977	0.0526316
77		0.150515	0.111447	0.344605	0.0698459	0.0295715	0.098601	0.21013	0.0536729	0.234936	0.0986796	0.213483	0.0866962	0.356322	0.130946	0.444681	0.105449	0.0686695	0.036971	0.158614	0.337082	0.0489412	0.0781632	0.129879	0.0298331	0.111169	0.0994981	0.0839314	0.0828953	0.0982182	0.213496	0.047193	0.110941	0.170149	0.273378	0.0454968	0.0522583	0.0511888	0.195394	0.0742992	0.168991	0.13132	0.230769	-0.0149671	0.287223	0.0722255	0.101732	0.0782691	0.0387759
78		0.187344	0.102673	0.318966	0.0818115	0.0241431	0.0800808	0.102564	0.0473805	0.274396	0.0507023	0.148603	0.0820439	0.311649	0.031339	0.506596	0.123259	0.0379593	0.0564361	0.176762	0.384868	0.043044	0.0786405	0.0552965	0.0574203	0.185684	0.121622	0.0914185	0.0680946	0.11116	0.207577	0.0894009	0.0548758	0.156606	0.28457	0.0775525	0.0668632	0.0711111	0.169881	0.0809898	0.162008	0.151079	0.318164	0.0228421	0.318504	0.0782272	0.0894249	0.0719302	-0.00481474
79		0.158887	0.1024	0.288491	0.111653	0.038961	0.0938821	0.0850422	0.0630556	0.278658	0.0483478	0.1696	0.0965019	0.278179	0.0655824	0.605011	0.0689083	0.0338724	0.0674919	0.214446	0.372036	0.0582135	0.0910921	0.110854	0.112207	0.166093	0.131099	0.113826	0.082073	0.105309	0.224852	0.0683935	0.0229778	0.155481	0.313816	0.118137	0.00908707	0.0768162	0.128696	0.0287734	0.192325	0.132511	0.316617	-0.0216693	0.26614	0.0932936	0.123221	0.0699667	0.00523999
80		0.180572	0.0987466	0.35973	0.128819	0.0516772	0.10019	0.0578711	0.0611227	0.299797	0.0646241	0.104881	0.0879785	0.339429	0.0830477	0.588933	0.10691	0.0260496	0.0543301	0.239935	0.445175	0.0645774	0.0861813	0.0772404	0.0817566	0.246683	0.122848	0.157261	0.0678862	0.0925244	0.149309	0.0793866	0.0351461	0.151	0.295694	0.0783723	0.0372	0.11362	0.139598	0.0431634	0.228316	0.118082	0.360437	-0.00543807	0.330796	0.0913978	0.108128	0.101674	0.00952381
81		0.241206	0.106448	0.390542	0.120731	0.000906071	0.0946558	0.146485	0.0854063	0.298156	0.0275549	0.0560123	0.0305599	0.264361	0.0548523	0.550131	0.0659157	0.0259225	0.0204502	0.259345	0.46652	0.0876523	0.0881847	0.0739879	0.122388	0.251856	0.142111	0.126952	0.0630889	0.0599235	0.196176	0.0625277	0.0642099	0.15644	0.282362	0.0530534	0.075632	0.108552	0.152261	0.018739	0.22059	0.100455	0.38537	0.00523349	0.314228	0.0844719	0.103179	0.0769603	0.0349738
82		0.230311	0.12	0.373106	0.132267	0.00543807	0.100303	0.151177	0.137845	0.398151	0.0515499	0.1096	0.0853577	0.269058	0.128205	0.59173	0.0697385	0.0814494	0.0646989	0.258427	0.474001	0.0522281	0.130391	0.0894725	0.132258	0.311493	0.169556	0.179377	0.0765728	0.0862661	0.216162	0.101028	0.0755891	0.166419	0.279895	0.0773323	0.0414251	0.0564328	0.169839	0.0298725	0.202601	0.109984	0.448332	0.0592757	0.342782	0.0952451	0.112146	0.0412592	0.0369276
83		0.28972	0.140141	0.364297	0.153683	0.0355636	0.0855537	0.167806	0.118899	0.352696	0.018063	0.126147	0.122465	0.255125	0.0892997	0.621636	0.0361446	0.102397	0.0440496	0.329447	0.493664	0.0490335	0.160728	0.0764228	0.150559	0.362207	0.148649	0.169092	0.0288167	0.103359	0.228188	0.0729328	0.0883311	0.173802	0.248629	0.149208	0.0673286	0.0405239	0.140477	0.0487757	0.207781	0.138555	0.460824	0.0518009	0.395027	0.0910155	0.111649	0.0106509	0.02625
84		0.349465	0.123886	0.349261	0.130683	0.0321418	0.0932915	0.145782	0.121346	0.448805	0.0488656	0.173843	0.082116	0.212053	0.0866898	0.540597	0.061259	0.0646766	0.0596007	0.36862	0.503515	0.0572583	0.175672	0.051219	0.124046	0.37362	0.1512	0.142555	0.0838974	0.0420311	0.21898	0.121576	0.0676183	0.0810359	0.146871	0.165105	0.0865161	0.0502092	0.129385	0.0537262	0.225217	0.116392	0.455304	0.0331503	0.412151	0.0738587	0.0946779	0.0578552	0.0449724
85		0.362117	0.0926889	0.349609	0.123477	0.0741184	0.0391499	0.155963	0.0879397	0.480231	0.0465839	0.174847	0.0621009	0.128507	0.11415	0.578113	0.0306208	0.0951792	0.0791196	0.358693	0.55525	0.0815594	0.135555	0.0899032	0.132581	0.411474	0.172374	0.165945	0.0466215	0.0808187	0.247881	0.104272	0.092642	0.141478	0.142601	0.206318	0.00981101	0.0626933	0.116297	0.0880687	0.216901	0.0389984	0.52946	0.0713993	0.423556	0.0523898	0.0624424	0.0467199	-0.000837872
86		0.443609	0.0877619	0.36502	0.0649797	0.057237	0.086036	0.106138	0.0595413	0.474831	0.0588646	0.164841	0.067407	0.106897	0.13558	0.540477	0.0322446	0.0964939	0.0711498	0.44426	0.553051	-0.00513779	0.128218	0.0337437	0.163095	0.405753	0.184947	0.0884498	0.0539266	0.136519	0.193337	0.0712497	0.0564007	0.173255	0.184072	0.195728	0.0634454	0.051584	0.158888	0.0671555	0.256889	0.0894664	0.550854	0.0351269	0.397513	0.0931659	0.0892759	0.0405341	0.049236
87		0.456532	0.0751374	0.263547	0.123	0.0475904	0.100857	0.110702	0.0142498	0.513387	0.0823983	0.0918473	0.0749383	0.0339903	0.0690564	0.620699	0.0664703	0.0661765	0.0897455	0.490773	0.644247	0.0176929	0.078	0.0771704	0.0890567	0.445743	0.201996	0.0644693	0.0266423	0.147893	0.203934	0.115731	0.0244631	0.150984	0.109934	0.231881	0.113634	0.084351	0.152308	0.0868331	0.236489	0.0753769	0.555645	0.075689	0.398254	0.0846377	0.089266	0.031841	0.0489212
88		0.388336	0.068434	0.321417	0.131478	0.0200121	0.0906849	0.0863132	0.0105708	0.563779	0.0590523	0.102518	0.10107	0.0641882	0.0601325	0.524416	0.0386141	0.0506683	0.104173	0.506302	0.517055	0.0226371	0.134381	0.0643036	0.138153	0.381495	0.198502	0.12937	0.0450227	0.203182	0.175487	0.0779785	0.0447706	0.125	0.165818	0.218834	0.0391085	0.116824	0.132567	0.0530056	0.21368	0.0855795	0.559302	0.0323625	0.353519	0.0952381	0.107515	0.0323508	0.0689949
89		0.349291	0.0484663	0.316677	0.121389	0.0629969	0.101556	0.139085	0.0953503	0.636025	0.0751364	0.0932425	0.0838623	0.0811765	0.0690564	0.431485	-0.0198347	0.0682583	0.0810085	0.520209	0.56748	0.0441142	0.0771528	0.0961804	0.143368	0.364143	0.183206	0.113338	-0.026505	0.249512	0.20524	0.0942194	0.0731707	0.131356	0.156221	0.285544	0.0802489	0.126106	0.16706	0.0658496	0.160901	0.0955679	0.545255	0.0336203	0.341518	0.0858295	0.0899373	0.0443539	0.0276361
90		0.332245	0.0782449	0.325048	0.152702	0.0568908	0.0710456	0.0985652	0.0753833	0.604409	0.0293501	0.161581	0.127927	0.0414236	0.0802111	0.438928	0.0725486	0.109598	0.0820963	0.597797	0.619178	0.0346476	0.106298	0.0814167	0.153735	0.346092	0.177791	0.127653	0.02125	0.262042	0.194743	0.118707	0.102941	0.092086	0.157811	0.273781	0.0126137	0.148563	0.127109	0.0540051	0.18222	0.110019	0.54014	0.0649245	0.272875	0.108265	0.101358	0.00789663	0.060952
91		0.258138	0.0943164	0.339892	0.137026	0.0384615	0.0454695	0.0865653	0.0852346	0.623995	0.0831287	0.11383	0.121758	0.0866189	0.0492404	0.397533	0.070529	0.103617	0.115661	0.616735	0.54758	0.0577883	0.0622549	0.0766064	0.0882722	0.253141	0.0985915	0.119305	0.0316705	0.247916	0.220088	0.0674105	0.118366	0.0942754	0.168245	0.322587	0.0663334	0.12256	0.163063	0.065152	0.178667	0.0927237	0.545727	0.0706028	0.21451	0.111792	0.137563	0.0974889	0.0196327
92		0.229764	0.0881179	0.385761	0.158559	0.0102595	0.0423821	0.0959329	0.0919714	0.544155	0.11773	0.113257	0.0944419	0.1013	0.0571126	0.435654	0.0503001	0.118592	0.114699	0.570428	0.570724	0.0792741	0.107143	0.107077	0.143626	0.238627	0.102641	0.132974	-0.00430063	0.216045	0.194367	0.0658986	0.0852596	0.0455686	0.226759	0.324122	0.0302656	0.101872	0.154805	0.12332	0.15438	0.076415	0.598802	0.0702725	0.160506	0.109779	0.192068	0.0546409	0.0290894
93		0.157048	0.102619	0.271111	0.19776	0.0378578	0.0563844	0.125541	0.100668	0.572008	0.130973	0.143539	0.133014	0.117183	0.0301142	0.45382	0.0793319	0.117146	0.112485	0.635962	0.625525	0.056338	0.0525533	0.104815	0.095339	0.196221	0.0969097	0.0868915	0.0308604	0.204936	0.214744	0.0901408	0.116279	0.122564	0.26038	0.418707	0.0752643	0.0478754	0.152205	0.131343	0.179113	0.107352	0.592127	0.0377012	0.130845	0.0833824	0.154299	0.101003	0.0528102
94		0.155904	0.0806996	0.303226	0.169954	0.0772059	0.0468937	0.123993	0.0850654	0.577415	0.0885142	0.161153	0.15178	0.127262	0.0606142	0.440674	0.0383579	0.112456	0.121698	0.55272	0.520484	0.0523843	0.105422	0.0923567	0.0927141	0.211878	0.087402	0.101516	0.0344543	0.255145	0.191218	0.122112	0.077957	0.121382	0.328965	0.396535	0.0357555	0.0568828	0.158114	0.104767	0.17194	0.0816115	0.633046	0.0689298	0.139863	0.147163	0.170988	0.0712388	0.0504539
95		0.0938151	0.0593635	0.266688	0.17543	0.089566	0.0406787	0.12311	0.128556	0.490064	0.139002	0.175938	0.14462	0.0838632	0.0864065	0.40686	0.0588732	0.0694921	0.143825	0.548825	0.465167	0.0606773	0.122233	0.108361	0.0464505	0.197354	0.0829535	0.122202	0.0191004	0.306874	0.188228	0.124036	0.119954	0.125135	0.369442	0.47912	0.0617907	0.0626251	0.145844	0.12529	0.163828	0.0744532	0.566246	0.089117	0.102016	0.143604	0.150247	0.1014	0.0396792
96		0.0645983	0.0800986	0.21519	0.203419	0.015691	0.0440715	0.0845894	0.12612	0.42862	0.175501	0.205582	0.120083	0.102888	0.0385928	0.396034	0.0342964	0.0152999	0.146188	0.495393	0.490889	0.06188	0.138236	0.109087	0.1038	0.187551	0.0483136	0.121077	0.0226058	0.286383	0.184104	0.0959032	0.11308	0.0659529	0.412056	0.530554	0.0654576	0.135677	0.13058	0.133861	0.110236	0.125397	0.617788	0.0692623	0.111632	0.143357	0.136235	0.106123	0.0331854
97		0.0628624	0.0596789	0.231912	0.149125	-0.0175439	0.0750988	0.105521	0.118974	0.368662	0.154403	0.218415	0.138034	0.0583308	0.0712174	0.400052	0.0448894	0.0449652	0.108578	0.507212	0.46276	0.0452714	0.15213	0.09239	0.114731	0.0855057	0.0263397	0.0903955	0.0378134	0.298183	0.181156	0.116128	0.0658569	0.137946	0.433356	0.530179	0.0346767	0.172738	0.171743	0.14692	0.118706	0.104049	0.571118	0.0758508	0.132168	0.19026	0.169006	0.102762	0.0450758
98		0.0331843	0.1202	0.164581	0.167716	-0.0208145	0.0891545	0.0873309	0.0470233	0.339158	0.140098	0.270263	0.126289	0.0963008	0.0824907	0.385355	0.0847386	0.0881128	0.105087	0.524606	0.470391	0.0795181	0.113782	0.0491727	0.0554587	0.102537	0.0943627	0.0682103	0.025998	0.295485	0.205019	0.108609	0.105619	0.116605	0.426685	0.599003	0.0320166	0.139924	0.14864	0.153127	0.138608	0.100337	0.648743	0.10457	0.126151	0.175562	0.167328	0.0595324	0.0631669
99		0.0362404	0.123415	0.103038	0.148868	0.0125651	0.0781902	0.0360061	0.108657	0.30323	0.154566	0.281713	0.123653	0.0665062	0.0496112	0.404108	0.0547222	0.0687898	0.135822	0.389428	0.534208	0.0784593	0.0995406	0.0863911	0.124235	0.0736292	0.0830015	0.088378	0.0357068	0.250394	0.156282	0.115188	0.0456699	0.110822	0.446809	0.60049	0.0448351	0.136784	0.177482	0.140224	0.157472	0.120272	0.641418	0.065486	0.134696	0.172924	0.120764	0.054977	0.0573302
100		0.041334	0.103768	0.0436147	0.150231	0.0568007	0.0552885	0.0800244	0.0681223	0.275859	0.150609	0.266826	0.151564	0.00327478	0.0915948	0.342278	0.0674561	0.0871926	0.114724	0.455893	0.507345	0.0491573	0.0909091	0.061074	0.12771	0.0556572	0.0933899	0.0881511	0.0440409	0.221449	0.180606	0.109011	0.0645837	0.0725755	0.434688	0.665238	0.0842083	0.130661	0.146475	0.148079	0.117329	0.0808986	0.643284	0.0749226	0.145345	0.189935	0.162331	0.0670203	0.0739877
101		0.0526563	0.110703	0.0757528	0.162728	0.0200364	0.0676887	0.0446777	0.0944048	0.215345	0.14993	0.272033	0.153506	0.0859729	0.0818084	0.3856	0.0868004	0.0516432	0.16988	0.357567	0.547585	0.0887772	0.0524458	0.00765077	0.11345	0.0727706	0.109805	0.115143	0.104067	0.22	0.166168	0.124448	0.0348184	0.0819533	0.36618	0.674974	0.105947	0.0958785	0.16673	0.179956	0.123502	0.0639926	0.727759	0.0423798	0.186847	0.181087	0.117897	0.0925788	0.0682303
102		0.0680529	0.143211	0.0991683	0.155518	0.0394134	0.104183	0.0750988	0.0609334	0.180468	0.159131	0.178553	0.138777	-0.0277861	0.0701146	0.396515	0.124633	0.0542245	0.134844	0.356378	0.5021	0.0709677	0.0219309	0.0729119	0.119593	0.086262	0.108389	0.119872	0.0960237	0.196664	0.150629	0.110134	0.0614568	0.116833	0.263942	0.657534	0.123348	0.0491329	0.142235	0.222076	0.130196	0.0877398	0.727106	0.0832646	0.156366	0.188393	0.143071	-0.422721	0.0804498
103		0.062309	0.0965156	0.0854047	0.121833	0.0490107	0.0995624	0.03769	0.0962602	0.174793	0.168082	0.15266	0.105015	0.0562904	0.0630441	0.382439	0.079286	0.0457724	0.158806	0.305695	0.522523	0.0927536	0.0282084	0.0305256	0.0897093	0.145766	0.123177	0.093223	0.0808529	0.206988	0.182549	0.108001	0.0581909	0.110773	0.259239	0.600083	0.13796	0.0730031	0.182491	0.222961	0.12163	0.110879	0.649801	0.0455013	0.144791	0.176369	0.121878	0.0886137	0.0133108
104		0.0906489	0.0911338	0.10779	0.13439	0.0834607	0.112702	0.0689127	0.0734685	0.188131	0.134302	0.156459	0.145565	0.0603291	0.0787717	0.368337	0.0579134	0.037084	0.136502	0.254511	0.508324	0.0942029	0.0180542	0.0493712	0.118984	0.161926	0.098626	0.0707908	0.0713228	0.172233	0.132491	0.149247	0.0418848	0.0778857	0.176024	0.529316	0.149739	0.0655361	0.143553	0.233297	0.136308	0.104892	0.754968	0.0650206	0.170417	-0.150136	0.14307	0.113587	0.0667235
105		0.0460743	0.101752	0.102433	0.121757	0.067843	0.111836	0.0600664	0.0737705	0.171433	0.0910049	0.136633	0.108448	0.0312688	0.091155	0.345474	0.0515335	0.0824053	0.157633	0.2816	0.554568	0.0669198	0.025	-0.0255708	0.0949458	0.012118	0.0254992	0.102504	0.0936044	0.18345	0.161867	0.143929	0.0696263	0.126432	0.176487	0.44905	0.180877	0.082972	0.11246	0.262608	0.155569	0.171264	0.646489	0.0615764	0.139321	0.119466	0.0698795	0.134831	0.133362
106		0.0595964	0.0917031	0.105161	0.0889913	0.0759804	0.0592681	0.0437481	0.0148355	0.155671	0.0746531	0.110577	0.11987	0.0276942	0.0699055	0.306873	0.0509969	0.0786303	0.117013	0.16797	0.547875	0.0564226	0.0628659	0.0412228	0.151871	0.0811808	0.096112	0.11194	0.0713682	0.121503	0.185766	0.129836	0.062464	0.124919	0.137048	0.403747	0.150832	0.127635	0.0974656	0.276904	0.105886	0.184691	0.589557	0.0771771	0.187564	0.0912286	0.0898402	0.120039	0.108491
107		0.0286924	0.0810811	0.0610566	0.140876	0.125807	0.0692182	0.0420475	0.0779249	0.130711	0.0757549	0.113563	0.135073	0.0423135	0.0527152	0.287332	0.0955631	0.0989912	0.109451	0.206107	0.480057	0.0970665	0.0133333	0.000231965	0.141272	0.0898141	0.0842558	0.0742784	0.0777754	0.130856	0.169522	0.142119	0.0201215	0.137401	0.0829016	0.362807	0.190188	0.167604	0.118904	0.341891	0.120801	0.21668	0.557233	0.00898024	0.135135	0.0714704	0.0960179	0.101961	0.124408
108		0.0224797	0.019536	0.0267548	0.108753	0.164345	0.0868951	0.104264	0.0673751	0.107131	0.109447	0.118418	0.114145	0.0699638	0.0348497	0.31415	0.0202717	0.12799	0.0997877	0.187575	0.520941	0.0633635	0.0271505	0.0103998	0.131375	0.117459	0.109598	0.0785163	0.072735	0.105805	0.185619	0.15518	0.0452031	0.123443	0.128219	0.342828	0.197598	0.124526	0.112674	0.360871	0.133581	0.237068	0.389444	0.0332388	0.168661	0.0737631	0.0716953	0.112553	0.138715
109		0.0247895	0.0241516	-0.028981	0.116104	0.196401	0.0632994	0.0733519	0.0667536	0.0962976	0.120958	0.118435	0.0915363	0.0424895	0.0802802	0.27537	0.0338164	0.12898	0.0921964	0.143939	0.557386	0.0365308	0.0349544	0.0470783	0.146501	0.07171	0.0864731	0.106833	0.0528978	0.0668122	0.211484	0.158874	0.0384395	0.15342	0.0935625	0.36423	0.170096	0.128375	0.136883	0.370842	0.120122	0.246846	0.352833	0.0925164	0.160347	0.0802985	0.0374429	0.102488	0.162038
110		0.0695238	0.094176	0.0584851	0.120245	0.192343	0.0865342	0.0807799	0.132285	0.0983168	0.073624	0.106848	0.125102	0.0111046	0.0538765	0.297224	0.0330929	0.10035	0.0887538	0.179811	0.504018	0.0645543	0.0365297	0.0432344	0.13275	0.153742	0.0593298	0.127207	0.0381356	0.0613126	0.194879	0.174282	0.0548699	0.185234	0.0889778	0.417194	0.232017	0.0760947	0.123309	0.417685	0.160611	0.245495	0.357025	0.0768913	0.181837	0.0464871	0.0788397	0.129575	0.163605
111		0.00302537	0.0870238	0.0737705	0.121164	0.18484	0.0886439	0.0689762	0.0972901	0.0162712	0.113442	0.113496	0.129669	0.118758	0.073235	0.260535	0.0475378	0.0482115	0.0658938	0.18448	0.540626	0.0591576	0.0584662	-0.0161068	0.11466	0.15852	0.0982879	0.174007	0.0550107	0.0773196	0.185275	0.188406	0.0699462	0.174912	0.0797122	0.373152	0.315455	0.0906754	0.0945122	0.417581	0.164074	0.261969	0.318061	0.0899428	0.200584	0.0822958	0.0949309	0.0850282	0.173942
112		0.036951	0.0751159	0.0662861	0.122726	0.132239	0.100034	0.0910236	0.0804498	-0.00229221	0.109322	0.0899471	0.111137	0.107368	0.0497761	0.257158	0.0341174	0.0827258	0.0990712	0.168774	0.557176	0.0773208	0.0387557	0.0467333	0.085178	0.177994	0.0815047	0.175617	0.0652542	0.0593845	0.2	0.195703	0.0157895	0.151435	0.088223	0.432028	0.312199	0.0565717	0.092667	0.420468	0.172794	0.230946	0.223184	0.0983471	0.187667	0.0943966	0.0993847	0.0776843	0.151183
113		0.03474	0.0565111	0.117123	0.16365	0.0986175	0.11274	0.0977011	0.119859	0.0159952	0.139493	0.101135	0.113655	0.104097	0.0880605	0.273913	0.0464081	0.0753296	0.100092	0.123558	0.5671	0.059825	0.0941501	0.00689655	0.101624	0.222923	0.100952	0.196311	0.0521268	0.0854139	0.19959	0.220725	0.0363879	0.1557	0.0735028	0.40987	0.349833	0.0568166	0.0890118	0.466681	0.210886	0.213646	0.239712	0.104834	0.178272	0.0642643	0.141682	0.00604595	0.0689358
114		0.000931099	0.0653677	0.0640177	0.160692	0.0817958	0.0972675	0.0551331	0.0941665	0.032984	0.154991	0.0771249	0.111842	0.135863	0.0677564	0.267628	0.0917293	0.0731552	0.100526	0.187272	0.537037	0.0235405	0.109873	0.0521349	0.07817	0.233569	0.122863	0.225632	0.0683725	0.049847	0.197249	0.25228	0.0666921	0.155662	0.0819446	0.508913	0.347275	0.118722	0.107767	0.37931	0.227515	0.237234	0.238767	0.0844982	0.175891	0.0889818	0.137337	0.0466601	0.0873659
115		-0.00116144	0.0785307	0.0594493	0.196356	0.0665423	0.109547	0.0940171	0.140141	0.0432671	0.101206	0.123476	0.122526	0.131453	0.0672553	0.227572	0.0725875	0.0336372	0.0660522	0.243508	0.56509	0.0838123	0.0743429	0.0496981	0.0860663	0.328632	0.099589	0.206321	0.0983365	0.0826135	0.144869	0.247783	0.0875926	0.180335	0.0794875	0.462774	0.345415	0.0426406	0.096313	0.365975	0.212729	0.177927	0.246769	0.112588	0.17173	0.0459753	0.118842	0.0754066	0.0252754
116		0.0423928	0.0951618	0.0435057	0.198803	0.0091687	0.112077	0.0434509	0.115958	0.0447478	0.132638	0.100106	0.123922	0.101968	0.0911528	0.221746	0.0609548	-0.00401111	0.135957	0.205097	0.449473	0.0466321	0.132658	0.0724845	0.0998381	0.250205	0.0698704	0.227938	0.0819672	0.0740575	0.206073	0.210096	0.108915	0.164062	0.117769	0.516291	0.37834	0.0627173	0.128806	0.296503	0.210757	0.192443	0.257889	0.0953372	0.173306	0.071066	0.122199	0.079318	0.0737902
117		0.0277521	0.102206	0.0825457	0.190405	0.00462535	0.0888188	0.0779831	0.131975	0.0460555	0.139493	0.147948	0.10917	0.0755796	0.0914962	0.24577	0.0579249	0.098125	0.134592	0.215648	0.393732	0.102813	0.0839809	0.09773	0.111749	0.308197	0.07118	0.212966	0.0962148	0.0975719	0.193476	0.242573	0.088923	0.156386	0.119471	0.491518	0.458527	0.0535108	0.111677	0.276895	0.207714	0.192218	0.245406	0.0803778	0.169492	0.0884028	0.102521	0.0581827	0.0632635
118		0.0740918	0.0583489	0.107256	0.187578	0.00338357	0.134195	0.12169	0.130107	0.0286707	0.0923049	0.112959	0.103734	0.0869698	0.0815565	0.203868	0.0803265	0.0277691	0.126687	0.269174	0.291796	0.0841255	0.0645891	0.0685321	0.103796	0.384179	0.0922835	0.221134	0.103025	0.0751342	0.190248	0.273414	0.0671256	0.157594	0.13861	0.398851	0.44556	0.0748165	0.0894863	0.25603	0.210906	0.193032	0.275722	0.0944503	0.155316	0.0818591	0.0910434	0.0734824	0.0784314
119		0.0797546	0.0763454	0.119647	0.152534	0.0319182	0.0760286	0.0475892	0.0788308	0.0501655	0.0921356	0.0696689	0.0951314	0.0486712	0.113516	0.212507	0.0549078	0.0200191	0.155274	0.267948	0.170786	0.0458323	0.047044	0.0792056	0.0811782	0.357459	0.0544218	0.269887	0.0766284	0.0908283	0.199027	0.219026	0.080937	0.113731	0.173895	0.422743	0.407554	0.0773167	0.0704435	0.289089	0.178583	0.210028	0.242813	0.116309	0.14869	0.0750149	0.0940363	0.0573433	0.0270735
120		0.0996965	0.114837	0.120657	0.1765	-0.030082	0.132768	0.085199	0.0933393	0.0341674	0.100482	0.0381154	0.108783	0.0575475	0.121261	0.227115	0.0488722	0.0420168	0.154527	0.324391	0.175078	0.0631453	0.030727	0.123033	0.118773	0.434758	0.0842767	0.230291	0.0839339	0.0764784	0.183276	0.185512	0.0800924	0.109107	0.163446	0.376629	0.41405	0.0964999	0.0536183	0.27098	0.170663	0.158072	0.18628	0.0634454	0.121486	0.0643257	0.118024	0.0379686	0.0449857
121		0.121801	0.106839	0.105676	0.165155	0.0362791	0.0868871	0.101173	0.117038	0.043757	0.119816	0.0787846	0.116951	0.0478771	0.0594825	0.185087	0.0459528	0.137525	0.110326	0.330373	0.0631521	0.0602641	0.00708502	0.0922717	0.103335	0.509692	0.0889522	0.250362	0.0883227	0.0496454	0.175871	0.124064	0.089939	0.109627	0.215084	0.407803	0.359213	0.0940856	0.0904005	0.302603	0.157138	0.209903	0.227556	0.047619	0.15076	0.0593485	0.0942755	0.0368054	0.0994413
122		0.118581	0.133058	0.0986821	0.197425	0.0556598	0.11675	0.114277	0.139241	0.0539644	0.107753	0.0557342	0.0970851	0.0863527	0.102509	0.164631	0.0602875	0.0988728	0.113826	0.33938	0.0995816	0.0473684	0.0468063	0.0910807	0.0619407	0.545713	0.0859671	0.260691	0.0852261	0.060262	0.172638	0.117058	0.0501048	0.156472	0.171405	0.38701	0.376558	0.108147	0.0559796	0.325784	0.183357	0.208153	0.218546	0.109741	0.149939	0.0547112	0.136441	0.0626058	0.0525856
123		0.107671	0.100952	0.0746457	0.206047	0.0546482	0.1376	0.119493	0.12784	0.00470547	0.159046	0.0163761	0.0986252	0.0734532	0.0995185	0.133316	0.0811389	0.0642903	0.155886	0.293446	0.00550661	0.0148254	-0.0154548	0.0454115	0.151127	0.664726	0.0950426	0.231538	0.0681723	0.0517544	0.166361	0.0994017	0.0598585	0.151301	0.123944	0.382492	0.368352	0.066837	0.11541	0.316748	0.189112	0.196414	0.183434	0.101529	0.140299	0.0317673	0.0949721	-0.00826446	0.040035
124		0.185937	0.170375	0.027061	0.206015	0.0322381	0.128047	0.0900987	0.108066	0.00879408	0.146039	0.0848274	0.104665	0.0997582	0.0398301	0.0361257	0.0848186	0.0716146	0.126935	0.264945	0.0409066	0.08619	0.0205636	0.0902037	0.133091	0.637489	0.0557112	0.231061	0.079775	0.0734389	0.175388	0.143124	0.0498657	0.156069	0.0486264	0.390269	0.307441	0.0815241	0.123231	0.31782	0.207883	0.220005	0.17052	0.104698	0.137579	0.0501942	0.125188	0.0242264	0.0744564
125		0.221713	0.146717	0.0556439	0.21986	0.0271451	0.118751	0.0450508	0.0882939	0.0085351	0.18611	0.0973974	0.081427	0.08181	0.0768811	0.0251789	0.0854922	0.0638716	0.134104	0.307298	0.0481195	0.0247656	0.0154242	0.0628842	0.102041	0.718685	0.061442	0.26345	0.0998944	0.137786	0.162383	0.0922935	0.0501248	0.0673937	0.0574358	0.326024	0.317929	0.0617319	0.127111	0.323299	0.222738	0.224092	0.116888	0.0614618	0.148821	0.0436099	0.121252	-0.387509	0.079393
126		0.233859	0.141491	0.036804	0.217777	0.0552225	0.119854	0.11485	0.124101	0.0168067	0.200435	0.0954401	0.0967203	0.0771577	0.0248566	0.100402	0.0945447	0.033419	0.154642	0.375755	0.0652902	0.0523048	-0.0178571	0.0792198	0.108578	0.616	0.0978399	0.19466	0.105517	0.143171	0.182354	0.105639	0.0608031	0.141779	0.0539584	0.287413	0.33211	0.0817198	0.102216	0.368301	0.228867	0.209225	0.108713	0.0599917	0.136126	0.0445113	0.138196	0.0778415	0.0761758
127		0.230097	0.09943	0.0737045	0.21084	0.0572687	0.112887	0.0681529	0.131125	0.00556619	0.196526	0.141384	0.07394	0.043923	0.0655286	0.0817163	0.0548359	0.0443445	0.137508	0.320388	0.0753599	0.109909	0.025323	0.0361738	0.115926	0.750075	0.0920437	0.22348	0.0921601	0.136424	0.194121	0.0650481	0.0732084	0.136889	0.0850272	0.230738	0.309122	0.101653	0.0593726	0.394831	0.242481	0.208783	0.108081	0.0979737	0.192695	0.0357572	0.0815982	0.142928	0.0975717
128		0.24276	0.108886	0.0643388	0.198855	0.0657439	0.121281	0.135637	0.0980481	0.0150481	0.189531	0.124021	0.0883797	0.0451843	0.0671764	0.102508	-0.00569981	0.0629594	0.151458	0.388988	0.00851414	0.0755898	0.00768049	-0.0142045	0.0938299	0.738031	0.0813008	0.200704	0.125554	0.169231	0.187181	0.0751043	0.0684722	0.138136	0.0939801	0.222359	0.334724	0.0366285	0.0809053	0.41214	0.294303	0.202145	0.145867	0.0823234	0.160021	0.0493734	0.0838369	0.119392	0.0770925
129		0.248113	0.0892136	0.119278	0.192023	0.056962	0.105813	0.124439	0.113402	0.0384008	0.217518	0.111051	0.086414	0.061899	0.0574713	0.093625	0.0289141	0.122887	0.0990823	0.395515	0.0806318	0.0534204	-0.0325581	0.0446385	0.0877256	0.725825	0.0969163	0.173342	0.125817	0.167919	0.141828	0.0841379	0.0601489	0.186235	0.122523	0.142857	0.32306	0.0369437	0.0961588	0.363303	0.335711	0.197033	0.124364	0.060246	0.175721	0.0640948	0.121218	-0.379866	0.0664613
130		0.288379	0.146889	0.128288	0.205629	0.0501736	0.134194	0.0767784	0.125281	0.039462	0.158676	0.0660173	0.0849398	0.0541516	0.0696544	0.0799462	0.0236559	0.0709382	0.0982352	0.442402	0.0343096	0.053918	-0.0229441	0.0407478	0.079525	0.670789	0.0701754	0.206454	0.101044	0.133952	0.201931	0.0862351	0.0234051	0.170963	0.115927	0.136282	0.348217	0.067234	0.0940964	0.332184	0.314555	0.2577	0.151665	0.0536121	0.171033	0.0678747	0.0976066	0.179387	0.0951009
131		0.315122	0.0984872	0.0901344	0.210926	0.0747218	0.135494	0.0761453	0.0928442	0.0376114	0.140673	0.116833	0.0765808	0.120269	0.100111	0.0949299	0.026327	0.103018	0.100461	0.392793	0.0262131	0.0656688	0.0148476	0.065153	0.0973032	0.672515	0.0994042	0.23727	0.0927445	0.180973	0.219024	0.0846524	0.0402453	0.159982	0.139605	0.145268	0.356954	0.0797286	0.130661	0.220004	0.33993	0.241304	0.117755	0.104949	0.162566	0.0720171	0.0625703	0.171485	0.0929817
132		0.249288	0.138452	0.102724	0.203459	0.0800126	0.112223	0.0334715	0.147978	0.0102782	0.101091	0.0872591	0.0871565	0.0918145	0.0259634	0.0858393	-0.000847099	0.101947	0.148496	0.328808	0.0235784	0.0451018	0.0380267	0.0406893	0.0832122	0.720806	0.0745147	0.151196	0.0678037	0.115691	0.183269	0.0968043	0.0293283	0.174429	0.160135	0.131808	0.354576	0.103429	0.144051	0.207501	0.383452	0.207644	0.164424	0.0798655	0.191885	0.0716359	0.0344954	0.120815	0.114623
133		0.235114	0.122443	0.0756686	0.221435	0.112388	0.11776	0.0362891	0.135601	0.0234875	0.0798327	0.0559783	0.104601	0.0799123	0.0481081	0.0647948	0.0573683	0.0891803	0.0979841	0.340824	0.00839396	0.0919315	0.0791107	0.00145068	0.048	0.713098	0.102507	0.189417	0.0933277	0.0843956	0.145542	0.13525	0.0827269	0.208145	0.196904	0.131494	0.344959	0.0819533	0.08822	0.153583	0.377995	0.206161	0.153004	0.108091	0.173406	0.0590417	0.024083	0.129908	0.123894
134		0.16129	0.11977	0.129168	0.205043	0.14432	0.112681	0.0201471	0.110857	0.0251966	0.10326	0.0705623	0.111111	0.113249	0.0905101	0.0682861	0.0706852	0.143533	0.128778	0.335174	0.012082	0.038961	0.0574594	0.0281354	0.111029	0.699239	0.060625	0.238367	0.0991597	0.0555801	0.169842	0.112202	0.0797594	0.22354	0.141908	0.15001	0.342018	0.0944212	0.0610788	0.110889	0.416942	0.158321	0.132368	0.093571	0.151798	0.0164434	0.0641241	0.114189	0.102338
135		0.125535	0.0858209	0.107702	0.218618	0.15968	0.0884885	0.030303	0.153775	0.0245037	0.0914067	0.0683128	0.0738286	0.121936	0.0808441	0.0596893	0.0520631	0.101947	0.115402	0.237399	0.0737379	-0.0211031	0.0222677	0.0572194	0.0222947	0.671321	0.0808081	0.243332	0.0801438	0.0730412	0.185396	0.138397	0.0852862	0.167257	0.138097	0.0962227	0.346801	0.0331622	0.0125081	0.126541	0.375859	0.1128	0.135169	0.0702862	0.161887	0.0471284	0.00167317	0.11286	0.131148
136		0.0520314	0.121299	0.0750574	0.217814	0.139764	0.108305	0.0573001	0.127348	0.0268492	0.0996162	0.160745	0.0947269	0.118445	0.0396093	0.100917	0.086553	0.0996383	0.10797	0.26944	0.0432584	0.0309724	0.0251799	0.0808698	0.0291155	0.690588	0.0590429	0.294472	0.0448637	0.0831451	0.184286	0.156037	0.0488225	0.212312	0.159339	0.0930371	0.319088	0.0894355	0.0713349	0.16595	0.396782	0.10368	0.171404	0.0932096	0.159578	0.0393343	0.038824	0.110244	0.0611888
137		0.0680174	0.0632202	0.0868993	0.237449	0.156657	0.144821	0.0563291	0.121727	0.0281728	0.115916	0.111111	0.10979	0.125	0.0722161	0.0704225	0.0809298	0.120952	0.118655	0.240745	0.0634339	0.0177543	-0.016158	-0.00286123	-0.00542495	0.688994	0.120051	0.27751	0.0782349	0.0959585	0.162706	0.14828	0.00459242	0.187924	0.116246	0.154001	0.266421	0.0747118	0.0821344	0.175469	0.329066	0.0958046	0.152814	0.128827	0.167782	0.0165138	-0.0204458	0.103227	0.0522141
138		0.037619	0.122818	0.105229	0.243278	0.123846	0.156564	0.091672	0.0845839	0.0397422	0.151627	0.128707	0.113906	0.124961	0.0952915	0.0860566	0.113257	0.118391	0.125549	0.215038	0.0835686	0.0603764	0.00286086	0.00780488	0.0829054	0.512351	0.120201	0.235022	0.0768904	0.0862226	0.188298	0.202954	0.0590056	0.22704	0.123323	0.15635	0.264867	0.0870428	0.0909804	0.134262	0.305241	0.112662	0.146106	0.0661843	0.166632	0.0165563	0.0384181	0.0879722	0.0265372
139		0.0486278	0.0679673	0.100911	0.268565	0.177414	0.134814	0.0796686	0.130435	0.015079	0.118995	0.174692	0.0833044	0.072482	0.076078	0.0729847	0.0983962	0.125205	0.107126	0.178248	0.0527491	0.0219648	0.0381521	0.0433301	0.0894461	0.57205	0.104844	0.237512	0.0931519	0.112477	0.13756	0.176246	0.0671513	0.206736	0.130084	0.114166	0.224472	0.0818705	0.0582474	0.157602	0.330311	0.0854159	0.128777	0.0901604	0.172803	0.0526156	0.0255169	0.116267	0.0517507
140		0.0723445	0.0782828	0.121301	0.244107	0.144216	0.144159	0.0439938	0.122936	0.0424363	0.127031	0.180696	0.107072	0.143662	0.0876417	0.0291777	0.0961538	0.140403	0.0949914	0.146196	0.105023	0.0230863	0.065098	0.0703812	0.0575763	0.41704	0.102699	0.19926	0.123001	0.116247	0.114878	0.148926	0.0688118	0.158779	0.13672	0.10738	0.199166	0.117228	0.0687831	0.1503	0.321259	0.0655941	0.152971	0.122944	0.152432	0.0484675	-0.0266174	0.144156	0.0449857
141		0.0169572	0.10513	0.124959	0.2238	0.131184	0.147802	0.103139	0.149977	0.0528047	0.104178	0.207526	0.124826	0.132743	0.054384	0.00535906	0.0980129	0.132522	0.133627	0.153944	0.0393788	0.0549289	0.0621263	0.0357493	0.0406445	0.356283	0.0753832	0.217438	0.11761	0.113543	0.152684	0.181084	0.087277	0.162935	0.120081	0.139905	0.150283	0.0770743	0.0322088	0.135914	0.304162	0.0658847	0.117521	0.0942341	0.122756	0.0345245	0.030951	0.134128	0.0798412
142		0.0307216	0.100633	0.125575	0.257329	0.0122603	0.160867	0.0447103	0.0993648	0.0308767	0.104023	0.167038	0.0790203	0.111111	0.0791724	-0.0112239	0.0837179	0.117241	0.126878	0.189094	0.075445	0.0790835	0.0991736	-0.0106075	0.0257817	0.248425	0.136463	0.244033	0.121787	0.132075	0.17685	0.157215	0.0233716	0.17668	0.118099	0.148382	0.117034	0.0704463	0.0385359	0.151849	0.302804	0.078392	0.144321	0.0787385	0.110903	0.0198515	0.0326945	0.130986	0.0590551
143		-0.00576369	0.0940389	0.129265	0.274925	0.102118	0.104239	0.0679305	0.0930339	0.00429891	0.111517	0.142539	0.103963	0.0838195	0.0839027	0.0124569	0.11936	0.129302	0.119254	0.173428	0.0820874	0.0681762	0.0284091	0.0235756	0.013309	0.259506	0.140455	0.259672	0.101344	0.122505	0.165728	0.153535	0.023622	0.15832	0.105179	0.124799	0.095067	0.0527349	0.0694463	0.153166	0.338141	0.0752339	0.198261	0.129691	0.137267	0.0506503	0.0870882	0.132573	0.0594926
144		0.0106812	0.0930893	0.156458	0.22679	0.0948579	0.131413	0.0788224	0.108221	0.048347	0.113924	0.14189	0.0754325	0.137453	0.0946895	0.00961538	0.0834437	0.0930308	0.0986454	0.152965	0.0373281	0.107479	0.0492055	0.0418835	0.0871093	0.182594	0.141975	0.180702	0.116008	0.059887	0.143875	0.0734647	0.011983	0.159973	0.127647	0.119328	0.032618	0.0851094	0.0900548	0.118689	0.310811	0.0748418	0.150935	0.109544	0.152693	0.01	0.118259	0.130036	0.0534487
145		0.0256654	0.11373	0.102214	0.255497	-0.219858	0.143161	0.068836	0.119135	0.0307467	0.0984698	0.162581	0.0829735	0.147198	0.100882	0.0171674	0.0982736	0.121252	0.0880226	0.170293	0.0201005	0.0763171	0.0947806	0.0601336	0.0981561	0.163677	0.129874	0.200435	0.114563	0.126267	0.12319	0.028492	0.0262548	0.179637	0.0997524	0.148714	0.0456831	0.044413	0.100631	0.143531	0.345681	0.0990495	0.14723	0.0976622	0.0955653	0.0171149	0.121849	0.11066	0.0169271
146		0.114348	0.123994	0.0982962	0.266719	0.0921348	0.0918274	0.061018	0.130902	0.0519974	0.105026	0.144538	0.0699221	0.0985652	0.0542466	0.0376905	0.0900642	0.146835	0.0796544	0.195652	-0.00469743	0.0764691	0.0733731	0.00194553	0.00111029	0.142216	0.17928	0.222331	0.120191	0.0590397	0.151952	0.0508475	0.0736555	0.134534	0.115166	0.155834	0.0594654	0.0418025	0.107232	0.137581	0.376392	0.0696752	0.205825	0.0680199	0.118538	0.00561542	0.166892	0.0786687	0.0107621
147		0.0587671	0.0804886	0.121679	0.249418	0.0703775	0.148309	0.0565438	0.0860018	0.000644152	0.115594	0.201845	0.0691341	0.119924	0.0152755	0.0817308	0.101218	0.156975	0.0888783	0.158268	0.034965	0.0574092	0.12228	0.061284	0.0848406	0.116488	0.134717	0.2179	0.123198	0.0891997	0.140228	0.0557362	0.00934936	0.173455	0.0740579	0.161542	0.0852918	0.045474	0.117864	0.10578	0.315581	0.0854981	0.175742	0.123615	0.142736	-0.0116016	0.119052	0.119817	0.0930702
148		0.0889902	0.102028	0.0563607	0.234603	0.0862516	0.13069	0.0356696	0.119963	0.0539941	0.0468695	0.152698	0.0795961	0.0901235	0.0727628	0.11099	0.100022	0.160173	0.0708242	0.22574	0.0212885	0.144563	0.0953846	0.0163057	0.0916512	0.1167	0.188162	0.200697	0.087696	0.0562204	0.137216	0.0717478	0.0239143	0.163041	0.123974	0.191039	0.112604	0.0111033	0.0861067	0.119176	0.358129	0.0993411	0.113806	0.155329	0.125291	0.0566502	0.132061	0.138517	0.125592
149		0.0695777	0.136393	0.0309877	0.283892	-0.206456	0.146573	0.130604	0.139644	0.052612	0.0863361	0.180571	0.0680665	0.0789555	0.0581107	0.143939	0.11631	0.146586	0.0723121	0.215203	0.0426433	0.0969502	0.136761	0.0629648	0.0544638	0.114373	0.148284	0.234066	0.113919	0.0620596	0.097053	0.0388144	0.0484496	0.16129	0.136016	0.165017	0.0944669	0.0601171	0.0922362	0.132503	0.360661	0.172343	0.108742	0.0836601	0.106786	0.0170796	0.124597	0.19208	0.0901345
150		0.138355	0.136553	0.0377238	0.220102	0.0963154	0.140568	0.148867	0.144393	0.0343101	0.0430758	0.181425	0.0759893	0.0551618	0.0851893	0.17939	0.123215	0.122293	0.0515431	0.206236	-0.0197606	0.118189	0.167648	0.0206061	0.143829	0.100732	0.198492	0.191148	0.0858136	0.0416858	0.102956	0.0650888	0.0756598	0.129933	0.173248	0.163155	0.0799423	0.0413437	0.10619	0.144019	0.369033	0.173258	0.135739	0.115598	0.097931	0.0224615	0.109425	0.129132	0.116584
151		0.096929	0.104983	0.0790578	0.202088	0.208999	0.107509	0.136876	0.104589	0.0188364	0.0930358	0.210634	0.0869165	0.0461538	0.06615	0.179298	0.0817474	0.120506	0.044113	0.232235	0.0679887	0.0416667	0.221156	0.0778503	0.0712808	0.116606	0.269207	0.18692	0.0804142	0.077135	0.151552	0.05752	0.0208453	0.179326	0.157787	0.160696	0.0738119	0.0672594	0.0778881	0.165945	0.425765	0.187319	0.090678	0.121628	0.0767146	0.0118253	0.0733093	0.156087	0.0971532
152		0.147173	0.133292	0.0727969	0.213119	0.179554	0.144365	0.150215	0.132332	0.0436248	0.0500267	0.203008	0.0505952	0.0269942	0.129023	0.210738	0.107167	0.108864	0.0954984	0.206834	0.0635147	0.0931829	0.215818	0.0627657	0.105583	0.0229383	0.286432	0.204095	0.0541197	0.0711959	0.132083	0.0809031	0.0345631	0.175514	0.161112	0.155104	0.063051	0.0598389	0.0837295	0.12643	0.407419	0.169324	0.0830691	0.109775	0.106645	0.029362	0.131003	0.124903	0.0808397
153		0.162848	0.121107	0.148618	0.242212	0.225468	0.140085	0.126825	0.131725	0.0203358	0.0703196	0.241053	0.0750661	0.014871	0.161526	0.288949	0.106608	0.0799599	0.0831091	0.203755	0.0849785	0.0751731	0.273242	0.0728611	0.115017	0.0531945	0.291667	0.189057	0.0832964	0.0388305	0.107503	0.0689981	0.116935	0.171643	0.189093	0.128246	0.0279354	0.0793605	0.109696	0.144532	0.445057	0.227365	0.0791912	0.0844483	0.132873	0.0256098	0.0531511	0.0997468	0.0901326
154		0.217819	0.139462	0.177582	0.234444	0.208647	0.137088	0.119658	0.135287	0.0548935	0.0576612	0.242786	0.0726724	0.0648632	0.214206	0.303187	0.128296	0.0979468	0.0697674	0.220155	0.0867967	0.0985846	0.304852	0.105409	0.128776	0.116657	0.246477	0.183656	0.0697981	0.0889243	0.115594	0.0417253	0.11759	0.197525	0.166571	0.128002	0.0577918	0.0927448	0.13015	0.156346	0.470399	0.221781	0.0954774	0.10271	0.105484	0.0310148	0.11141	0.139553	0.0904208
155		0.185614	0.147022	0.184779	0.182166	0.232626	0.115841	0.167673	0.137679	0.032343	0.0243287	0.191937	0.0786723	0.0667071	0.219898	0.357507	0.120368	0.0564516	0.0911087	0.181702	0.0989259	0.0764268	0.342909	0.0420584	0.131379	0.0914127	0.2894	0.143634	0.100958	0.0929642	0.0869565	0.0406542	0.139913	0.213266	0.173743	0.132598	0.0495536	0.0668576	0.110698	0.139885	0.488261	0.197567	0.0915155	0.118228	0.0755453	0.0260111	0.0887253	0.133351	0.00268336
156		0.185366	0.191638	0.239766	0.260528	0.19884	0.133842	0.167382	0.139157	0.0425255	0.0528967	0.2277	0.043889	0.0579174	0.207854	0.33404	0.101611	0.0550033	0.0885205	0.197114	0.0688166	0.101304	0.351169	0.0293532	0.147516	0.0730107	0.287765	0.176483	0.0628397	0.054221	0.131285	0.038881	0.100389	0.204169	0.186909	0.125075	0.0929243	0.108636	0.0778678	0.116414	0.428255	0.224718	0.110305	0.0947878	0.111208	-0.0138346	0.103553	0.11419	0.0174972
157		0.199902	0.189036	0.285808	0.241397	0.149478	0.157175	0.158735	0.139385	0.0180439	0.0978044	0.236492	0.0569106	0.00888208	0.237361	0.443191	0.098604	0.000648088	0.111253	0.225539	0.129762	0.0864878	0.353541	0.073999	0.13104	0.094564	0.318167	0.154754	0.0686686	0.0397276	0.123061	0.0684739	0.13486	0.122501	0.191551	0.107178	0.0709387	0.156163	0.0941006	0.147779	0.527029	0.221578	0.0900575	0.125615	0.102281	0.0339394	0.105878	0.158606	0.0578139
158		0.16028	0.298828	0.277029	0.262717	0.191271	0.165878	0.161312	0.147431	0.0376662	0.0804139	0.118137	0.0900563	0.0461538	0.18808	0.433676	0.084375	0.0315225	0.14897	0.226203	0.114393	0.0736104	0.360425	0.0116338	0.123007	0.061086	0.364492	0.183687	0.0795306	0.0801118	0.151294	0.0842081	0.127925	0.130194	0.222222	0.111597	0.0440534	0.153633	0.0566087	0.174166	0.512731	0.213262	0.133234	0.103982	0.132351	0.0102688	0.101332	0.202948	0.0704289
159		0.200395	0.328279	0.261944	0.203198	0.107942	0.167123	0.0912084	0.144405	0.0205138	0.0669562	0.19756	0.068824	-0.0165644	0.192049	0.555556	0.103996	0.0717897	0.107962	0.212296	0.0811416	0.0944152	0.40584	0.0405268	0.0905689	0.0238624	0.39719	0.174634	0.103993	0.0594243	0.190861	0.0735123	0.136381	0.0883217	0.272428	0.104134	0.0718807	0.162696	0.0623514	0.189091	0.540449	0.237608	0.124072	0.128114	0.137114	0.0426811	0.107435	0.2431	0.0766464
160		0.231518	0.370053	0.147078	0.209742	0.154349	0.177555	0.101796	0.173104	0.0657151	0.0482833	0.123028	0.0522476	0.0284143	0.12479	0.516429	0.0922266	0.0587065	0.0926487	0.279293	0.11807	0.0753221	0.363927	-0.000251699	0.170797	0.0677677	0.451227	0.18095	0.0805749	0.0627002	0.152039	0.112123	0.16063	0.12097	0.293837	0.106374	0.0591265	0.192573	0.0476436	0.204587	0.531454	0.249529	0.100525	0.111556	0.0714361	0.0246617	0.115044	0.148871	0.0427735
161		0.247291	0.465259	0.11464	0.203597	0.138492	0.169758	0.117744	0.127195	0.0695991	0.110508	0.170006	0.065449	0.0508578	0.124929	0.623908	0.0703176	0.094554	0.109276	0.250973	0.0393258	0.121902	0.358205	0.0187172	0.170472	0.0625698	0.428121	0.18292	0.0429212	0.0928505	0.181872	0.140306	0.14534	0.119555	0.247519	0.138505	0.0789385	0.26696	0.0269704	0.201908	0.492063	0.287907	0.0940928	0.0726505	0.131903	0.0533333	0.131698	0.181961	0.0743689
162		0.285962	0.482258	0.0925867	0.213581	0.113269	0.15295	0.147215	0.139708	0.069716	0.101719	0.12749	0.0957979	0.0531192	0.123108	0.64834	0.0876804	0.0466978	0.0834126	0.241308	0.105218	0.123267	0.407368	0.0437421	0.124717	0.0516817	0.41341	0.184159	0.0446194	0.0888425	0.184084	0.134357	0.155978	0.167563	0.287647	0.146171	0.0114077	0.239715	0.0915596	0.199215	0.436375	0.253386	0.0618212	0.084364	0.152454	0.0514372	0.142968	0.196626	0.037655
163		0.192589	0.508007	0.104458	0.257322	0.153318	0.16524	0.132212	0.11194	0.0653035	0.0560514	0.121012	0.08774	0.0774516	0.116135	0.566542	0.0919643	0.0587842	0.107801	0.234646	0.113073	0.0474298	0.409067	0.0585	0.123995	0.0894722	0.32441	0.184813	0.0827571	0.104366	0.221183	0.144082	0.141728	0.179066	0.267918	0.137247	0.0426741	0.235715	0.132277	0.232295	0.477262	0.266158	0.0316535	0.0930129	0.127114	0.0523608	0.0801914	0.157647	0.0817667
164		0.152443	0.474741	0.0734355	0.273377	0.0973565	0.146207	0.0918705	0.134941	0.0206495	0.0734106	0.0355444	0.113767	0.0331085	0.117813	0.704829	0.0822009	0.0889632	0.103547	0.250465	0.106576	0.0299313	0.391073	-0.0288485	0.110481	0.0583379	0.270101	0.179393	0.0695485	0.0816327	0.185337	0.0686665	0.136517	0.198045	0.236678	0.171987	0.0289017	0.249708	0.0921852	0.20521	0.460557	0.244118	0.0248279	0.110519	0.115031	0.040182	0.0778557	0.151835	0.0714772
165		0.125488	0.528346	0.0594937	0.263941	0.0763777	0.162363	0.0837148	0.139847	0.0343696	0.0974304	0.117984	0.146255	0.0451613	0.097972	0.756809	0.0652753	0.160068	0.125943	0.241827	0.127356	-0.0068326	0.410284	0.00644202	0.15687	0.070053	0.214218	0.207067	0.0647419	0.0938814	0.253486	0.199905	0.136069	0.156177	0.261872	0.195481	0.0326448	0.250625	0.134667	0.193157	0.359235	0.258048	0.10371	0.0898204	0.132246	0.0322581	0.104036	0.210346	0.0288702
166		0.146887	0.483254	0.0459806	0.248642	0.117188	0.120833	0.0665356	0.12568	-0.0036357	0.0922469	0.137636	0.155371	0.0332824	0.0680389	0.683406	0.0193085	0.112434	0.115753	0.200207	0.140102	0.0427308	0.442033	0.0690257	0.156867	0.0844246	0.212468	0.19569	0.120123	0.0614782	0.244582	0.166275	0.103052	0.205505	0.214939	0.199919	0.122529	0.188439	0.0772304	0.197601	0.328105	0.207783	0.0927013	0.0972315	0.159622	0.0261716	0.0349624	0.202653	0.0511961
167		0.126199	0.519302	0.0446541	0.255478	0.122047	0.140686	0.0774322	0.0861582	0.0342478	0.122159	0.175613	0.163107	0.0650602	0.0601589	0.62973	-0.00618102	0.141899	0.130323	0.24829	0.176845	0.104537	0.511195	0.0673732	0.159741	0.197347	0.247235	0.19565	0.127185	0.0484461	0.292942	0.189692	0.133573	0.167713	0.20156	0.191274	0.0983319	0.207894	0.0730915	0.171246	0.26396	0.224975	0.12908	0.113047	0.122314	0.00737619	0.0734138	0.170693	0.0494053
168		0.116028	0.469743	0.0525334	0.252753	0.105622	0.166547	0.0473062	0.0931648	0.0481078	0.0766257	0.219126	0.19292	0.0944411	0.0380603	0.639461	0.0106619	0.154815	0.10528	0.242754	0.209841	0.0712506	0.528455	0.0896622	0.166667	0.245756	0.223515	0.181317	0.132166	0.0687806	0.268103	0.169991	0.200402	0.124971	0.223292	0.188672	0.101241	0.163449	0.062905	0.175014	0.197506	0.206165	0.128367	0.129764	0.135891	0.00867976	0.151096	0.20367	0.0633546
169		0.0786354	0.523352	0.0160428	0.232475	0.100584	0.174342	0.0492338	0.0685124	0.0208049	0.088163	0.274087	0.185274	0.13025	0.0932945	0.594985	0.0491291	0.102095	0.131259	0.221992	0.248903	0.0409795	0.519893	0.111626	0.142967	0.223897	0.245996	0.14367	0.122884	0.10725	0.227498	0.200666	0.175765	0.0790315	0.21144	0.219128	0.101944	0.107287	0.0884908	0.194402	0.146949	0.215878	0.120325	0.101169	0.140175	0.0745903	0.174836	0.189218	0.0909511
170		0.15493	0.441356	0.0412437	0.258533	0.0653659	0.130646	0.0236017	0.0958126	0.0277251	0.0683142	0.208185	0.184833	0.126457	0.0752812	0.55867	0.0507423	0.151575	0.120811	0.207874	0.190586	0.0740741	0.54384	0.0927888	0.169147	0.373126	0.280741	0.214012	0.0763493	0.0865116	0.243812	0.19756	0.147816	0.0445657	0.228133	0.195073	0.141319	0.135341	0.108565	0.198858	0.13549	0.283076	0.101536	0.0873353	0.147136	0.0778425	0.106979	0.217832	0.047836
171		0.109037	0.536693	0.0827164	0.29156	0.0678851	0.149685	0.0245178	0.002331	0.0218238	0.107371	0.176436	0.137227	0.145509	0.0688166	0.474219	0.010419	0.0938616	0.0998589	0.20487	0.264069	0.0482107	0.587945	0.0967411	0.105793	0.396616	0.281399	0.170694	0.105035	0.0847926	0.273734	0.189176	0.147913	0.0415648	0.29497	0.206777	0.214621	0.11594	0.151919	0.165306	0.104902	0.257821	0.119149	0.0933154	0.154125	0.116264	0.0977589	0.146457	0.0436151
172		0.155501	0.474041	0.0637755	0.257707	0.0645475	0.137886	-0.00725594	0.0658768	0.0193583	0.103312	0.162428	0.129663	0.181628	0.0650477	0.428649	0.0292215	0.0922874	0.0945352	0.21368	0.27516	0.0262062	0.593836	0.0799898	0.110355	0.424305	0.294118	0.189746	0.072407	0.0621678	0.337866	0.192059	0.124752	0.111315	0.260615	0.251877	0.277004	0.132484	0.122864	0.166776	0.111741	0.237941	0.0870858	0.129018	0.168392	0.124151	0.165064	0.106549	0.0245317
173		0.167281	0.453457	0.11637	0.261886	0.0638298	0.165228	0.0826419	0.103887	0.0569311	0.0886569	0.0462754	0.137081	0.179109	0.0791993	0.464066	0.072216	0.125749	0.115846	0.231094	0.295048	0.0159125	0.655286	0.0304426	0.107217	0.435382	0.332272	0.204583	0.0670114	0.0828114	0.316577	0.153076	0.111507	0.0688167	0.316192	0.220628	0.301747	0.162502	0.0724599	0.16687	0.12823	0.283095	0.0616134	0.112312	0.197764	0.105255	0.0918919	0.140996	0.0164229
174		0.0994816	0.452302	0.130577	0.24792	-0.181875	0.149745	0.043623	0.0873466	0.0357399	0.0883655	0.0679117	0.122927	0.218241	0.0586527	0.333879	0.0483404	0.0827362	0.115851	0.243896	0.312555	0.04	0.601526	0.0839072	0.103738	0.427331	0.342205	0.161332	0.0535487	0.0965517	0.308842	0.166107	0.143876	0.0813027	0.287559	0.176447	0.344502	0.145302	0.125185	0.152105	0.14985	0.268957	0.126189	0.0985599	0.236785	0.118933	0.114696	0.180748	0.0413408
175		0.130286	0.419118	0.134715	0.242655	0.0918065	0.147261	0.0336272	0.100852	0.0247223	0.113861	0.145433	0.139178	0.275954	0.105279	0.324543	0.0620783	0.11215	0.139925	0.255643	0.349898	0.0468169	0.680089	0.0283401	0.0928899	0.451405	0.414258	0.176816	0.0793315	0.0638199	0.280347	0.149894	0.0913696	0.0941603	0.399012	0.164082	0.314311	0.112742	0.0813294	0.141111	0.109768	0.256884	0.161677	0.0849585	0.257815	0.111042	0.123389	0.204049	0.00134831
176		0.127712	0.477241	0.132026	0.278047	0.118443	0.121737	0.0697521	0.0492576	0.0215412	0.113781	0.0722477	0.0952162	0.326832	0.0984848	0.273634	0.0509998	0.066105	0.156069	0.203063	0.350657	0.0683417	0.664994	0.0573412	0.120121	0.431235	0.441743	0.184998	0.00706273	0.0916667	0.324517	0.194279	0.0704171	0.0675461	0.422209	0.16978	0.297309	0.133875	0.112668	0.100202	0.124465	0.291407	0.158895	0.122158	0.269584	0.108706	0.107101	0.163815	0.0284817
177		0.127875	0.485988	0.13545	0.257036	0.122307	0.137311	0.0446072	0.0413728	0.0627745	0.121682	0.089663	0.139142	0.369718	0.0991468	0.337573	0.0602082	0.076671	0.166955	0.235742	0.325999	0.0695107	0.678129	0.06277	0.11255	0.495843	0.460501	0.194059	0.103841	0.0666972	0.273517	0.182224	0.0645037	0.0131341	0.412483	0.104478	0.349049	0.175004	0.130993	0.136992	0.0975071	0.230331	0.211421	0.109549	0.276733	0.115259	0.12176	0.140114	0.0267452
178		0.123524	0.568039	0.121347	0.22755	0.114529	0.144129	0.0330033	0.0691502	0.0532632	0.157594	0.131991	0.0649231	0.367051	0.0946307	0.329032	0.0154813	0.0665817	0.11761	0.276093	0.311552	0.0579421	0.721725	0.105717	0.0712133	0.391401	0.534974	0.184282	0.0807611	0.0661798	0.273961	0.202375	0.033424	0.0726155	0.372497	0.113016	0.306455	0.13253	0.119859	0.140508	0.144953	0.264931	0.182964	0.0902559	0.310502	0.11856	0.0662048	0.141453	-0.0122413
179		0.129238	0.582274	0.0780952	0.308669	0.147455	0.156029	-0.00483403	0.0400746	0.0632319	0.16381	0.0853015	0.0764449	0.335474	0.0672122	0.423529	-0.0187333	0.0803689	0.124705	0.254923	0.282066	0.078481	0.761504	0.0743845	0.0617519	0.373749	0.479665	0.168038	0.175791	0.0726771	0.277073	0.195813	0.0385136	0.0274775	0.372642	0.128424	0.337091	0.120947	0.0932398	0.138738	0.0463266	0.277001	0.221177	0.0961798	0.292701	0.101535	0.0989139	0.16107	0.0123735
180		0.139099	0.621124	0.0924945	0.243358	0.149606	0.152522	-0.0214008	0.0670417	0.0913389	0.149392	0.201597	0.0745116	0.353476	0.0839965	0.416139	-0.0115202	0.073107	0.0764632	0.207926	0.285338	0.104545	0.749718	0.027907	0.0646142	0.330425	0.5175	0.167831	0.147617	0.08491	0.192112	0.204091	0.0790752	0.0345763	0.337312	0.119072	0.267391	0.1317	0.0826624	0.156026	0.0958644	0.26257	0.189526	0.0575231	0.287636	0.0846454	0.0810811	0.133179	0.0326768
181		0.13613	0.620131	0.140713	0.264002	0.0943768	0.118371	0.0385126	0.124704	0.0564531	0.134775	0.165704	0.0233844	0.268942	0.0590268	0.426914	-0.00518135	0.0461133	0.0527146	0.28749	0.280495	0.13383	0.763172	0.0898418	0.0742574	0.284493	0.525581	0.149064	0.194106	0.129642	0.187603	0.21943	0.0557663	0.0794084	0.314388	0.140145	0.248059	0.173482	0.0999335	0.169506	0.0383883	0.278542	0.189259	0.0710138	0.310743	0.0699126	0.106087	0.114323	0.0485261
182		0.112481	0.694254	0.205016	0.253927	0.150919	0.11755	0.0500989	0.0533395	0.0607113	0.167742	0.1609	0.0324293	0.246692	0.0693295	0.382162	-0.00766111	0.0633734	0.0243979	0.312949	0.260857	0.118038	0.679266	0.121628	0.0331842	0.26555	0.551373	0.142797	0.255035	0.115723	0.201474	0.213521	0.0700926	0.119086	0.260205	0.154321	0.246808	0.162522	0.10539	0.136216	0.11325	0.23106	0.209625	0.0978878	0.295822	0.0906559	0.079449	0.118184	0.00927972
183		0.146216	0.71547	0.198838	0.267689	0.108739	0.138674	0.0947723	0.057064	0.0896814	0.170036	0.163689	0.0407949	0.222653	0.107791	0.370019	-0.0223031	0.0758075	0.075818	0.3179	0.258596	0.0773931	0.653015	0.137245	0.114628	0.259302	0.547634	0.168343	0.27394	0.156409	0.163509	0.171197	0.0673171	0.120594	0.253686	0.159763	0.209028	0.142857	0.0852273	0.138768	0.0756653	0.272658	0.18754	0.11664	0.348958	0.0421119	0.0506616	0.113891	0.00666667
184		0.171471	0.787535	0.238697	0.270433	0.0550459	0.108637	0.0463087	0.0573278	0.112573	0.205845	0.144489	0.0555752	0.186702	0.0903824	0.449171	0.0456621	0.103926	0.0562951	0.355586	0.207381	0.107396	0.560551	0.128443	0.0642131	0.225642	0.527993	0.173012	0.300258	0.109898	0.132827	0.206251	0.0718147	0.135872	0.193109	0.160641	0.188787	0.152223	0.12159	0.148811	0.0456549	0.261229	0.176521	0.0896861	0.366921	0.0777038	0.0890152	0.151049	0.0803772
185		0.159176	0.762278	0.25377	0.265008	0.0945767	0.124115	0.055794	0.105676	0.100705	0.206922	0.142026	0.0720826	0.181244	0.10351	0.439978	0.0400729	0.128035	0.074506	0.264885	0.229142	0.105799	0.557865	0.147347	0.0992102	0.186138	0.674197	0.186988	0.368106	0.154134	0.152183	0.273259	0.0789474	0.0750583	0.147536	0.154112	0.19517	0.126386	0.107398	0.121788	0.125824	0.233023	0.171129	0.153394	0.335523	0.116834	0.131574	0.123281	0.0326063
186		0.140312	0.865385	0.271347	0.271427	0.0487805	0.122904	0.0223808	0.0920415	0.120683	0.190779	0.185794	0.068136	0.166315	0.0571762	0.403101	0.016092	0.145553	0.111111	0.275252	0.215336	0.0844106	0.488943	0.12794	0.138894	0.158467	0.560563	0.162551	0.423294	0.171759	0.126514	0.269222	0.0358051	0.112357	0.144644	0.190671	0.189012	0.146402	0.123043	0.0900086	0.140547	0.226274	0.1439	0.120795	0.275959	0.142005	0.113165	0.0689119	0.0303442
187		0.165295	0.848733	0.375767	0.230448	0.0650618	0.140957	0.153504	0.129308	0.128998	0.189405	0.151063	0.048036	0.0778407	0.0802616	0.386445	-0.00204221	0.0923328	0.0857513	0.276677	0.167716	0.124294	0.386351	0.181652	0.114575	0.175176	0.587242	0.153532	0.471764	0.164655	0.164317	0.261472	0.0874853	0.0797373	0.10311	0.159968	0.194751	0.152145	0.142273	0.0512216	0.169726	0.234816	0.138335	0.122807	0.288147	0.10973	0.114248	0.0416884	0.0680746
188		0.185482	0.853745	0.436093	0.252838	-0.156489	0.150513	0.0989738	0.120769	0.0948094	0.184677	0.19383	0.0509915	0.0747161	0.01097	0.317073	-0.00541272	0.0726916	0.0170035	0.299112	0.171879	0.135191	0.326685	0.149265	0.0814617	0.109444	0.643801	0.167378	0.549534	0.194251	0.147514	0.259437	0.105512	0.113431	0.0494564	0.189033	0.194414	0.133284	0.14721	0.081266	0.181951	0.23107	0.1312	0.0822163	0.252497	0.0968143	0.085671	0.034359	0.0475761
189		0.171315	0.858798	0.492155	0.269241	0.0167526	0.126251	0.114721	0.149628	0.109998	0.198909	0.168801	0.0608633	-0.0494342	0.0247165	0.356008	-0.0157642	0.147292	0.0232111	0.297797	0.195469	0.0367944	0.318282	0.194108	0.145136	0.123457	0.578915	0.154631	0.516493	0.190875	0.103931	0.293698	0.0860592	0.110851	0.0483672	0.176374	0.14317	0.11563	0.138798	0.111592	0.204357	0.208087	0.118746	0.0742959	0.260054	0.103203	0.0464279	0.0622537	0.0505415
190		0.140671	0.903122	0.585668	0.261895	0.0445692	0.119857	0.0308049	0.16461	0.136782	0.179717	0.0967195	0.0534297	0.0491303	0.0794297	0.327722	0.0213055	0.164057	0.00730623	0.274058	0.262974	0.0724269	0.304681	0.192277	0.117464	0.113988	0.636593	0.167501	0.582957	0.150381	0.158229	0.236488	0.0897036	0.054436	0.0465686	0.168707	0.165258	0.127029	0.188108	0.11164	0.243747	0.236186	0.147893	0.0791335	0.25784	0.120037	0.0519383	0.084964	0.0432432
191		0.185668	0.780745	0.726846	0.201964	-0.15617	0.114153	0.0482399	0.133395	0.0750935	0.210133	0.127085	0.0767939	0.0452136	0.100535	0.252874	-0.0258973	0.156458	0.0139021	0.26625	0.234828	0.0185782	0.312653	0.202834	0.123883	0.12437	0.621114	0.166008	0.617987	0.166317	0.12185	0.209971	0.0519866	0.0794546	0.0718793	0.125439	0.124399	0.100848	0.1327	0.0808751	0.287241	0.192526	0.0899721	0.0860748	0.251571	0.0616706	0.0719603	0.0571207	0.0459796
192		0.193744	0.671652	0.630577	0.253351	-0.148289	0.138469	0.0647668	0.144503	0.135845	0.189869	0.123962	0.0681303	0.0185919	0.0822485	0.246961	0.0323024	0.154515	0.0326381	0.196352	0.251628	0.0498372	0.265926	0.17595	0.141355	0.154374	0.518173	0.148492	0.490823	0.13437	0.099793	0.194768	0.0847924	0.0404387	0.124648	0.129111	0.0861191	0.093447	0.124526	0.0750353	0.287195	0.211578	0.0601471	0.123133	0.247828	0.0807686	0.0508346	0.064149	0.0640416
193		0.221616	0.606092	0.630859	0.239389	-0.00808277	0.145985	0.0643977	0.124942	0.138995	0.208771	0.104963	0.0540605	0.0265268	0.0685962	0.272124	0.0264672	0.13945	-0.00267928	0.215804	0.267978	0.0598592	0.276128	0.165094	0.134925	0.145352	0.46696	0.136611	0.421753	0.0815765	0.105517	0.159365	0.132775	0.0495141	0.148097	0.139798	0.0759076	0.106653	0.0936861	0.0735612	0.332592	0.242286	0.0862592	0.0817638	0.153682	0.0907387	0.0481283	0.0679511	0.062069
194		0.233678	0.521769	0.628708	0.245979	0.0629183	0.187531	0.0721311	0.139529	0.154988	0.161325	0.159906	0.0587537	0.0161994	0.113527	0.250415	0.0399093	0.139721	0.0347233	0.244786	0.236766	0.055317	0.313564	0.192919	0.109137	0.145152	0.450508	0.104502	0.357435	0.0729143	0.119783	0.169155	0.0681241	0.065952	0.19301	0.0957163	0.113324	0.093477	0.118226	0.121951	0.337378	0.229454	0.0643275	0.10435	0.168155	0.0612053	0.051106	0.00816743	0.0839973
195		0.223296	0.530293	0.636305	0.235885	0.0450928	0.187394	0.0944407	0.139877	0.0917466	0.173512	0.0877907	0.0744321	0.0457967	0.12416	0.28503	0.0545621	0.170865	0.0424748	0.207222	0.255039	0.0620725	0.343604	0.166278	0.111966	0.121334	0.396262	0.09397	0.287463	0.0857934	0.142186	0.158843	0.0826222	0.0705492	0.170163	0.129711	0.11695	0.0891405	0.0673988	0.0771061	0.355452	0.233906	0.0890098	0.0603545	0.193047	0.0985739	0.0650888	-0.0110059	0.0482696
196		0.209717	0.479647	0.695289	0.208355	0.0256581	0.146838	0.0833055	0.124118	0.0960732	0.209456	0.100348	0.0373753	0.0521092	0.124633	0.300476	0.039688	-0.182133	0.0466688	0.216099	0.264456	0.049287	0.344799	0.229992	0.0534496	0.223301	0.38039	0.128168	0.209746	0.0935659	0.0975559	0.169378	0.0877193	0.0409874	0.197281	0.112647	0.072898	0.0992232	0.107094	0.0671249	0.363112	0.197338	0.107158	0.084058	0.186608	0.0902493	0.112935	0.0180041	0.0892364
197		0.2685	0.538036	0.657565	0.246335	-0.0106809	0.1916	0.0749917	0.0649229	0.0861971	0.186034	0.0480796	0.110816	0.0221944	0.170746	0.256999	0.0539004	0.0395078	0.0394461	0.184865	0.234253	0.0553729	0.290481	0.239979	0.0627615	0.190011	0.398655	0.143595	0.180138	0.102304	0.131674	0.176218	0.0696042	0.0726627	0.195625	0.157786	0.105358	0.0763615	0.110466	0.0659341	0.333333	0.206315	0.113523	0.102938	0.184278	0.0667712	0.0599924	0.00692485	0.0451613
198		0.258681	0.495688	0.671835	0.241452	-0.165806	0.222783	0.0772317	0.129406	0.0697762	0.201412	0.0789697	0.0715478	0.0194625	0.163647	0.21165	-0.0166517	0.104597	0.0739045	0.19419	0.215595	0.0462616	0.361844	0.194286	0.0944912	0.271191	0.412952	0.105775	0.147065	0.0458887	0.138624	0.178511	0.0870754	0.0299906	0.155758	0.147706	0.0703663	0.0549738	0.127628	0.0711586	0.285286	0.202448	0.100921	0.077711	0.207087	0.0753065	0.0696952	0.0582174	0.048708
199		0.270358	0.471453	0.72679	0.266941	-0.154215	0.196494	0.134369	0.12722	0.0609151	0.165066	0.126391	0.10122	-0.0163228	0.168909	0.212441	0.0427467	0.136695	0.0777814	0.180626	0.198388	0.0388446	0.325749	0.191053	0.0834951	0.237557	0.400393	0.110163	0.192432	0.0607118	0.0702522	0.189898	0.0792157	0.00371402	0.186382	0.167956	0.0815345	0.101695	0.129845	0.070098	0.292636	0.201717	0.0849759	0.0794657	0.222772	0.0562909	0.0869565	0.1552	0.010694
200		0.314805	0.474803	0.628164	0.271698	-0.167568	0.190343	0.11745	0.144831	0.0781308	0.127784	0.158565	0.101238	0.0221402	0.17381	0.202581	0.0506997	0.166218	0.0873914	0.196167	0.189033	0.0937579	0.30765	0.207668	0.0702599	0.319582	0.372854	0.129148	0.133739	0.0877028	0.131178	0.22768	0.0392691	0.034965	0.163054	0.11203	0.0991782	0.0728247	0.148035	0.0760502	0.275922	0.193273	0.102139	0.083935	0.204366	0.0791344	0.0446565	0.153153	0.0450575
201		0.336704	0.501882	0.600778	0.274602	-0.183387	0.185702	0.140641	0.148906	0.0830978	0.205546	0.145385	0.0666185	-0.0175333	0.174323	0.256156	0.0425581	0.201351	0.0593428	0.136508	0.18851	0.0524204	0.360642	0.182059	0.0791536	0.292236	0.430347	0.157203	0.172004	0.0898428	0.150261	0.268599	0.0262745	0.0446009	0.193391	0.191873	0.0810932	0.038961	0.155033	0.0801072	0.269826	0.201585	0.0979782	0.0849585	0.221756	0.0528332	0.0540952	0.197294	0.0304147
202		0.301059	0.453612	0.586538	0.271811	-0.194535	0.202595	0.118058	0.139971	0.0611407	0.192058	0.14518	0.100728	0.0392804	0.173261	0.232526	0.049218	0.119649	0.0863297	0.136775	0.150327	0.0372763	0.282566	0.171566	0.0639127	0.235244	0.437084	0.135431	0.192637	0.127741	0.108759	0.27443	0.0628242	0.0381969	0.211835	0.121871	0.0800925	0.082058	0.148225	0.0771074	0.312909	0.195726	0.129184	0.119523	0.257652	0.0432983	0.0606526	0.185106	0.0322284
203		0.282038	0.474883	0.57947	0.233686	-0.184709	0.16151	0.0468029	0.187608	0.0545455	0.178671	0.163464	0.0921469	0.0722999	0.196907	0.263039	0.0777518	0.188046	0.0507306	0.162148	0.136508	0.0810675	0.299448	0.162155	0.0690527	0.174359	0.401408	0.126045	0.174125	0.095858	0.141007	0.22345	0.0994199	0.0136599	0.164245	0.191753	0.0689962	0.0802661	0.137498	0.0651308	0.308665	0.220971	0.122328	0.0658164	0.247823	0.0403602	0.0706291	0.153784	0.076175
204		0.227728	0.472222	0.525813	0.223484	-0.154839	0.154762	0.0663601	0.202186	0.0328309	0.178123	0.0972785	0.0782164	0.138704	0.220491	0.274638	0.0449151	0.161074	0.0743254	0.139186	0.125536	0.0687373	0.308242	0.186825	0.0241472	0.13004	0.47787	0.13454	0.219039	0.0394181	0.149969	0.180706	0.00583658	0.00369515	0.149351	0.177238	0.117907	0.0760423	0.157269	0.0718054	0.359427	0.236994	0.105925	0.108046	0.327277	0.0166774	0.0837325	0.083355	0.0554653
205		0.210462	0.484306	0.544127	0.239151	-0.201288	0.164357	0.102258	0.164216	0.0723746	0.196862	0.102564	0.0610567	0.136817	0.192124	0.263742	0.0619718	0.152217	0.0480738	0.189669	0.12181	0.0871222	0.300987	0.158517	0.0662824	0.142455	0.483182	0.147237	0.283051	0.068941	0.15523	0.130414	0.0563436	0.0612827	0.153264	0.14871	0.103268	0.110127	0.152435	0.0700486	0.382928	0.242077	0.11413	0.115905	0.3313	0.0790924	0.125454	0.134208	0.0613852
206		0.198287	0.383631	0.555053	0.238966	-0.148618	0.158817	0.0659121	0.218742	0.0872158	0.194357	0.0763968	0.0372166	0.109244	0.180417	0.27921	0.0343378	0.0831135	0.0597463	0.163782	0.0646171	0.0456264	0.254977	0.170719	0.0704889	0.134003	0.420065	0.144823	0.267407	0.0732972	0.0897976	0.118898	0.0339608	0.051756	0.139944	0.164381	0.113797	0.106799	0.149561	0.0595315	0.401934	0.281588	0.0686164	0.100751	0.384344	0.0426145	0.141806	0.124736	0.0771363
207		0.240061	0.404585	0.590701	0.266006	-0.16715	0.157059	0.0286467	0.192786	0.105268	0.194658	0.129847	0.0286674	0.0961366	0.219739	0.293538	0.0350918	0.0404365	0.0858003	0.196591	0.104316	0.0830362	0.238948	0.154983	0.0474702	0.147093	0.462352	0.1335	0.318317	0.06736	0.15135	0.0920422	0.0420136	0.0478887	0.17189	0.138387	0.137021	0.0593123	0.134203	0.0686528	0.421496	0.193366	0.10935	0.0794732	0.370041	0.0901163	0.129394	0.0940397	0.056682
208		0.163582	0.380074	0.537569	0.254004	-0.173114	0.178497	0.0893617	0.204152	0.133402	0.19533	0.0883882	0.00275879	0.0228365	0.238153	0.358543	-0.0291988	0.113304	0.0745467	0.15267	0.129023	0.110597	0.262955	0.177772	0.0243137	0.0453274	0.547804	0.168737	0.392296	0.0740916	0.146824	0.138976	0.0355962	0.0246096	0.148753	0.159592	0.160862	0.106153	0.128568	0.0540745	0.411498	0.246767	0.123269	0.127298	0.375597	0.0617324	0.124732	0.0106762	0.0892566
209		0.180246	0.383733	0.516505	0.273363	-0.196663	0.139079	0.0738523	0.235203	0.185573	0.185952	0.0779777	-0.00432692	0.0385086	0.139157	0.378499	0.00994789	0.104054	0.06908	0.192381	0.107683	0.0952746	0.230686	0.140729	0.0101089	-0.00756514	0.522525	0.125797	0.425414	0.0782977	0.124711	0.137418	0.00991609	0.0808511	0.125525	0.169972	0.127896	0.0893114	0.0899654	0.0849744	0.411594	0.235964	0.103791	0.095151	0.310915	0.0548712	0.157956	0.0610647	0.093061
210		0.13679	0.402895	0.522073	0.228852	-0.127974	0.167401	0.116295	0.18387	0.182951	0.195616	0.0951276	0.00225412	0.0342276	0.0867362	0.388047	0.0223898	0.13309	0.0595894	0.196287	0.0883882	0.0770412	0.262812	0.179501	0.0385306	0.129013	0.526889	0.126863	0.491459	0.0993877	0.147186	0.105083	0.096395	0.046031	0.127984	0.159778	0.117533	0.0935875	0.131343	0.0522037	0.433458	0.284974	0.111061	0.0824176	0.308607	0.0850268	0.1574	0.134935	0.0902377
211		0.13154	0.35591	0.423675	0.25924	0.0238569	0.138166	0.0797464	0.214958	0.192214	0.206266	0.218329	0.0262874	0.0488699	0.142346	0.432663	0.043661	0.146776	0.0293683	0.164536	0.0953347	0.0527657	0.256809	0.145127	0.0895493	0.165459	0.545636	0.14647	0.504783	0.0759168	0.0937033	0.165097	0.0880344	0.0635404	0.136421	0.141461	0.130865	0.0931115	0.103607	0.0817339	0.460302	0.272091	0.092407	0.100138	0.302447	0.0743775	0.104681	0.126814	0.0632911
212		0.175928	0.378497	0.406579	0.255037	-0.177792	0.136265	0.03634	0.197452	0.18638	0.214071	0.188983	0.00416816	0.116366	0.147821	0.447689	0.0562812	0.196834	0.029952	0.20376	0.0987726	0.0158331	0.263881	0.1248	0.0444928	0.146612	0.515471	0.167646	0.453128	0.0977587	0.10399	0.152416	0.133202	0.0759705	0.120171	0.145175	0.131958	0.12524	0.112075	0.0886844	0.457428	0.283784	0.0915996	0.0931475	0.304291	0.0568949	0.0882069	0.134098	0.0701347
213		0.133183	0.330648	0.341409	0.26755	0.00858086	0.170088	0.0214734	0.211139	0.199624	0.180974	0.160667	0.0327176	0.05919	0.178605	0.415973	0.0401314	0.187199	0.00166445	0.178261	0.104556	-0.0286576	0.193665	0.136638	0.0755396	0.164594	0.5	0.146209	0.446541	0.0595715	0.0940752	0.130307	0.110587	0.0644471	0.111883	0.129106	0.133234	0.131263	0.141494	0.0462064	0.469958	0.242633	0.0572391	0.11558	0.29771	0.0907026	0.105827	0.0969953	0.10977
214		0.1396	0.369714	0.348049	0.251998	-0.19305	0.155078	0.080292	0.237778	0.220574	0.173541	0.184466	0.00959233	0.0552262	0.174238	0.425957	0.0584062	0.146929	0.0880984	0.175424	0.174678	0.021309	0.231657	0.193731	0.0410746	0.136872	0.516484	0.114477	0.404534	0.0750117	0.0356014	0.146264	0.130128	-0.0191908	0.169455	0.142275	0.12139	0.148986	0.132639	0.0540889	0.459845	0.235733	0.0685421	0.0757192	0.267584	0.0834808	0.0913676	0.0648944	0.121262
215		0.156375	0.29544	0.324903	0.233981	0.0952059	0.199164	0.0742475	0.213489	0.22096	0.194362	0.11972	0.0249255	0.000619579	0.223448	0.421892	0.0993094	0.193948	0.113189	0.112122	0.168891	0.0792181	0.217963	0.174006	0.0287278	0.155556	0.544918	0.109719	0.392344	0.109368	0.0506599	0.141541	0.149672	0.00864688	0.183533	0.117396	0.0907403	0.173818	0.142819	0.0714751	0.521803	0.264922	0.0590069	0.0659315	0.295647	0.0749112	0.0673938	0.0808107	0.0952053
216		0.165486	0.261126	0.250638	0.246477	-0.177425	0.153004	0.0457387	0.156829	0.199812	0.192301	0.115197	-0.0145793	0.0372005	0.227215	0.482242	0.0790654	0.119973	0.139236	0.11987	0.17768	0.0406797	0.218716	0.167732	0.038833	0.142275	0.538713	0.149105	0.383975	0.0971861	0.0929223	0.0959811	0.160431	0.0331931	0.231836	0.166253	0.138908	0.164557	0.129627	0.0665796	0.561221	0.234238	0.0781215	0.0876951	0.34749	0.0427432	0.099651	0.0740068	0.080449
217		0.181473	0.268147	0.206654	0.243651	0.0641026	0.145734	0.0473667	0.15481	0.192103	0.159841	0.193692	0.016058	0.108211	0.221033	0.509926	0.0707923	0.194585	0.0728259	0.164985	0.2185	0.0867082	0.151283	0.141622	0.0798235	0.197654	0.533532	0.143395	0.359725	0.0961126	0.0593804	0.156815	0.149712	0.0752585	0.29943	0.213974	0.154642	0.157289	0.124742	0.112711	0.566522	0.210308	0.0749494	0.0916705	0.306608	0.0329041	0.097012	0.0529678	0.0867855
218		0.163035	0.213934	0.144512	0.24378	-0.150082	0.185978	0.0467541	0.157451	0.200416	0.235028	0.110733	0.00417611	0.103756	0.242395	0.528377	0.04649	0.167523	0.106256	0.17146	0.186461	0.114345	0.1727	0.148685	-0.0131039	0.179487	0.569362	0.159487	0.392361	0.0444757	0.0956184	0.171722	0.180671	0.0241501	0.284118	0.199589	0.145753	0.1402	0.10262	0.124268	0.495725	0.194225	0.0491948	0.0679254	0.308289	0.0452806	0.0502964	0.0623222	0.091206
219		0.187879	0.220942	0.129594	0.237837	0.000661813	0.169937	0.0663021	0.147541	0.188488	0.209328	0.16259	0.0163236	0.110402	0.260758	0.535784	0.0510325	0.175017	0.129919	0.197558	0.260458	0.0757732	0.166621	0.196126	0.073435	0.0770995	0.519451	0.113772	0.392695	0.0674528	0.0737669	0.119846	0.21162	0.0689574	0.323138	0.185231	0.166207	0.141972	0.0868852	0.124558	0.585089	0.205606	0.0852158	0.0794979	0.296565	0.0431062	0.126365	0.0407475	0.0648339
220		0.197774	0.195638	0.136527	0.229922	-0.175171	0.200302	0.103796	0.132899	0.191291	0.229599	0.172971	0.0366555	0.0929065	0.25821	0.500277	0.0355282	0.226006	0.129032	0.164918	0.287398	0.101479	0.144556	0.22902	0.0408982	0.127536	0.506805	0.0934213	0.408225	0.0727661	0.0669846	0.121504	0.207413	0.0267753	0.345366	0.258003	0.173302	0.12894	0.074295	0.0987519	0.518737	0.216972	0.0772358	0.0989474	0.320909	0.0529177	0.118908	0.0650171	0.0481678
221		0.192505	0.152266	0.0904393	0.216941	0.0514362	0.186683	0.0872666	0.148416	0.188742	0.190209	0.174014	-0.00324558	0.11828	0.25789	0.507616	0.0457797	0.222027	0.132578	0.202966	0.298717	0.0435003	0.126481	0.158206	0.0396841	0.0966072	0.56914	0.140506	0.390358	0.068519	0.0625798	0.121578	0.231069	0.0338346	0.427126	0.272535	0.169333	0.147423	0.0877387	0.0857017	0.521213	0.18027	0.0524211	0.117164	0.279528	0.070427	0.121342	0.01837	0.0561641
222		0.22733	0.137154	0.0893482	0.244965	-0.150616	0.15153	0.0486991	0.169418	0.205411	0.204229	0.198246	0.0384896	0.0791367	0.22373	0.523008	-0.000709723	0.216321	0.111405	0.129032	0.409947	0.0274008	0.151265	0.213052	0.0330189	0.126933	0.593875	0.107195	0.440036	0.0635071	0.0477823	0.174619	0.241406	0.035283	0.500077	0.217208	0.157414	0.16784	0.105169	0.102263	0.547745	0.183281	0.0874094	0.0862991	0.232823	0.0767997	0.119969	0.0373076	0.074718
223		0.199499	0.104534	0.103933	0.254827	0.0626263	0.212992	0.0619	0.190488	0.163754	0.192982	0.189535	0.0169864	0.0732171	0.23584	0.498328	0.00935925	0.142364	0.15182	0.084863	0.389313	0.0759331	0.0841732	0.221894	0.0759219	0.125434	0.560606	0.133424	0.396976	0.0432951	0.0778521	0.168322	0.213026	0.0318949	0.507251	0.273653	0.169933	0.130397	0.128644	0.100231	0.564795	0.177547	0.136353	0.108221	0.265574	0.125245	0.0970948	0.0868538	0.0688616
224		0.188168	0.1682	0.108108	0.214484	-0.184814	0.149269	0.0860972	0.159303	0.146346	0.204101	0.171763	0.0455213	0.0277778	0.166247	0.533981	0.0402844	0.132555	0.0792354	0.125958	0.366403	0.0416773	0.118239	0.188943	0.0422143	0.169437	0.563551	0.145481	0.428634	0.079486	0.0723642	0.21507	0.179788	0.0372671	0.500776	0.264706	0.214252	0.141913	0.109896	0.0960027	0.577666	0.197871	0.112081	0.109036	0.268501	0.0918202	0.128483	0.060622	0.0654734
225		0.184906	0.139883	0.139386	0.242539	0.0694723	0.177119	0.10521	0.160759	0.128892	0.187252	0.202569	0.0699507	0.032716	0.147881	0.585935	0.023577	0.155494	0.112258	0.167423	0.356836	0.0891037	0.0939891	0.17862	0.0664258	0.136666	0.518311	0.116924	0.415358	0.0721257	0.0632471	0.226256	0.181074	0.0075188	0.560498	0.304457	0.191884	0.132589	0.0644942	0.102353	0.698065	0.194282	0.0919358	0.095636	0.211479	0.0712324	0.129133	0.0345731	0.0702905
226		0.202233	0.177319	0.127179	0.267579	-0.176244	0.178795	0.100671	0.196189	0.093436	0.161712	0.224829	0.0857072	0.0410272	0.155101	0.711691	0.0398663	0.140674	0.108847	0.128831	0.506073	0.11303	0.0677226	0.217886	-0.00438247	0.179003	0.472614	0.148904	0.38125	0.0799239	0.082343	0.262739	0.151082	0.0382436	0.495625	0.32827	0.231131	0.124385	0.0755187	0.0956483	0.680584	0.19303	0.0620536	0.0831974	0.228396	0.0855936	0.19481	0.0910061	0.0547192
227		0.163332	0.234818	0.13952	0.254228	-0.137662	0.16652	0.0756246	0.141844	0.0584569	0.157244	0.246487	0.0738965	0.0825457	0.126939	0.636986	0.0312575	0.142565	0.0789217	0.126519	0.416206	0.118168	0.0326296	0.207334	0.0505899	0.22888	0.56112	0.113603	0.379116	0.0463576	0.0899743	0.272862	0.139526	-0.00828402	0.500078	0.33164	0.205603	0.104508	0.106661	0.0777283	0.694647	0.166281	0.093112	0.0882353	0.247943	0.0925714	0.204216	0.0576164	0.0463329
228		0.165314	0.173159	0.126444	0.271996	-0.174449	0.188734	0.0608289	0.146311	0.0618058	0.158695	0.262246	0.0854035	0.103771	0.0993966	0.623503	0.0407004	0.176103	0.0610526	0.120217	0.387604	0.075462	0.0269972	0.217966	0.0970481	0.310242	0.548628	0.158352	0.285805	0.0588789	0.105285	0.337576	0.162598	0.0277844	0.426154	0.277211	0.207258	0.102962	0.0855417	0.0643805	0.717739	0.218902	0.123306	0.0617849	0.245393	0.124324	0.205209	0.0842813	0.054409
229		0.12611	0.181066	0.160414	0.273677	-0.170213	0.128621	0.0544721	0.099072	0.00736822	0.172605	0.279285	0.0635981	0.0503778	0.125398	0.682767	0.0607867	0.182104	0.0741821	0.103243	0.378328	0.0852273	0.0273103	0.206554	0.0721649	0.348616	0.482702	0.12882	0.306862	0.0549038	0.0662776	0.311418	0.103368	0.0646333	0.399723	0.328834	0.154694	0.0752441	0.123098	0.070503	0.72	0.19336	0.116712	0.0782811	0.208173	0.126947	0.222422	0.097013	0.0850164
230		0.0878872	0.18587	0.163226	0.230811	-0.19494	0.17237	0.0560159	0.0983202	-0.0238812	0.186441	0.208431	0.0724388	0.149433	0.129771	0.712806	0.0354003	0.13166	0.048688	0.117391	0.324275	0.102632	0.0229885	0.228282	0.0522072	0.362832	0.465101	0.106671	0.311058	0.0664137	0.0798817	0.294118	0.0929599	0.0592998	0.261953	0.371391	0.188048	0.0313301	0.0307713	0.0510838	0.86833	0.214383	0.154705	0.0856481	0.188011	0.110089	0.262403	0.158798	0.123197
231		0.10879	0.137372	0.181287	0.240666	-0.149298	0.152276	0.0368404	0.106072	-0.01621	0.145055	0.171176	0.0706555	0.12141	0.118965	0.706052	0.0219256	0.122603	0.0191978	0.141989	0.355746	0.0751685	0.0373421	0.209646	0.016113	0.410218	0.521127	0.103832	0.305048	0.107434	0.0973601	0.331845	0.130301	0.0605338	0.24891	0.352057	0.174191	0.0704552	0.12803	0.0585925	0.882003	0.193434	0.111409	0.12129	0.203784	0.056366	0.241352	0.0781415	0.156826
232		0.112683	0.144646	0.228393	0.258196	-0.104468	0.173913	0.0310559	0.0648582	0.0286489	0.174888	0.145557	0.0241779	0.10935	0.098777	0.627297	0.0414968	0.167481	0.0325933	0.157174	0.299848	0.12254	0.0468108	0.144239	0.0106021	0.520433	0.521098	0.16378	0.309703	0.188105	0.0970894	0.362099	0.133112	0.0812891	0.151552	0.420397	0.208449	0.125073	0.0808053	0.0898455	0.831121	0.181176	0.161538	0.0954821	0.153094	0.0723168	0.219531	0.0975932	0.130888
233		0.0745737	0.193881	0.14646	0.250267	-0.154393	0.174077	0.0297619	0.135859	-0.0296018	0.173897	0.127337	0.0381624	0.12266	0.0842006	0.59008	0.0460808	0.0770284	0.0413998	0.140973	0.292537	0.0957557	0.0585991	0.134487	0.0564663	0.534314	0.535381	0.100759	0.275349	0.209012	0.0773423	0.396149	0.155547	0.124077	0.152	0.40967	0.239005	0.0885561	0.109663	0.0443122	0.888382	0.184515	0.175534	0.0470965	0.166368	0.0921378	0.212896	0.0783483	0.177998
234		0.0888889	0.172977	0.10983	0.240378	-0.140697	0.167841	0.0419948	0.115404	-0.00253758	0.188623	0.0789857	0.00253226	0.0709759	0.0833333	0.583828	0.0690391	0.0783569	0.0588789	0.154521	0.318742	0.0872792	0.0542466	0.13177	0.0428912	0.594695	0.579522	0.141586	0.205473	0.260261	0.0939065	0.416456	0.0947128	0.0753198	0.100661	0.382872	0.210755	0.104012	0.0947658	0.0448509	0.965588	0.22143	0.194558	0.080326	0.198558	0.161576	0.224609	0.122983	0.228962
235		0.114496	0.132444	0.151733	0.264825	-0.179337	0.17096	0.0845166	0.0901309	0.0183881	0.1705	0.120563	0.0405751	0.0479495	0.0613924	0.615516	0.103746	0.0260274	0.101216	0.12061	0.313415	0.142631	0.0898236	0.139288	0.0219151	0.626031	0.457181	0.125026	0.145906	0.213441	0.0944981	0.335545	0.0906986	0.0888733	0.118113	0.410772	0.213587	0.083613	0.114718	0.0751304	0.930236	0.154436	0.207232	0.100257	0.201578	0.128963	0.262378	0.0993872	0.234204
236		0.0895153	0.211513	0.178385	0.26514	-0.140007	0.201436	0.0552965	0.107285	0.038307	0.208729	0.0836257	0.0410383	0.0527654	0.0931677	0.555174	0.131211	0.0930869	0.0877689	0.133963	0.24427	0.118246	0.102298	0.162879	0.00457166	0.609877	0.518282	0.147848	0.112822	0.187353	0.151135	0.381001	0.0826398	0.0994291	0.0936116	0.394412	0.208896	0.0797958	0.136024	0.044763	0.947456	0.18499	0.200642	0.107664	0.213838	0.136887	0.244576	0.0817037	0.219571
237		0.119132	0.185038	0.203125	0.26628	-0.150801	0.191756	0.0592912	0.0837315	0.0108664	0.156134	0.116686	0.0673524	0.10641	0.129352	0.583122	0.0831557	0.0659758	0.0732698	0.1423	0.251856	0.0849776	0.162829	0.120525	0.0413223	0.717384	0.466934	0.15565	0.0853498	0.173314	0.153291	0.359676	0.103937	0.0872356	0.128694	0.429633	0.237928	0.0588407	0.130278	0.0672278	0.959362	0.203678	0.202532	0.0755371	0.201751	0.149975	0.296919	0.0897916	0.274916
238		0.169018	0.220339	0.203807	0.266496	-0.172323	0.176097	0.125	0.166836	-0.00845235	0.19353	0.126369	0.0881414	0.044501	0.11622	0.572799	0.00733728	0.117463	0.0779745	0.11624	0.248249	0.119667	0.182146	0.136675	0.0558233	0.709718	0.449633	0.150176	0.102313	0.205973	0.117876	0.395005	0.0832679	0.0740654	0.0840561	0.435762	0.246445	0.0169688	0.153098	0.061603	0.984195	0.175983	0.208776	0.0855402	0.188491	0.130935	0.239515	0.105743	0.343622
239		0.21859	0.253199	0.17704	0.272776	-0.209868	0.216929	0.102504	0.155925	0.00734725	0.194529	0.0843091	0.0676582	0.111254	0.0694618	0.604447	0.0241614	0.0884495	0.132485	0.134696	0.2094	0.0829192	0.199337	0.148579	0.00378863	0.731024	0.420511	0.120126	0.0780173	0.204524	0.117559	0.400152	0.104808	0.0421801	0.149531	0.367916	0.239774	0.0268841	0.184496	0.070678	1.02315	0.171184	0.251427	0.0885246	0.203371	0.181411	0.254964	0.0662794	0.349676
240		0.211529	0.201201	0.219276	0.271225	-0.174342	0.219265	0.0825323	0.154362	0.0116279	0.182987	0.0713043	0.0937035	0.104067	0.0934934	0.605371	0.037037	0.0701513	0.101721	0.139785	0.19685	0.102691	0.249587	0.136648	-0.0148603	0.735032	0.357335	0.147287	0.134477	0.245409	0.10615	0.492209	0.102163	0.0487217	0.139425	0.341986	0.176484	0.0630869	0.129023	0.111385	0.976452	0.217905	0.214368	0.0939613	0.210054	0.139332	0.271429	0.108349	0.32933
241		0.223812	0.213977	0.214447	0.25525	0.0512038	0.210121	0.0685296	0.204216	0.00453012	0.185283	0.0182753	0.0522049	0.0574935	0.0675463	0.665501	0.0394892	0.124914	0.0993769	0.126334	0.216476	0.131986	0.311217	0.147274	0.0528415	0.724306	0.265027	0.142006	0.102732	0.229882	0.102066	0.451564	0.076708	0.0155689	0.153871	0.337665	0.203368	0.0519248	0.131776	0.0137227	0.978935	0.211611	0.214582	0.110118	0.164123	0.15309	0.298504	0.112665	0.255612
242		0.247234	0.229954	0.232877	0.272727	-0.156571	0.23059	0.0994309	0.207537	-0.00106024	0.144288	0.041964	0.0927655	0.105505	0.0774648	0.599768	0.0204179	0.135173	0.164641	0.135014	0.194844	0.119209	0.361939	0.148291	0.0017939	0.575243	0.199329	0.16936	0.0388262	0.250899	0.0806691	0.432277	0.0916905	0.0242613	0.153259	0.326708	0.148966	0.0318789	0.102405	0.0413924	0.939005	0.193106	0.155046	0.103302	0.157419	0.130564	0.285201	0.10789	0.195886
243		0.260847	0.222296	0.197502	0.247312	0.0467033	0.23071	0.10144	0.169821	0.0112687	0.154004	0.0461186	0.0795609	0.0860669	0.0656934	0.594459	0.0168127	0.102643	0.167692	0.119732	0.215259	0.105128	0.396861	0.12251	0.000596066	0.798493	0.197966	0.138791	0.105191	0.255735	0.0730172	0.441228	0.110487	0.0344995	0.151852	0.304073	0.16263	0.020003	0.0825047	0.0844134	0.987307	0.173677	0.174501	0.108076	0.207122	0.134089	0.335608	0.0619187	0.16381
244		0.260622	0.192358	0.203673	0.232644	0.0703742	0.218082	0.100817	0.178387	-0.00994454	0.173323	0.0327775	0.0843463	0.108781	0.0915935	0.579592	0.0368258	0.103803	0.172148	0.115074	0.222786	0.132193	0.412158	0.207453	0.0351759	0.782893	0.114688	0.118992	0.088175	0.300777	0.0417095	0.413699	0.0312006	0.022349	0.20485	0.350873	0.150151	0.00297796	0.109679	0.182047	0.965523	0.153105	0.143628	0.126355	0.224083	0.126348	0.324177	0.109096	0.156069
245		0.230966	0.19201	0.160995	0.198537	-0.158205	0.205645	0.0682651	0.118442	-0.00603737	0.178207	0.0190829	0.0820729	0.0609994	0.0475297	0.61858	0.0227982	0.140434	0.176282	0.10014	0.261081	0.12089	0.454854	0.186706	-0.00776119	0.808537	0.11096	0.147993	0.0965986	0.232139	0.0957358	0.354366	0.0723302	0.0265277	0.202871	0.239732	0.147796	0.0822485	0.101345	0.185514	1.02646	0.132681	0.194168	0.113996	0.194169	0.116224	0.314376	0.0958979	0.155277
246		0.265836	0.189815	0.168362	0.241655	0.0903491	0.203379	0.0715706	0.151862	0.00077101	0.106825	0.020674	0.120539	0.0996721	0.106209	0.606903	0.0344663	0.188607	0.1781	0.161932	0.278117	0.134414	0.530445	0.242897	0.0315621	0.728677	0.102861	0.100465	0.0787579	0.210052	0.0946313	0.400204	0.102528	0.0214695	0.204987	0.285714	0.169978	0.0949572	0.111204	0.22139	1.06026	0.152393	0.192396	0.104975	0.199497	0.0986246	0.339841	0.0781871	0.119809
247		0.305306	0.227333	0.117059	0.237136	0.0931507	0.179083	-0.0485184	0.141378	0.0205426	0.140138	0.0607703	0.123263	0.101656	0.0750713	0.579614	0.00502032	0.215726	0.151564	0.119332	0.263868	0.0785178	0.481938	0.19978	0.0268978	0.73061	0.0787508	0.129107	0.103417	0.229871	0.0819741	0.378147	0.0853634	0.0455199	0.246962	0.324808	0.115656	0.0631003	0.0972222	0.210502	1.07702	0.156165	0.129701	0.0744034	0.170754	0.0910959	0.271526	0.135442	0.156966
248		0.279794	0.20832	0.079974	0.202384	-0.119078	0.178295	0.11739	0.173292	0.0370443	0.205757	0.0855661	0.114024	0.106943	0.13555	0.613181	0.0147129	0.269257	0.158723	0.178797	0.348997	0.105277	0.531015	0.192159	0.0395052	0.85528	0.112695	0.161063	0.0855735	0.165747	0.0936518	0.377444	0.0919383	0.0346821	0.201094	0.360816	0.120378	0.0575432	0.110553	0.243527	1.04558	0.12293	0.207921	0.132129	0.164887	0.0849916	0.288534	0.17756	0.161587
249		0.287777	0.275059	0.066838	0.253639	0.120469	0.18343	0.0576091	0.151674	0.0294464	0.155225	0.0596291	0.0951717	0.11409	0.106505	0.612269	0.0235658	0.210169	0.14164	0.147174	0.325419	0.107805	0.525558	0.223622	0.060212	0.894091	0.0896179	0.122988	0.0512069	0.161414	0.130861	0.397225	0.0361817	0.0097364	0.220659	0.323676	0.113435	0.0334205	0.103562	0.255933	0.974098	0.162444	0.207486	0.0712773	0.16787	0.0995117	0.328674	0.184239	0.190283
250		0.230023	0.203551	0.0788871	0.205513	-0.153418	0.17436	0.0397064	0.160867	0.0324752	0.0907735	0.0990415	0.0827241	0.109593	0.102875	0.65741	0.0164403	0.272538	0.155598	0.154725	0.356265	0.0888715	0.525366	0.25418	0.0289248	0.872865	0.116441	0.147811	0.0397144	0.158624	0.134824	0.393848	0.126164	0.0644929	0.183705	0.403867	0.115744	0.0508866	0.135287	0.27589	0.98922	0.141533	0.202034	0.116059	0.187746	0.105112	0.263577	0.211517	0.206455
251		0.224427	0.137693	0.0555738	0.181193	0.0988332	0.205462	0.127927	0.170033	0.00975318	0.170277	-0.00172712	0.0569935	0.0517464	0.159017	0.724964	-0.00306966	0.254309	0.182418	0.138617	0.360097	0.127063	0.502275	0.299635	0.00138422	0.86048	0.0841379	0.136364	0.0905038	0.176156	0.145365	0.451579	0.074558	0.0363985	0.156778	0.387508	0.118822	0.0327294	0.11013	0.239883	0.917482	0.186069	0.208883	0.0720571	0.208291	0.0842282	0.284858	0.170786	0.249336
252		0.190246	0.187396	0.0909688	0.2102	0.0781466	0.138639	0.130908	0.171473	0.0240597	0.145468	0.122807	0.0658356	0.0884927	0.121905	0.728529	0.0527079	0.212121	0.206013	0.170087	0.419696	0.121204	0.461362	0.315084	-0.0401417	0.794381	0.0634379	0.137335	0.121853	0.183961	0.0828821	0.386289	0.159233	0.0732182	0.189156	0.459447	0.136985	0.0232424	0.130301	0.21526	0.954779	0.222908	0.199545	0.0820842	0.223294	0.0629856	0.280222	0.160339	0.226802
253		0.173347	0.157584	0.0724828	0.21616	-0.143421	0.18198	0.150206	0.1481	0.0311699	0.15326	0.158522	0.0968665	0.071862	0.148112	0.680507	0.0383225	0.164261	0.209806	0.14197	0.431324	0.0612139	0.433258	0.332206	0.0386851	0.821382	0.0975693	0.140878	0.145649	0.207849	0.130656	0.411229	0.117031	0.0297974	0.155576	0.443685	0.123905	0.0474389	0.0819089	0.220894	1.00031	0.203729	0.267069	0.0694014	0.210635	0.0834593	0.301215	0.108181	0.260786
254		0.201218	0.157483	0.106964	0.182609	0.0691995	0.172162	0.211789	0.153292	0.0281093	0.111875	0.130127	0.0825475	0.127776	0.146161	0.716396	0.0156324	0.154112	0.216978	0.147772	0.421762	0.0710778	0.370298	0.383381	0.037247	0.940678	0.114698	0.150437	0.207993	0.219441	0.114059	0.418237	0.159256	0.00429185	0.153858	0.51959	0.112636	0.110101	0.123158	0.208295	0.914139	0.248091	0.303151	0.104092	0.189726	0.0730085	0.254759	0.0276098	0.230584
255		0.177199	0.142576	0.0873016	0.181881	-0.161765	0.184418	0.25355	0.13462	0.0591968	0.110008	0.0880282	0.0360026	0.0850662	0.138075	0.764914	0.0869878	0.0696707	0.229553	0.18372	0.409007	0.103954	0.335742	0.294018	0.0284561	0.895143	0.0869868	0.102534	0.220628	0.197666	0.113354	0.348826	0.188679	0.0303174	0.122284	0.542934	0.161446	0.0576665	0.104853	0.201294	0.941214	0.276734	0.331315	0.128932	0.200276	0.0728814	0.2778	0.0286767	0.270793
256		0.208548	0.211145	0.107713	0.21186	0.0537262	0.186799	0.220202	0.156401	0.074985	0.093503	0.108929	0.0575903	0.157188	0.178091	0.774223	0.0281524	0.0740872	0.212141	0.138866	0.352399	0.0897769	0.275764	0.418551	0.0279126	1.05174	0.0472577	0.118205	0.218107	0.24715	0.12711	0.308397	0.170393	0.0522548	0.13115	0.530731	0.135564	0.159131	0.112753	0.124634	0.832179	0.299345	0.330683	0.0919022	0.23868	0.0317832	0.281345	0.0842984	0.236302
257		0.216967	0.146111	0.105945	0.234884	-0.102581	0.175047	0.287449	0.155069	0.058469	0.0609989	0.094173	0.0870461	0.10917	0.176052	0.834277	0.0238436	0.0986796	0.213104	0.125106	0.32363	0.0782383	0.274811	0.445845	0.0414201	0.941953	0.0891698	0.146538	0.261018	0.242943	0.1226	0.247428	0.168402	0.0492271	0.136378	0.548972	0.184531	0.171249	0.0699387	0.151879	0.838639	0.31576	0.379945	0.119178	0.225029	0.0320427	0.2524	0.101148	0.233888
258		0.222308	0.145182	0.134448	0.209666	-0.112344	0.170514	0.289909	0.0720859	0.130408	0.0830781	0.107335	0.0730012	0.132171	0.166242	0.751399	0.0344664	0.0673178	0.185669	0.143588	0.304267	0.112774	0.213105	0.452685	0.0335354	0.981463	0.0933704	0.146838	0.221565	0.265217	0.139101	0.156579	0.116442	0.0912179	0.171321	0.608715	0.184805	0.214232	0.101021	0.208971	0.753712	0.319018	0.370718	0.125568	0.173315	0.0295485	0.247269	0.013369	0.24364
259		0.229457	0.161269	0.059633	0.175313	-0.125209	0.198205	0.292023	0.12895	0.0758071	0.0538806	0.0748976	0.0607891	0.149871	0.144409	0.723285	0.0634076	0.132887	0.156075	0.119504	0.246492	0.119166	0.240011	0.557967	0.0395087	1.10333	0.110801	0.0998507	0.271117	0.241246	0.157827	0.116325	0.15176	0.0650775	0.148936	0.65905	0.200954	0.208989	0.0628033	0.193865	0.79292	0.343091	0.369149	0.0896092	0.171699	0.0557244	0.283516	0.0243258	0.226341
260		0.24186	0.211314	0.104311	0.216201	-0.13561	0.167617	0.243559	0.131723	0.0560936	0.0346411	0.0402549	0.073503	0.125836	0.143492	0.759697	0.0141998	0.116827	0.17992	0.142939	0.220122	0.111455	0.226167	0.519082	0.0307125	1.19237	0.0605007	0.167154	0.218137	0.257591	0.158121	0.0658277	0.135626	0.0678169	0.146777	0.578783	0.226724	0.218345	0.0829743	0.22095	0.857943	0.337535	0.387497	0.0764453	0.226954	0.0566993	0.268839	0.0525182	0.210361
261		0.232969	0.155831	0.132663	0.182864	-0.0780142	0.215452	0.238872	0.213808	0.033367	0.086948	0.0683338	0.0928962	0.139136	0.155673	0.801246	0.0107681	0.101155	0.146199	0.11768	0.308534	0.103413	0.248159	0.627216	0.0335083	1.20035	0.104749	0.167388	0.235706	0.237955	0.217125	0.126961	0.127201	0.143275	0.174417	0.602496	0.220089	0.24774	0.0952513	0.195888	0.748458	0.356201	0.383299	0.0831919	0.211166	0.0228906	0.243829	0.0879742	0.182685
262		0.284481	0.184447	0.125285	0.2182	-0.154604	0.181692	0.250513	0.228005	0.0616266	0.0780975	0.0634875	0.0980189	0.103908	0.131222	0.820212	0.0265444	0.136395	0.146688	0.133991	0.26902	0.124935	0.251409	0.561059	-0.000205634	1.18966	0.0680153	0.151986	0.222095	0.228585	0.185852	0.046393	0.064213	0.0984903	0.106618	0.633746	0.222058	0.225486	0.118663	0.191422	0.79766	0.396932	0.544394	0.0786625	0.208417	0.0308734	0.255562	0.0529428	0.204232
263		0.31977	0.151204	0.146831	0.179788	-0.1699	0.171461	0.250841	0.242089	0.029327	0.0987488	0.0710983	0.123422	0.134983	0.174039	0.787914	0.0353053	0.144857	0.179438	0.178241	0.239097	0.103071	0.277609	0.625935	-0.0395101	1.24355	0.0524862	0.132988	0.153366	0.249274	0.173142	0.0832316	0.06581	0.105288	0.153895	0.662302	0.224902	0.200483	0.104561	0.227669	0.747656	0.354508	0.532826	0.110429	0.195554	0.051061	0.278895	0.108042	0.171485
264		0.278562	0.0956293	0.178722	0.170807	-0.0790979	0.196012	0.243692	0.220153	0.0375365	0.101098	0.0477586	0.0864609	0.177046	0.1042	0.807229	-0.000238152	0.0577994	0.181497	0.109131	0.227357	0.0954486	0.30166	0.613128	0.0615258	1.24295	0.0665281	0.122392	0.189213	0.223923	0.171539	0.0816527	0.0664831	0.0714116	0.162931	0.704622	0.19911	0.192204	0.129819	0.237865	0.748842	0.376219	0.61199	0.120135	0.177189	0.061745	0.317986	0.076338	0.118197
265		0.277531	0.162144	0.223415	0.158509	-0.142182	0.171117	0.257182	0.226725	0.006917	0.129503	0.115678	0.0763544	0.176933	0.133333	0.760584	0.0132223	0.0606805	0.150989	0.137221	0.198044	0.122992	0.283867	0.675645	0.0563786	1.35059	0.0898876	0.166776	0.173134	0.243779	0.158358	0.0743276	0.115954	0.1044	0.112276	0.683368	0.178165	0.113593	0.0969748	0.220092	0.709371	0.329319	0.578872	0.106475	0.192901	0.0631084	0.254651	0.0676732	0.135602
266		0.320765	0.143509	0.261221	0.199089	-0.112628	0.191495	0.266256	0.197411	0.0204975	0.134801	0.10115	0.108608	0.148234	0.102689	0.805745	0.0205681	0.0481844	0.120153	0.133487	0.211916	0.133912	0.273143	0.542938	0.03081	1.32703	0.0670816	0.142457	0.180335	0.265237	0.152239	0.0644604	0.070546	0.125455	0.126426	0.709515	0.156017	0.0389948	0.1635	0.189433	0.677286	0.325949	0.564398	0.0733683	0.210004	0.0295443	0.310373	0.0355061	0.0856588
267		0.330186	0.146526	0.310638	0.130681	-0.124659	0.180595	0.176351	0.158455	0.0201769	0.13743	0.116404	0.0837311	0.144	0.0822927	0.81464	0.0416971	0.144389	0.0928788	0.111431	0.152604	0.129678	0.225021	0.552416	0.0571076	1.43362	0.101309	0.148374	0.134707	0.290037	0.200863	0.0756875	0.0986142	0.122799	0.11581	0.642808	0.151951	0.0727273	0.0855143	0.200917	0.678131	0.26156	0.54825	0.0609874	0.192073	-0.0145744	0.345528	0.0499463	0.131892
268		0.333333	0.18191	0.352806	0.172452	-0.126468	0.207207	0.144022	0.156002	0.037126	0.150163	0.125559	0.065392	0.141157	0.116742	0.841449	0.0514369	0.0932294	0.101333	0.108154	0.204643	0.0949099	0.241945	0.736321	0.0112451	1.46855	0.0854167	0.129896	0.0900431	0.277489	0.169933	0.0896586	0.0995204	0.0889527	0.10941	0.665148	0.125151	0.0807142	0.0903979	0.210539	0.660524	0.251683	0.505039	0.0500847	0.179843	0.0598062	0.305344	0.0772999	0.111057
269		0.293717	0.145778	0.383454	0.157483	-0.130493	0.172708	0.190688	0.132757	0.0614592	0.149579	0.130151	0.0771808	0.134211	0.0789981	0.878063	0.0434573	0.0831871	0.0608723	0.165188	0.221426	0.123749	0.201697	0.729991	0.0254395	1.63284	0.0948454	0.139373	0.0910348	0.277278	0.184975	0.0225564	0.069739	0.111816	0.102192	0.698856	0.152322	0.0815413	0.0986036	0.127532	0.675693	0.263296	0.499534	0.0243081	0.198071	0.0653351	0.294118	0.142066	0.117718
270		0.270784	0.159046	0.43514	0.159177	-0.102246	0.198011	0.14344	0.180354	0.0774564	0.134421	0.123118	0.0817577	0.0806345	0.0478036	0.79652	0.0586524	0.116508	0.0834148	0.149697	0.124017	0.123701	0.213413	0.73244	0.0408968	1.47221	0.0290996	0.137485	0.0487365	0.273525	0.193127	0.0708008	0.0700611	0.0849262	0.0790987	0.684551	0.117111	0.104945	0.160508	0.123613	0.64888	0.249566	0.485889	0.062292	0.199405	0.0585831	0.359902	0.121212	0.105327
271		0.198639	0.133729	0.588798	0.107582	-0.0906693	0.166386	0.167693	0.136008	0.0772687	0.111414	0.152381	0.029479	0.116294	0.0925024	0.880229	0.00888355	0.0854913	0.0665126	0.108788	0.134627	0.146905	0.123404	0.65873	0.0425229	1.54407	0.101116	0.146268	0.0326409	0.348619	0.161471	0.0662398	0.0511036	0.0610236	0.110259	0.685575	0.129235	0.0590637	0.101329	0.122903	0.62129	0.254508	0.444704	0.0750302	0.213536	0.0400534	0.281371	0.0920548	0.139684
272		0.175564	0.154504	0.583874	0.209088	-0.114438	0.200943	0.180385	0.126275	0.132951	0.105161	0.186286	0.0744625	0.0842515	0.0745098	0.839976	0.0319635	0.122594	0.0592678	0.102286	0.151092	0.119256	0.161455	0.678013	0.0857853	1.47298	0.0972464	0.120486	0.00251314	0.351126	0.190692	0.0473416	0.0732673	0.0451991	0.134711	0.660623	0.136566	0.12233	0.12734	0.161424	0.670534	0.237509	0.413028	0.050742	0.210986	0.0649307	0.239442	0.122421	0.133843
273		0.150142	0.159159	0.498507	0.145437	-0.132643	0.197235	0.171409	0.143839	0.142404	0.107843	0.228589	0.117585	0.0924209	0.038163	0.784856	0.066474	0.0982332	0.0449019	0.101273	0.1534	0.154628	0.0915197	0.79671	0.0693438	1.48999	0.0928123	0.131776	0.0319927	0.354418	0.16784	0.0832131	0.0582137	0.0729491	0.126747	0.605823	0.0962409	0.102017	0.103706	0.130855	0.604844	0.254721	0.440741	0.0818335	0.191888	0.0335865	0.253445	0.138538	0.0995861
274		0.160999	0.168935	0.480164	0.155226	-0.126425	0.19551	0.131444	0.139717	0.177301	0.0758755	0.204386	0.0763608	0.0466388	0.0461439	0.778843	0.0432692	0.133717	0.0958813	0.123248	0.181818	0.10766	0.117132	0.816265	0.0265523	1.52558	0.0800979	0.140512	0.0690774	0.358151	0.139149	0.0978765	0.00987362	0.0854222	0.103992	0.70933	0.120229	0.0817443	0.0824816	0.17355	0.601362	0.222673	0.440971	0.0321812	0.201979	0.0397584	0.2046	0.108242	0.119922
275		0.163426	0.116969	0.405993	0.147304	0.115318	0.177879	0.188567	0.106846	0.16355	0.0690796	0.185536	0.088782	0.0618851	0.0553746	0.809179	0.02966	0.130465	0.0908494	0.120954	0.185908	0.0874902	0.112628	0.656196	0.0416063	1.40507	0.0679413	0.120554	0.0667882	0.380275	0.153997	0.101572	0.090004	0.0649731	0.127812	0.665513	0.124721	0.0408282	0.130972	0.192176	0.598055	0.220835	0.518342	0.0716526	0.207258	0.0555744	0.17784	0.143736	0.189466
276		0.157505	0.130577	0.455782	0.166949	-0.0858957	0.174772	0.160274	0.114263	0.17821	0.100447	0.203111	0.054914	0.113555	0.121707	0.702381	0.0215549	0.105668	0.0842037	0.13438	0.175634	0.135334	0.146067	0.721653	0.0516742	1.31746	0.103837	0.106179	0.0939227	0.362319	0.13615	0.136712	0.127229	0.0890259	0.121669	0.717228	0.10887	0.024313	0.118052	0.175949	0.620232	0.198157	0.493044	0.0333252	0.222591	0.0291295	0.153345	0.162661	0.144617
277		0.156524	0.169687	0.331993	0.123573	-0.125455	0.181512	0.141201	0.0910036	0.183368	0.0816366	0.191707	0.0750481	0.135118	0.0673818	0.674254	0.10279	0.16643	0.0931413	0.133197	0.195008	0.124145	0.0883432	0.634679	0.0749793	1.26432	0.108643	0.113533	0.0867078	0.356049	0.160957	0.100372	0.194332	0.0743079	0.148389	0.736034	0.0976562	0.0789707	0.096793	0.138237	0.547264	0.259389	0.529825	0.0706731	0.188958	0.0267253	0.153525	0.190017	0.188801
278		0.166446	0.16342	0.338321	0.15647	-0.0901639	0.187484	0.227888	0.0749936	0.178603	0.0406442	0.208902	0.0600387	0.0985825	0.0507033	0.576151	0.0773372	0.122238	0.0820629	0.154669	0.145963	0.131997	0.0676776	0.62652	0.0106732	1.26217	0.0813994	0.125884	0.0755616	0.313754	0.127972	0.110999	0.190747	0.0766626	0.104743	0.72247	0.102608	0.0630025	0.132785	0.150511	0.501553	0.25	0.600581	0.0387597	0.21878	0.041082	0.161393	0.15408	0.155932
279		0.179796	0.166778	0.31506	0.109983	0.166133	0.160191	0.250086	0.0979368	0.195535	0.0439118	0.193683	0.121046	0.0900901	0.0613742	0.489412	0.0973451	0.112188	0.105481	0.176436	0.172932	0.0774812	0.107631	0.595829	0.0841121	1.21506	0.0813832	0.158079	0.0714769	0.306673	0.116554	0.106541	0.19123	0.0423484	0.137863	0.704159	0.095045	0.0567814	0.0898618	0.161534	0.480168	0.245392	0.641406	0.0587949	0.196461	0.0202782	0.168749	0.183766	0.146964
280		0.200424	0.137488	0.3219	0.183567	-0.122801	0.188857	0.292683	0.0901681	0.253713	0.0941634	0.171898	0.0995469	0.1351	0.0805593	0.388824	0.0846705	0.145965	0.0527687	0.0924177	0.144195	0.109667	0.105862	0.535735	0.0472457	1.27594	0.0630382	0.154141	0.114023	0.351515	0.0817717	0.12739	0.179809	0.104654	0.123921	0.782887	0.103133	0.0749701	0.120255	0.152607	0.457318	0.297631	0.617275	0.0184963	0.189093	0.0810628	0.176844	0.130124	0.117431
281		0.19641	0.131306	0.344262	0.165681	-0.115888	0.175146	0.337716	0.124313	0.218756	0.0685038	0.168506	0.121137	0.136897	0.0961474	0.379925	0.0404624	0.129955	0.0604264	0.126021	0.238866	0.13775	0.111947	0.506573	0.0675255	1.17005	0.0610526	0.147955	0.0624426	0.368447	0.13802	0.075188	0.233633	0.11903	0.155715	0.772556	0.101263	0.0216664	0.143726	0.157739	0.425355	0.268814	0.711305	0.0491725	0.221515	0.00606878	0.189052	0.15769	0.137216
282		0.156217	0.161139	0.367672	0.181895	-0.107807	0.175179	0.291553	0.119247	0.278916	0.0133333	0.229669	0.106345	0.110896	0.0813143	0.352839	0.0897123	0.162758	0.0625	0.140279	0.199753	0.130662	0.0965537	0.506889	0.0264354	1.04562	0.0710801	0.164593	0.0523679	0.329386	0.103682	0.0870672	0.230141	0.103533	0.129179	0.766079	0.0686681	0.0404471	0.102793	0.0975638	0.408956	0.258727	0.72769	0.0453012	0.192576	0.000168719	0.197066	0.147587	0.0925697
283		0.215612	0.191809	0.362348	0.207042	-0.129021	0.169195	0.413866	0.157478	0.285361	0.0608867	0.2339	0.133736	0.128155	0.0654206	0.310034	0.0363901	0.175851	0.0778857	0.182909	0.2791	0.0965879	0.0934553	0.458993	0.0255664	0.96904	0.0262976	0.159347	0.0404999	0.401391	0.140407	0.105435	0.259746	0.0909534	0.145063	0.785373	0.0762952	0.0281813	0.0820249	0.151089	0.360721	0.306802	0.772102	0.0682868	0.180625	0.0363881	0.142289	0.165934	0.0695161
284		0.194172	0.182615	0.320679	0.169926	-0.140363	0.174775	0.36784	0.143987	0.292849	0.0143078	0.233087	0.105486	0.101601	0.0376926	0.271404	0.0962013	0.189972	0.0871356	0.194485	0.196507	0.133049	0.0927478	0.422849	0.00578035	0.991919	0.0731537	0.141561	-0.000458926	0.355331	0.14547	0.138889	0.224939	0.0881133	0.139932	0.797184	0.115367	0.10727	0.0760251	0.121112	0.294801	0.324859	0.758621	0.0555824	0.165382	0.0438909	0.175872	0.161255	0.0226615
285		0.161392	0.137438	0.403145	0.141423	0.107985	0.198805	0.445448	0.157468	0.390192	0.0649249	0.344574	0.117601	0.101518	0.0916388	0.225308	-0.0354025	0.249821	0.0741968	0.154429	0.214488	0.175114	0.128472	0.381526	0.0165906	0.929474	0.0769769	0.140752	0.0491879	0.369246	0.130904	0.0941235	0.273741	0.120609	0.161417	0.846264	0.0631401	0.055969	0.0666667	0.120593	0.285649	0.316705	0.862319	0.089372	0.194086	0.0100803	0.109323	0.163534	0.024
286		0.161895	0.153226	0.438443	0.135074	-0.0673435	0.193871	0.393477	0.159109	0.380187	0.0598127	0.374885	0.121204	0.142668	0.0794377	0.215349	0.0421848	0.261255	0.0948233	0.20307	0.110974	0.119811	0.140936	0.389516	-0.0583673	0.886195	0.0842439	0.114104	0.047486	0.432709	0.0892281	0.0888108	0.307692	0.101555	0.119245	0.89047	0.115962	0.114329	0.106364	0.106007	0.310579	0.319408	0.862217	0.0489716	0.179878	0.0168856	0.0993946	0.149463	0.0453982
287		0.19419	0.129215	0.426063	0.196983	-0.152247	0.165451	0.353846	0.171582	0.429273	0.0433777	0.368032	0.102811	0.10535	0.0883721	0.200114	0.014436	0.247251	0.0401155	0.238351	0.152256	0.143534	0.125473	0.346685	0.0295341	0.869522	0.151094	0.137813	0.044936	0.40724	0.133216	0.13905	0.354892	0.0889213	0.132106	0.819424	0.130873	0.118654	0.109451	0.081815	0.341425	0.365371	0.938805	0.0430528	0.204994	0.022521	0.0714422	0.149575	0.0685742
288		0.167467	0.0797101	0.474467	0.142044	-0.103949	0.196328	0.349239	0.177808	0.426599	0.0488412	0.376918	0.101743	0.122259	0.0879084	0.193354	0.0585317	0.264945	0.111508	0.206645	0.0740061	0.113222	0.0957569	0.317087	0.0282509	0.838139	0.109709	0.14468	0.0684428	0.359383	0.0780477	0.0923575	0.370378	0.0915787	0.119503	0.760077	0.111162	0.122256	0.0877812	0.0855001	0.355662	0.366657	0.928977	0.0932937	0.192126	0.0120892	0.111458	0.166808	0.0578063
289		0.156012	0.0966887	0.495133	0.144525	0.0789845	0.190991	0.342216	0.127791	0.460875	0.0303729	0.308022	0.116114	0.136516	0.121711	0.186826	0.0384047	0.295438	0.111925	0.204918	0.130215	0.131648	0.141871	0.317536	-0.00229789	0.690843	0.0345304	0.12816	0.0798034	0.271835	0.117738	0.0651797	0.404318	0.0771845	0.144556	0.824012	0.0910749	0.164855	0.089702	0.112952	0.332905	0.348334	0.952473	0.0862367	0.200954	0.0411705	0.129996	0.133129	0.0668988
290		0.139449	0.102041	0.494949	0.144993	0.110567	0.170877	0.186207	0.114401	0.423736	0.0737005	0.299601	0.132492	0.163895	0.109927	0.182289	0.019339	0.337951	0.121056	0.259899	0.173533	0.130644	0.112334	0.283301	0.0600293	0.702694	0.0669002	0.109059	0.0473346	0.206946	0.101001	0.0539011	0.365641	0.0659748	0.121387	0.875152	0.0864821	0.171589	0.0766561	0.145836	0.39887	0.340973	0.968705	0.0759743	0.17995	0.00956857	0.0948733	0.164706	0.0889435
291		0.152991	0.047619	0.503754	0.155593	-0.14698	0.180047	0.121348	0.0702849	0.479906	0.134713	0.335589	0.128926	0.18188	0.0676393	0.242215	-0.000962927	0.287356	0.172515	0.282253	0.128762	0.120913	0.0783463	0.301632	0.0246141	0.70628	0.0995792	0.15029	0.0495868	0.123932	0.155061	0.0682098	0.405206	0.0386224	0.187404	0.841502	0.164292	0.235708	0.0573099	0.141569	0.352817	0.328679	0.973736	0.073955	0.210222	0.0253313	0.110008	0.148333	0.037092
292		0.165259	0.0682415	0.463609	0.136281	-0.18875	0.169924	0.108136	0.0754258	0.482575	0.117955	0.339529	0.128965	0.153226	0.0395517	0.217822	0.0112967	0.264685	0.190529	0.306422	0.18125	0.128844	0.0589582	0.340863	0.0730982	0.653127	0.108619	0.124577	0.0965818	0.112299	0.150423	0.00385728	0.482017	0.0472655	0.182951	0.833211	0.188485	0.25196	0.140162	0.136197	0.40176	0.337986	0.962482	0.101644	0.176374	0.0120319	0.0825545	0.109272	0.0964869
293		0.184574	0.120605	0.438596	0.157263	-0.146018	0.139676	0.0727023	0.0891669	0.51215	0.171366	0.372158	0.101461	0.147205	0.0465273	0.231173	0.0194917	0.224938	0.202978	0.302311	0.177937	0.13055	0.0662442	0.335235	0.113742	0.615237	0.106927	0.150133	0.117593	0.0972495	0.168831	0.0995996	0.461152	0.0779965	0.140654	0.807702	0.173001	0.270756	0.111898	0.13356	0.351067	0.320615	0.975714	0.086665	0.192257	0.0493274	0.0775494	0.184829	0.0903689
294		0.216412	0.110377	0.440889	0.104627	-0.169457	0.180729	0.0998273	0.0836246	0.569234	0.198427	0.336207	0.119498	0.147897	0.0461133	0.198865	-0.0221035	0.170413	0.233129	0.259584	0.165762	0.152722	0.102316	0.325942	0.0867909	0.683486	0.0496304	0.135912	0.110037	0.120273	0.17255	0.0884825	0.426216	0.085069	0.124605	0.827366	0.169379	0.239282	0.080443	0.130312	0.383581	0.304808	1.05467	0.0935541	0.196785	0.0565389	0.130964	0.18808	0.0942189
295		0.187234	0.156539	0.465546	0.118146	0.0573514	0.173936	0.0998613	0.058112	0.555113	0.177467	0.359732	0.121843	0.179866	0.00832501	0.289864	0.0217177	0.172767	0.280468	0.218289	0.161331	0.106982	0.0368664	0.320011	0.0549915	0.704939	0.0498246	0.153906	0.152495	0.101478	0.165858	0.0471998	0.5125	0.0803571	0.147044	0.81905	0.185015	0.267131	0.0791859	0.131774	0.398126	0.300187	1.029	0.100977	0.204185	0.0335782	0.141051	0.167854	0.101179
296		0.180519	0.175889	0.43437	0.119807	-0.133333	0.152895	0.0376971	0.133119	0.562414	0.173429	0.404442	0.0968917	0.158773	0.0447168	0.274227	0.0161651	0.148609	0.24313	0.207704	0.176873	0.12385	0.0554259	0.224152	0.110775	0.651425	0.0513806	0.146352	0.211399	0.0769981	0.164988	0.110558	0.537489	0.0349754	0.152108	0.858039	0.212756	0.270548	0.101675	0.139805	0.384789	0.272462	1.03548	0.0796992	0.21409	0.0601739	0.115633	0.233333	0.0592521
297		0.185613	0.133754	0.460328	0.139444	-0.141681	0.173737	0.107994	0.11947	0.548489	0.246679	0.361584	0.0978993	0.153436	0.0784182	0.233179	0.0359461	0.0964689	0.295724	0.27657	0.186621	0.117019	0.0634967	0.256207	0.119625	0.669128	0.0643807	0.138029	0.206936	0.125437	0.154117	0.169025	0.641716	-0.00245942	0.098177	0.885489	0.250918	0.251207	0.0933686	0.142993	0.364717	0.258626	1.11062	0.0996217	0.208091	0.0387141	0.0856031	0.226997	0.0980198
298		0.216994	0.187251	0.431242	0.132181	-0.122283	0.167923	0.137241	0.114331	0.574871	0.31064	0.298033	0.0821419	0.0590894	0.055353	0.332343	0.00447761	0.131313	0.305678	0.223586	0.19169	0.118671	0.0510174	0.192086	0.124837	0.682508	0.048087	0.127569	0.26077	0.111609	0.164669	0.139806	0.639162	0.0741855	0.0979857	0.9059	0.278473	0.310954	0.0838615	0.10487	0.342544	0.224237	1.09528	0.0497047	0.18714	0.0566301	0.14138	0.234128	0.127218
299		0.209478	0.172075	0.442481	0.117048	-0.169811	0.147558	0.0854307	0.165615	0.501564	0.335537	0.278748	0.0745798	0.125658	0.0634441	0.286174	0.049294	0.12672	0.314914	0.193835	0.220169	0.124601	0.0685731	0.246652	0.12454	0.60618	0.0436635	0.109635	0.270153	0.111768	0.108428	0.215506	0.544247	0.0504609	0.111745	0.864912	0.289366	0.312529	0.134395	0.00254159	0.355893	0.257565	0.943965	0.0518482	0.184223	0.0844429	0.110507	0.229447	0.102507
300		0.242549	0.260651	0.439919	0.0608814	-0.162885	0.160036	0.108551	0.150591	0.564797	0.370166	0.21136	0.0912968	0.116717	0.0466424	0.273834	0.0840796	0.188068	0.315789	0.247554	0.251276	0.0980598	0.0583065	0.215342	0.122475	0.640975	0.0543441	0.120465	0.248127	0.0907767	0.143427	0.16	0.555788	0.127228	0.144788	0.888115	0.277277	0.282035	0.109517	0.0460749	0.369384	0.236529	1.0817	0.0741751	0.214191	0.0637773	0.112821	0.305466	0.10994
301		0.200538	0.232107	0.400066	0.0647424	-0.163823	0.141685	0.132504	0.188291	0.493834	0.363599	0.184894	0.0745317	0.116734	0.0643432	0.217796	0.10459	0.154572	0.333879	0.262032	0.237159	0.136034	0.0225212	0.222741	0.101623	0.768068	0.0659649	0.126589	0.239443	0.107271	0.159642	0.210593	0.501349	0.0770378	0.138894	0.967066	0.306584	0.2661	0.0999391	0.0306146	0.296827	0.223261	1.06373	0.0392991	0.165016	0.0445415	0.135817	0.233933	0.0736842
302		0.22458	0.267353	0.442546	0.0371374	-0.135939	0.157012	0.0735448	0.179283	0.405538	0.438416	0.174471	0.0495336	0.101488	0.0648396	0.225769	0.113671	0.167994	0.34491	0.205848	0.250958	0.13121	0.043911	0.152496	0.0951356	0.745661	0.0868956	0.15763	0.214849	0.179739	0.112421	0.296601	0.446052	0.0209858	0.145156	0.941031	0.331194	0.254737	0.0779318	0.0819482	0.340316	0.263957	1.08343	0.0762241	0.194218	0.0735294	0.183189	0.219015	0.0792472
303		0.185578	0.27248	0.443374	0.0979277	-0.113495	0.153561	0.0900106	0.143154	0.373551	0.393865	0.195587	0.0580034	0.0759919	0.102546	0.283514	0.0857843	0.167684	0.358005	0.231542	0.315908	0.0868526	0.0316401	0.170461	0.0896699	0.778364	0.0568586	0.134041	0.187413	0.159512	0.16678	0.309603	0.410648	0.000241138	0.173906	0.967213	0.277863	0.203775	0.0861412	0.0618352	0.254795	0.228664	1.09695	0.0818758	0.170655	0.0476693	0.212072	0.214448	0.0741483
304		0.190207	0.315413	0.468354	0.0873332	-0.138272	0.147372	0.0808569	0.0841365	0.305004	0.386783	0.173692	0.0513434	0.0718085	0.048656	0.240058	0.091133	0.170128	0.38621	0.163217	0.284131	0.0819149	0.067254	0.153163	0.0849037	0.843635	0.0909735	0.118589	0.15317	0.220685	0.147294	0.274569	0.425887	0.0525012	0.185671	0.950187	0.268275	0.254342	0.123838	0.0465331	0.272039	0.241044	1.05238	0.0632271	0.181102	0.0682214	0.206014	0.17566	0.0556102
305		0.166711	0.178073	0.484135	0.095566	-0.145442	0.124953	0.0657756	0.139989	0.270846	0.461331	0.11679	0.026619	0.111186	0.0818213	0.275812	0.11665	0.172694	0.394403	0.20492	0.273704	0.130621	0.0672991	0.180364	0.114097	0.829645	0.0742451	0.162237	0.12302	0.274457	0.166146	0.307223	0.388157	0.0393188	0.220345	0.973626	0.255984	0.216777	0.095495	0.0689615	0.278412	0.272298	1.05348	0.059438	0.148658	0.0976431	0.213745	0.165698	0.068005
306		0.185286	0.305517	0.433796	0.0781121	-0.11408	0.140739	0.084889	0.154167	0.213395	0.383212	0.166667	0.0733519	0.109533	0.103636	0.280892	0.10786	0.205119	0.419101	0.258988	0.28476	0.121196	0.0625369	0.182604	0.118956	0.786513	0.10623	0.150984	0.124296	0.219608	0.187963	0.281266	0.332392	0.045284	0.195531	0.94106	0.220864	0.226588	0.0908007	0.0572061	0.23445	0.275298	1.09662	0.0703593	0.190733	0.0384548	0.204619	0.15404	0.0650185
307		0.136376	0.290168	0.350941	0.0951709	-0.186006	0.150776	0.0475185	0.103627	0.191235	0.504465	0.170543	0.0321894	0.10706	0.103518	0.264453	0.101838	0.1445	0.456432	0.227452	0.212528	0.122986	0.0810178	0.180636	0.120589	0.940103	0.071454	0.115418	0.0996709	0.237346	0.158716	0.331451	0.362828	0.0698623	0.224622	0.947394	0.219733	0.262516	0.127883	0.0882422	0.243394	0.287096	1.06777	0.0487135	0.221818	0.0781415	0.230706	0.202618	0.0517711
308		0.118446	0.252755	0.349588	0.152705	-0.163154	0.128845	0.102691	0.0773263	0.172957	0.490551	0.123742	0.0630508	0.115719	0.11691	0.249125	0.0926925	0.191489	0.403696	0.189562	0.181732	0.149946	0.0734862	0.132157	0.107294	0.775962	0.102056	0.151351	0.106433	0.20589	0.166151	0.314462	0.300061	0.0325304	0.215272	0.963418	0.212661	0.230983	0.112437	0.0782467	0.260098	0.242982	1.10739	0.0427136	0.231597	0.0904897	0.248824	0.148701	0.0977934
309		0.121872	0.259789	0.353041	0.164248	-0.130759	0.13085	0.111817	0.0833333	0.126453	0.468975	0.114997	0.0183121	0.121019	0.0925863	0.257567	0.101392	0.173631	0.439499	0.232029	0.174482	0.111524	0.0749854	0.171992	0.104028	0.848093	0.0774171	0.117846	0.11377	0.15471	0.187542	0.370803	0.32278	0.076572	0.149747	1.03484	0.169705	0.215729	0.0885555	0.081597	0.239787	0.301247	1.09231	0.0365482	0.225347	0.10129	0.288129	0.18945	0.115997
310		0.105674	0.339286	0.292453	0.175068	0.0724126	0.127679	0.102582	0.0702645	0.142828	0.536334	0.145351	0.0302869	0.126141	0.0811936	0.27686	0.124041	0.168548	0.41835	0.220319	0.177027	0.120469	0.0290192	0.114908	0.149075	0.766007	0.0661423	0.150435	0.10622	0.135081	0.119084	0.336014	0.34507	0.0774308	0.16604	0.946355	0.162523	0.284075	0.140009	0.0578436	0.248362	0.274416	1.17051	0.0713385	0.252323	0.0536807	0.282702	0.168752	0.121166
311		0.109987	0.335196	0.226684	0.0986815	-0.0787837	0.138592	0.0825815	0.107791	0.141933	0.600083	0.112019	0.0114048	0.0705922	0.0971349	0.275075	0.0926925	0.199706	0.416639	0.222892	0.166562	0.1242	0.0276339	0.118019	0.125989	0.653228	0.0817064	0.133391	0.132148	0.0620554	0.145579	0.366065	0.269874	0.032827	0.167229	0.955956	0.206619	0.224992	0.0848421	0.0397568	0.263544	0.324887	1.10744	0.0118519	0.189214	0.0730856	0.348714	0.0723357	0.0833963
312		0.0647327	0.364641	0.21431	0.0994779	0.119577	0.169447	0.116246	0.145822	0.136877	0.594382	0.122817	0.0554509	0.0748809	0.0974679	0.214793	0.164688	0.1783	0.342466	0.268671	0.151185	0.140761	0.0972877	0.118421	0.119178	0.749311	0.0857143	0.121967	0.105187	0.0304543	0.14457	0.384142	0.33155	0.0828924	0.107328	0.955845	0.21983	0.193374	0.0908277	0.0550427	0.248648	0.313668	1.09646	0.0866935	0.224222	0.117949	0.34977	0.0750417	0.0945946
313		0.0637386	0.289256	0.209699	0.125625	0.182083	0.170021	0.151579	0.106739	0.146973	0.580691	0.0787519	0.0313794	0.0774366	0.153495	0.185862	0.206045	0.199265	0.338122	0.241169	0.148019	0.125639	0.0969072	0.114537	0.093482	0.749335	0.0857967	0.129279	0.0227967	0.0672036	0.16601	0.455451	0.359184	0.0548118	0.0866842	1.09057	0.2451	0.195719	0.0851869	0.0927348	0.274284	0.343968	1.02554	0.0794534	0.238643	0.0522807	0.41415	0.0594142	0.089955
314		0.0952762	0.426667	0.170598	0.104215	0.124779	0.167369	0.203842	0.124016	0.152639	0.575041	0.0780842	0.0342721	0.0992264	0.190141	0.261374	0.268828	0.188501	0.305845	0.255971	0.137342	0.137773	0.0669024	0.130676	0.0992599	0.821149	0.0688288	0.106099	0.0878963	0.150924	0.167449	0.457503	0.35868	0.0798288	0.0689828	1.01137	0.303431	0.231032	0.0920006	0.079108	0.26225	0.364996	1.15833	0.0265218	0.262455	0.0819613	0.405313	0.17011	0.0712494
315		0.0740841	0.439024	0.114732	0.111725	0.164126	0.17964	0.221358	0.100675	0.165829	0.567568	0.108363	0.0699774	0.0604341	0.169772	0.263377	0.256808	0.170732	0.279434	0.261529	0.163116	0.104051	0.0586502	0.101663	0.0825011	0.901505	0.0930822	0.0751082	0.0863957	0.113962	0.164811	0.482958	0.37766	0.104235	0.0370738	0.974987	0.33435	0.148632	0.057958	0.107868	0.300808	0.339155	1.16981	0.064369	0.251625	0.0723359	0.464984	0.167241	0.0698492
316		0.0905184	0.507584	0.0754717	0.103809	-0.137757	0.191824	0.19654	0.0948045	0.20829	0.547848	0.128421	0.0361859	0.0566802	0.10508	0.28468	0.306573	0.228634	0.240566	0.248107	0.146396	0.137308	0.0534351	0.109401	0.0641813	0.811384	0.0707714	0.143556	0.0548824	0.14271	0.133917	0.478101	0.285232	0.0345865	0.0516525	1.01018	0.342746	0.0652504	0.0935946	0.150898	0.232711	0.331413	1.15156	0.0795193	0.27078	0.112649	0.502333	0.17129	0.0867464
317		0.138874	0.446101	0.11359	0.121992	-0.0735043	0.168801	0.233072	0.0972408	0.243221	0.55273	0.0622625	0.0363779	0.0659045	0.141851	0.245443	0.330163	0.228933	0.222277	0.214747	0.166188	0.0828877	0.0813032	0.0810956	0.0733276	0.772605	0.0497706	0.131021	0.0743521	0.134494	0.134328	0.485548	0.288299	0.0872346	0.0797649	1.07887	0.361383	0.17997	0.0813831	0.136126	0.262423	0.35175	1.21529	0.0800204	0.24211	0.0876629	0.523543	0.144476	0.0782828
318		0.106337	0.443593	0.128847	0.116639	0.146848	0.167057	0.312412	0.0946347	0.249897	0.487317	0.0769681	0.0657965	0.078151	0.228541	0.251825	0.367662	0.206859	0.312743	0.251913	0.167477	0.129322	0.075718	0.122652	0.0858499	0.796985	0.123693	0.103723	0.0891137	0.149847	0.104327	0.458619	0.265481	0.0775906	0.122041	1.06255	0.393027	0.209735	0.110093	0.125104	0.227227	0.305544	1.09226	0.0309278	0.284664	0.118485	0.53869	0.147708	0.0445059
319		0.0959935	0.443454	0.105763	0.118348	-0.103142	0.206121	0.246978	0.139932	0.267011	0.462436	0.0585153	0.0720446	0.0887737	0.173577	0.251563	0.339214	0.254946	0.237551	0.306262	0.137179	0.0976594	0.0740849	0.132418	0.0666953	0.835709	0.0867871	0.145682	0.0711058	0.141607	0.156981	0.459047	0.251967	0.0859475	0.100822	1.15898	0.379923	0.191042	0.0967742	0.142317	0.244204	0.351714	1.14475	0.064391	0.27191	0.091915	0.573504	0.136637	0.00803616
320		0.123517	0.427001	0.0777444	0.116826	-0.122148	0.195903	0.202637	0.157393	0.289861	0.43736	-0.0118669	0.069891	0.0688724	0.192067	0.174941	0.291158	0.265973	0.229252	0.283159	0.11097	0.109225	0.0819959	0.0924871	0.0526765	0.921811	0.108197	0.110082	0.0996466	0.118524	0.124477	0.528686	0.201855	0.0585267	0.124495	1.12888	0.449306	0.252432	0.0617876	0.159666	0.219684	0.326548	1.12446	-0.0186117	0.261707	0.085704	0.571399	0.130011	0.0299824
321		0.109248	0.394317	0.171696	0.121325	-0.192308	0.188999	0.206086	0.156107	0.289792	0.441152	0.0318993	0.0863805	0.0722071	0.158261	0.214982	0.243781	0.279762	0.201954	0.229705	0.160478	0.0815174	0.0863543	0.158858	0.109897	0.831713	0.105488	0.119938	0.119867	0.105934	0.1247	0.474406	0.184921	0.0814399	0.0871537	1.03778	0.497581	0.18222	0.0730226	0.140547	0.20329	0.304297	1.00243	0.009446	0.280473	0.0712504	0.597284	0.155298	-0.0245861
322		0.134384	0.416609	0.150582	0.0676479	-0.0542043	0.200521	0.148549	0.140444	0.372632	0.438782	0.0133721	0.0720839	0.0425388	0.201957	0.153708	0.227614	0.226138	0.237701	0.196602	0.132051	0.137212	0.145061	0.155999	0.0670415	0.93146	0.0841655	0.11887	0.143261	0.0412397	0.135578	0.5192	0.166667	0.0272473	0.111111	1.04129	0.506741	0.177064	0.147429	0.132539	0.269809	0.334115	0.960391	0.0231847	0.270032	0.0781759	0.582627	0.0985433	-0.00806452
323		0.12591	0.322207	0.124706	0.131068	-0.0996863	0.186848	0.0973574	0.123407	0.404762	0.435527	0.100808	0.0653638	0.0238816	0.182893	0.194378	0.247564	0.241901	0.241038	0.187934	0.0648379	0.0920875	0.0989399	0.18295	0.0856531	0.764946	0.0803791	0.132724	0.144349	0.0787344	0.175859	0.560627	0.166202	0.0124587	0.135244	1.07136	0.5607	0.147207	0.137123	0.171654	0.18364	0.294841	0.89988	0.0611825	0.243276	0.06575	0.534148	0.159078	0.00279401
324		0.121872	0.306584	0.185465	0.149191	-0.123909	0.179011	0.123249	0.134393	0.404635	0.490939	0.0998519	0.0890565	0.039322	0.157713	0.206473	0.208648	0.265888	0.276902	0.269517	0.130986	0.136722	0.0535818	0.141417	0.0737936	0.855232	0.153069	0.142761	0.214218	0.0984456	0.151287	0.420229	0.169819	0.0283525	0.0603291	1.00301	0.569948	0.138593	0.121615	0.162718	0.219776	0.266541	0.943179	0.0945044	0.256413	0.0833483	0.540025	0.129105	0.014206
325		0.0998932	0.268056	0.187166	0.15843	-0.0830123	0.189372	0.0741525	0.0791064	0.487626	0.476181	0.128525	0.105602	0.0790284	0.168741	0.177267	0.230194	0.216981	0.240498	0.256878	0.164912	0.108093	0.0790861	0.171308	0.0801394	0.808803	0.118356	0.13007	0.178522	0.130392	0.171492	0.380172	0.167857	0.076493	0.028562	1.06738	0.572549	0.0355163	0.128956	0.171295	0.240109	0.268648	0.861199	0.0579974	0.235164	0.0774762	0.572895	0.101556	0.00356234
326		0.091689	0.308829	0.248794	0.17397	-0.0802232	0.200581	0.0934945	0.0660555	0.515068	0.464015	0.115523	0.0812163	0.082361	0.22828	0.196295	0.223178	0.263971	0.211902	0.278293	0.157188	0.109839	0.115191	0.134378	0.109258	0.704553	0.181159	0.159804	0.227458	0.161243	0.178707	0.291172	0.164879	0.0890026	0.0218212	1.08843	0.537936	0.0530907	0.130903	0.193703	0.191297	0.274578	0.779763	0.0912852	0.243911	0.0822682	0.594082	0.0842429	0.0045755
327		0.0927505	0.342033	0.225085	0.154967	-0.0986977	0.196448	0.150596	0.0778538	0.496203	0.452487	0.107627	0.055023	0.0543368	0.260014	0.17377	0.254212	0.215558	0.263419	0.273858	0.158406	0.0722474	0.10115	0.151786	0.0732345	0.820875	0.183291	0.140103	0.189974	0.14639	0.194293	0.307432	0.163983	0.0888833	0.0386394	1.07852	0.544295	0.0515184	0.120561	0.191052	0.187858	0.300321	0.716615	0.0803339	0.199661	0.0833633	0.585126	0.115987	0.0181725
328		0.0810667	0.320455	0.230769	0.159064	-0.109722	0.165863	0.136628	0.145816	0.498533	0.451812	0.088314	0.117228	0.0539002	0.205585	0.219585	0.240131	0.219971	0.216961	0.22109	0.0923367	0.139714	0.122744	0.205874	0.101532	0.824561	0.138252	0.165272	0.189663	0.133007	0.165838	0.19183	0.187389	0.111279	0.0530165	1.11881	0.512696	0.00280526	0.140895	0.168478	0.188828	0.265318	0.708831	0.0709275	0.25372	0.128159	0.57725	0.134044	0.0128403
329		0.0873631	0.383229	0.233696	0.137469	-0.138793	0.174512	0.0882458	0.110582	0.459499	0.439329	0.0345029	0.120438	0.0939643	0.13331	0.192109	0.219697	0.236729	0.19225	0.22901	0.119432	0.111232	0.104807	0.257883	0.0652832	0.777102	0.165587	0.149808	0.210012	0.0684086	0.154754	0.13593	0.194461	0.085818	0.0465194	1.01936	0.511793	0.0563231	0.145993	0.180246	0.188809	0.277348	0.610451	0.0421515	0.269616	0.0749777	0.530977	0.196078	-0.0140127
330		0.0817914	0.41489	0.169024	0.149459	-0.0912863	0.14346	0.0421128	0.0981562	0.442708	0.398579	0.057681	0.145148	0.0828283	0.209237	0.209692	0.228346	0.250987	0.125349	0.195572	0.0712251	0.122259	0.110507	0.22622	0.0891304	0.840247	0.151754	0.099144	0.173821	0.125959	0.131056	0.0877556	0.221057	0.0958409	0.0271621	1.09468	0.494101	0.0200547	0.116682	0.15986	0.203883	0.287507	0.6101	0.0272232	0.279449	0.0939345	0.576333	0.231484	0.00205656
331		0.0819761	0.304652	0.14584	0.14546	-0.140695	0.13879	0.110549	0.157809	0.435988	0.357542	0.0435807	0.110963	0.126011	0.203828	0.137359	0.217128	0.337278	0.116857	0.206465	0.0917843	0.134866	0.0779681	0.207547	0.0947959	0.990193	0.107066	0.0878798	0.215705	0.123684	0.192817	0.0866547	0.201837	0.0573183	0.070366	1.0055	0.48176	0.0456731	0.107237	0.157683	0.150445	0.286302	0.527494	0.0818999	0.1936	0.0892635	0.549531	0.245751	0.0275987
332		0.0835609	0.310653	0.164322	0.126811	0.15914	0.135796	0.115134	0.176886	0.43835	0.333061	0.0758703	0.138367	0.11861	0.208613	0.153549	0.181063	0.32046	0.1037	0.256284	0.0671355	0.119317	0.118523	0.299435	0.0632857	0.909544	0.149821	0.110964	0.201545	0.0641273	-0.253445	0.0388889	0.21607	0.019118	0.11001	1.03707	0.517266	0.0656208	0.0682768	0.168649	0.157626	0.269371	0.440834	-0.0106114	0.20642	0.0802557	0.537053	0.209856	0.0229322
333		0.0712544	0.301906	0.152204	0.149178	0.166062	0.131093	-0.00777935	0.135281	0.383997	0.37019	0.0697947	0.120752	0.135501	0.193699	0.150303	0.229588	0.430734	0.0984265	0.261615	0.157964	0.152259	0.137714	0.273722	0.082775	0.955364	0.153343	0.104123	0.139151	0.0691087	0.165545	0.075032	0.238527	0.045641	0.11495	1.04428	0.497519	0.0600153	0.0566038	0.148765	0.149214	0.311553	0.456934	0.0228079	0.237213	0.102989	0.500107	0.144722	0.0299278
334		0.107914	0.261255	0.122019	0.161554	-0.111187	0.107724	0.0942982	0.207351	0.384106	0.334123	0.0394852	0.108675	0.113873	0.158304	0.165191	0.154795	0.463964	0.0817226	0.26359	0.0897933	0.0977729	0.0781845	0.261513	0.0511945	0.90833	0.160086	0.154948	0.223932	0.120098	0.182492	0.0744353	0.222558	0.0715959	0.140891	0.955011	0.493891	0.0508945	0.0665017	0.18295	0.184634	0.30112	0.434751	0.0508387	0.230137	0.0994278	0.509402	0.299971	0.015637
335		0.068188	0.342736	0.119398	0.171889	-0.0835073	0.116214	0.0396854	0.229155	0.39047	0.338557	0.0631704	0.125184	0.151432	0.262931	0.0889021	0.146687	0.517035	0.0875438	0.293638	0.150856	0.105863	0.0578561	0.365798	0.0414866	1.03991	0.15763	0.152157	0.151254	0.119374	0.165699	0.0532242	0.160182	0.0690192	0.13346	0.945255	0.535518	0.0465294	0.0179168	0.166297	0.178165	0.261845	0.445588	0.0385302	0.249845	0.0735373	0.480433	0.2158	0.0419038
336		0.0728222	0.331719	0.130259	0.165147	0.231278	0.114742	0.0371991	0.256041	0.402263	0.303402	0.056729	0.0830884	0.139241	0.249372	0.112651	0.152036	0.584679	0.0990636	0.300154	0.122255	0.115877	0.0624257	0.330052	0.0260337	0.950635	0.173614	0.182237	0.165457	0.167624	0.161218	0.119812	0.192346	0.0068615	0.167042	0.878849	0.539469	0.0583206	0.0684464	0.173311	0.198501	0.29305	0.394698	0.0800209	0.223617	0.0821204	0.602874	0.215507	0.0398323
337		0.0715667	0.325424	0.115032	0.153433	-0.109128	0.119017	0.0943812	0.281103	0.348032	0.305347	0.0547499	0.0984	0.0955983	0.219477	0.109183	0.141345	0.612684	0.122483	0.279753	0.0922171	0.0676407	0.032277	0.298816	0.0759275	1.09789	0.0986321	0.15014	0.151097	0.0917851	0.213873	0.0947097	0.173731	0.0322747	0.204875	0.979392	0.509272	0.060139	0.0825153	0.167043	0.181293	0.289828	0.428919	0.03946	0.210863	0.113938	0.505902	0.24614	0.0494336
338		0.103391	0.316569	0.127273	0.120071	-0.0677554	0.142967	0.0243548	0.374896	0.379756	0.228193	0.069395	0.0815678	0.118848	0.243108	0.0466627	0.137513	0.650173	0.158674	0.277743	0.125572	0.100055	0.0467679	0.306316	0.0724763	1.05962	0.137755	0.181686	0.173676	0.11013	0.215964	0.109848	0.137662	0.0237164	0.157469	0.950791	0.546225	0.0413448	0.114595	0.174296	0.151586	0.278865	0.405615	0.0324408	0.232717	0.0690278	0.494928	0.232051	0.0241894
339		0.0697801	0.376731	0.101958	0.106721	0.226676	0.14539	0.126657	0.443276	0.305926	0.251276	0.0676285	0.101099	0.138272	0.20608	0.0338136	0.157139	0.740061	0.169339	0.314446	0.118238	0.0827605	0.0934214	0.294769	0.0439607	0.977946	0.104776	0.155346	0.16028	0.0707071	0.266682	0.109731	0.161874	-0.0272774	0.197255	0.917314	0.558491	0.0852545	0.0425889	0.149425	0.161636	0.300075	0.441552	0.0614082	0.272204	0.120702	0.403442	0.253403	0.082746
340		0.0757409	0.389393	0.0878661	0.124562	0.185962	0.137105	0.118532	0.385901	0.319114	0.220097	0.0212014	0.0916153	0.164261	0.21826	0.0556062	0.127448	0.750569	0.152087	0.335851	0.14342	0.159307	0.0811786	0.279465	0.109844	0.826446	0.10146	0.147007	0.172346	0.104771	0.221211	0.072946	0.141627	0.0572549	0.182171	0.895177	0.547676	0.0486705	0.0809071	0.142041	0.207656	0.26367	0.490206	0.0382935	0.289821	0.115156	0.414277	0.183338	0.0114767
341		0.0923628	0.332648	0.104397	0.119712	0.191134	0.125896	0.0943119	0.388553	0.348586	0.247913	0.00932401	0.0758917	0.197791	0.215162	0.0452381	0.101763	0.744141	0.1474	0.254258	0.165789	0.12113	0.0886759	0.235245	0.0861129	0.842284	0.0321429	0.161907	0.186432	0.0998755	0.199818	0.105986	0.129288	0.0428683	0.168854	0.795388	0.522424	0.0749962	0.0896234	0.199903	0.216142	0.247728	0.409627	0.00894454	0.253743	0.0907454	0.469049	0.22799	0.0731964
342		0.0611797	0.385049	0.128898	0.154973	0.160116	0.108369	0.0911765	0.459629	0.327696	0.261254	0.0631611	0.0483741	0.165559	0.217921	0.0800485	0.196489	0.839258	0.176392	0.279388	0.157204	0.141289	0.0989802	0.241131	-0.0246411	0.837209	0.100037	0.159546	0.15392	0.155744	0.21248	0.0711899	0.107829	0.00104932	0.141168	0.909767	0.491561	0.070121	0.125198	0.18024	0.167837	0.282447	0.494247	0.0551306	0.306024	0.108857	0.422956	0.226542	-0.0158236
343		0.107329	0.44735	0.124269	0.148831	0.171491	0.103883	0.0539143	0.415836	0.314624	0.209357	0.0668244	0.0559978	0.171996	0.216803	0.0792683	0.192455	0.870414	0.17028	0.336466	0.150856	0.133445	0.0565813	0.257755	0.0563593	0.756906	0.111439	0.150832	0.161495	0.0952973	0.194489	0.132966	-0.00619628	0.00658762	0.172975	0.862475	0.52428	0.0386201	0.117046	0.184331	0.194015	0.261814	0.497	0.0418726	0.265782	0.0987654	0.352649	0.179531	0.0124841
344		0.0623469	0.457878	0.125687	0.117928	-0.104917	0.104455	0.130944	0.396976	0.365661	0.268274	0.0660844	0.0367928	0.179453	0.17256	0.0821461	0.217017	0.947533	0.182133	0.35937	0.158273	0.157751	0.0411121	0.245283	0.0434403	0.811741	0.0822669	0.161255	0.10619	0.143796	0.193156	0.151094	0.0223205	0.024236	0.147399	0.83829	0.496098	0.133966	0.139635	0.191958	0.172735	0.363691	0.54826	0.0920021	0.26232	0.116968	0.415141	0.145189	0.0421515
345		0.110929	0.389121	0.119918	0.0974438	0.108839	0.135225	0.100911	0.457054	0.342011	0.275494	0.0221043	0.0824041	0.181351	0.237818	0.104441	0.226926	0.861832	0.21005	0.382589	0.179285	0.136573	0.0819277	0.131069	0.0534151	0.748623	0.0133429	0.167501	0.141608	0.142857	0.201368	0.172538	0.0400163	0.00471698	0.148329	0.868402	0.533389	0.133489	0.143544	0.199319	0.187479	0.290323	0.615247	0.0867144	0.273596	0.0953599	0.35908	0.181007	0.0497785
346		0.126572	0.452415	0.144418	0.161739	0.186909	0.113332	0.109952	0.370254	0.337671	0.292025	-0.00704225	0.0539003	0.118771	0.264813	0.0682439	0.249226	0.836986	0.170481	0.31256	0.170361	0.141834	0.0832073	0.0962274	0.0183308	0.750344	0.100037	0.204068	0.176759	0.14578	0.180957	0.165074	0.0770495	0.0279648	0.11956	0.937795	0.520858	0.0900138	0.118639	0.233231	0.165874	0.28072	0.593929	0.0892522	0.306946	0.131731	0.295394	0.186617	0.0299742
347		0.149589	0.45693	0.14025	0.127486	-0.0639636	0.130016	0.144654	0.353405	0.300915	0.302566	0.013779	0.0666307	0.188634	0.192211	0.0225836	0.317728	0.776412	0.174382	0.348223	0.146438	0.151263	0.0532651	0.162125	0.0710838	0.765668	0.0919708	0.182945	0.210947	0.141335	0.169167	0.218889	0.117006	-0.00498557	0.124935	0.965786	0.472222	0.0686513	0.121433	0.205879	0.172402	0.277087	0.579236	0.0914877	0.268836	0.100587	0.348139	0.165509	0.0937989
348		0.156173	0.415061	0.112299	0.122058	0.206845	0.0857214	0.0529004	0.340125	0.275114	0.33774	0.0542959	0.0412357	0.171554	0.197112	0.0515464	0.309417	0.772315	0.155257	0.403587	0.155023	0.126267	0.00857227	0.165603	0.0503131	0.764986	0.0693578	0.189499	0.181531	0.127561	0.185659	0.18469	0.0588477	0.0557154	0.117667	0.960506	0.490658	0.051321	0.14836	0.189632	0.168516	0.285818	0.579761	0.0332454	0.293424	0.0997831	0.367313	0.164205	0.0987751
349		0.175698	0.433542	0.101817	0.121792	-0.0893292	0.0965552	0.101876	0.282095	0.284323	0.313023	0.0305729	0.104643	0.19367	0.188218	0.0468517	0.307469	0.646659	0.116455	0.318919	0.129117	0.163636	0.0590705	0.136525	0.0824342	0.655034	0.0572167	0.210921	0.188018	0.152414	0.213343	0.256721	0.101657	-0.000259943	0.128258	0.889721	0.404438	-0.000882872	0.105072	0.202094	0.146341	0.318025	0.640673	0.0671602	0.285153	0.126471	0.366882	0.108623	0.115839
350		0.213142	0.502845	0.104781	0.0879004	-0.0543517	0.0903364	0.0917127	0.244759	0.243933	0.338537	0.0933173	0.09265	0.200273	0.186725	0.0699088	0.373532	0.584765	0.117472	0.332057	0.119555	0.160935	0.0716846	0.170045	0.0660851	0.743378	0.0951848	0.190546	0.134197	0.119682	0.208138	0.264581	0.110421	-0.00282995	0.100833	0.909021	0.409805	0.0568421	0.0736908	0.191536	0.170564	0.264701	0.604472	0.0602537	0.323567	0.137817	0.407723	0.157895	0.162913
351		0.231153	0.430992	0.078569	0.12322	0.145287	0.144909	0.0751742	0.252326	0.275282	0.373446	0.142251	0.148169	0.183888	0.0786596	0.0206311	0.388013	0.494304	0.0969677	0.336744	0.11148	0.137903	0.0594986	0.177784	0.121287	0.654165	0.0733333	0.183787	0.179877	0.117848	0.18032	0.217048	0.0839387	0.0233753	0.171797	0.892549	0.424242	0.0883424	0.112047	0.15956	0.171728	0.273133	0.660274	0.0966387	0.27884	0.132743	0.394387	0.185228	0.122513
352		0.272323	0.512902	0.158478	0.1221	-0.107081	0.164983	0.0404332	0.284567	0.248506	0.369452	0.0709135	0.120097	0.249123	0.187681	0.00786925	0.420106	0.478036	0.0432371	0.425902	0.117493	0.187903	0.0800722	0.171252	0.150813	0.741209	0.110275	0.196396	0.156357	0.111656	0.174822	0.247868	0.162201	0.100524	0.121464	0.926152	0.432788	0.156006	0.157613	0.150406	0.177456	0.266827	0.691188	0.0577379	0.300803	0.083911	0.381683	0.141376	0.152916
353		0.248753	0.609212	0.102836	0.0934235	-0.045045	0.136238	0.0642468	0.242033	0.294556	0.364743	0.0339645	0.148536	0.165577	0.138516	0.0138638	0.388465	0.420096	0.0980591	0.345257	0.104743	0.166991	0.118115	0.178372	0.144498	0.696314	0.114339	0.215116	0.136083	0.076472	-0.143547	0.184502	0.139649	0.0699009	0.104518	0.936799	0.471389	0.132869	0.0920825	0.143546	0.175606	0.238731	0.706206	0.063886	0.357444	0.0842572	0.400791	0.185207	0.133765
354		0.301834	0.626791	0.0923556	0.0567236	-0.085282	0.13862	0.0327749	0.240863	0.289399	0.33642	0.0987542	0.158224	0.202083	0.223512	-0.0191962	0.406536	0.383982	0.0867672	0.367538	0.129319	0.205534	0.0910758	0.207314	0.134674	0.756131	0.112867	0.195925	0.0817734	0.0696881	0.130964	0.199569	0.125989	0.0889997	0.0618539	1.00975	0.465251	0.0811312	0.0973507	0.145941	0.173352	0.260817	0.764349	0.0985615	0.351655	0.0996448	0.340159	0.124254	0.154677
355		0.289921	0.549982	0.0750341	0.0656288	0.155243	0.149117	0.0747902	0.217666	0.281299	0.340004	0.0803357	0.138387	0.190776	0.127349	-0.020519	0.386576	0.36441	0.118348	0.367072	0.0649773	0.169665	0.131855	0.166806	0.119027	0.798077	0.101351	0.208591	0.136036	0.0446233	0.146442	0.120582	0.149164	0.0752465	0.0689939	0.996825	0.406176	0.0504359	0.13491	0.15434	0.163799	0.222704	0.779695	0.0841823	0.328705	0.0662252	0.388176	0.119792	0.118297
356		0.287929	0.561794	0.0917841	0.0520284	0.180571	0.171455	0.0300181	0.157803	0.303792	0.334392	0.113144	0.159837	0.151074	0.143368	-0.0339645	0.326148	0.326417	0.121166	0.409076	0.117992	0.189234	0.094431	0.157748	0.0876573	0.724579	0.154478	0.20268	0.114342	0.131248	0.139258	0.147849	0.120295	0.0710271	0.101223	0.962187	0.349237	0.0626263	0.0296354	0.15917	0.190942	0.201712	0.770901	0.0655346	0.365079	0.0780063	0.384779	0.163319	0.127788
357		0.300944	0.489392	0.11465	0.0896155	0.189149	0.108289	0.0435722	0.137803	0.260738	0.372651	0.0721212	0.137625	0.150714	0.185212	0.0233687	0.288318	0.279766	0.152604	0.396507	0.143328	0.204494	0.0739742	0.151934	0.108236	0.654657	0.147885	0.192955	0.0694275	0.105072	0.227924	0.105277	0.0955068	0.0639731	0.0797546	1.00722	0.323573	0.0835124	0.105985	0.128341	0.179276	0.211579	0.816824	0.0752177	0.336311	0.083612	0.372401	0.153647	0.115395
358		0.313665	0.47528	0.0673928	0.0855075	-0.119532	0.157895	0.0220455	0.175489	0.330362	0.3924	0.0901961	0.117639	0.0960027	0.174511	0.0181488	0.270411	0.254579	0.157095	0.292884	0.094	0.210585	0.08645	0.148159	0.0943966	0.672019	0.194591	0.22345	0.0963736	0.167862	0.209769	0.127254	0.105956	0.0872138	0.0752145	1.04447	0.248974	0.111845	0.12466	0.129728	0.195748	0.249509	0.827893	0.10943	0.340668	0.0612094	0.372033	0.17474	0.167371
359		0.326761	0.341326	0.0517901	0.119403	-0.137282	0.138494	0.0594277	0.123843	0.303575	0.439886	0.0922663	0.0940078	0.0966429	0.20481	0.0261969	0.248783	0.226213	0.16692	0.318632	0.120981	0.180937	0.090743	0.124208	0.127257	0.629236	0.234286	0.197196	0.104193	0.208447	0.171569	0.0582822	0.0835711	0.0660499	0.0875296	0.976123	0.241438	0.153569	0.0625998	0.139632	0.2102	0.242281	0.80232	0.0855158	0.354371	0.0411613	0.401137	0.118625	0.118885
360		0.301305	0.31942	0.0589051	0.12201	-0.0524862	0.142894	-0.032722	0.191116	0.335394	0.431259	0.06	0.0948746	0.0888575	0.17819	0.00579445	0.19044	0.260448	0.165088	0.377877	0.117801	0.190238	0.0818888	0.170458	0.132444	0.543287	0.149315	0.23133	0.0916276	0.191028	0.252341	0.0778914	0.076163	0.0730819	0.114261	1.04783	0.237919	0.159144	0.107752	0.127484	0.19938	0.236032	0.755616	0.0682796	0.324721	0.0216276	0.501835	0.101215	0.156391
361		0.261026	0.289256	0.0516464	0.187039	-0.112755	0.131606	0.0420168	0.165197	0.255261	0.464293	0.0731415	0.0919556	0.0600632	0.134553	-0.017737	0.175121	0.214932	0.176687	0.320828	0.16527	0.181085	0.092615	0.109896	0.094105	0.572605	0.262528	0.240143	0.0632155	0.25555	0.173387	0.0743716	0.0327735	0.0835482	0.11472	0.979649	0.202993	0.0254445	0.0693632	0.12362	0.261044	0.251351	0.856926	0.0838917	0.382277	-0.00956234	0.45016	0.118142	0.124242
362		0.291068	0.318907	0.0677789	0.188974	-0.0788264	0.166381	0.0747041	0.153779	0.249267	0.470048	0.0250746	0.100083	0.094208	0.110873	-0.0216794	0.103883	0.161813	0.17607	0.312899	0.148294	0.206974	0.0296141	0.136161	0.0830796	0.544189	0.284862	0.234593	0.0334407	0.34375	0.154475	0.0705481	0.113971	0.0614238	0.172604	0.995791	0.138136	0.0634191	0.0671712	0.134016	0.276878	0.247129	0.820991	0.113263	0.365092	0.0207283	0.469072	0.164594	0.145272
363		0.31897	0.310659	0.0430363	0.210066	-0.0798733	0.16671	0.0505271	0.123589	0.213029	0.416416	0.0668648	0.103889	0.0714034	0.22449	0.041021	0.114315	0.170517	0.154195	0.372018	0.0970492	0.218007	0.0891508	0.177361	0.103919	0.472349	0.2302	0.196058	0.0238388	0.301325	0.200359	0.0875527	0.0713392	0.0781532	0.162209	1.00414	0.186081	0.0889724	0.0848	0.157155	0.283284	0.262532	0.872198	0.0969305	0.334187	0.0614505	0.48304	0.163259	0.14762
364		0.310189	0.320266	0.0567715	0.224583	-0.114013	0.148129	0.0802447	0.172654	0.210735	0.495134	0.112332	0.0759845	0.132155	0.170696	0.0179168	0.1469	0.172233	0.195322	0.351511	0.114668	0.196028	0.103745	0.212629	0.0872247	0.430591	0.271848	0.181683	0.0857143	0.348896	0.180872	0.0463958	0.0886336	0.0322917	0.183645	0.963978	0.160714	0.105686	0.0532168	0.157843	0.27234	0.238733	1.01117	0.116699	0.376784	0.0190988	0.460209	0.167063	0.132205
365		0.286382	0.293743	0.101389	0.227076	-0.0984014	0.130903	0.0788013	0.11446	0.219637	0.527693	0.0217654	0.0835647	0.123796	0.146868	0.0327117	0.149948	0.14094	0.202774	0.36768	0.143904	0.185185	0.127549	0.205404	0.153744	0.449285	0.344371	0.226226	0.101045	0.338247	0.192018	0.0736731	0.0636475	0.040617	0.116232	0.951963	0.13906	0.0967642	0.0840161	0.165755	0.259982	0.255191	0.980046	0.108492	0.369551	0.04803	0.418182	0.120629	0.120021
366		0.353396	0.239145	0.0977547	0.253409	-0.0322807	0.141442	0.144807	0.0991518	0.157356	0.528785	0.0464058	0.103795	0.0953889	0.163504	0.00734394	0.1509	0.115214	0.181592	0.335712	0.151412	0.204609	0.128017	0.188669	0.138381	0.333968	0.313476	0.215907	0.0826956	0.357616	0.22962	0.0805209	0.0532787	0.0647408	0.121555	1.04401	0.126641	0.12742	0.0645472	0.163447	0.224676	0.262709	0.968123	0.0605573	0.373784	-0.186881	0.472441	0.172717	0.148936
367		0.310287	0.325062	0.0531697	0.220202	-0.0334625	0.135706	0.0908414	0.156404	0.166403	0.516221	0.0960073	0.0900127	0.0506722	0.15625	0.0677809	0.141967	0.170205	0.228977	0.403344	0.168937	0.168475	0.156416	0.209555	0.148778	0.349282	0.370744	0.226049	0.176969	0.348647	0.146336	0.0857902	0.0738037	0.0840595	0.101424	0.930063	0.129748	0.0930558	0.0923302	0.144284	0.279298	0.241348	0.96775	0.0866684	0.417918	0.0486328	0.375454	0.152652	0.150466
368		0.289911	0.277643	0.0751645	0.204138	-0.112949	0.122651	0.0969426	0.11893	0.185423	0.581923	0.0559857	0.0790595	0.0820014	0.183057	0.0614144	0.163985	0.120029	0.174478	0.351369	0.147177	0.141341	0.148527	0.177305	0.137743	0.341199	0.386851	0.22976	0.115633	0.32824	0.185809	0.088094	0.0777075	-0.0291411	0.083024	0.88756	0.0752298	0.145342	0.0966905	0.152158	0.253034	0.292571	1.0738	0.0648173	0.416209	0.0454797	0.354577	0.118478	0.138882
369		0.315979	0.306452	0.092999	0.226621	-0.0616803	0.128784	0.0963235	0.0894403	0.0985856	0.707791	0.0251196	0.0964005	0.0388985	0.135075	0.0568007	0.150115	0.183734	0.1994	0.374261	0.166667	0.125382	0.139272	0.182317	0.123822	0.349646	0.447696	0.24974	0.122323	0.330767	-0.24164	0.057552	0.0827472	0.0578512	0.064173	0.921478	0.06214	0.148794	0.0320217	0.113182	0.258419	0.247389	1.03801	0.108324	0.424737	0.0139757	0.329947	0.126145	0.149127
370		0.303675	0.296479	0.0877193	0.202403	-0.122869	0.118235	0.156528	0.103934	0.146407	0.690861	-0.00499853	0.115449	0.0658351	0.17145	0.0432633	0.141673	0.240275	0.247976	0.350411	0.153533	0.100494	0.143389	0.188037	0.108382	0.336554	0.419813	0.234198	0.143568	0.306687	0.133348	0.0682731	0.109391	0.031482	0.123623	0.991315	0.0838226	0.0834897	0.0790861	0.13345	0.270414	0.268411	1.12321	0.0829976	0.413852	0.0418364	0.281578	0.168042	0.146894
371		0.300493	0.205801	0.127578	0.192727	-0.140307	0.139035	0.128053	0.165105	0.133748	0.64369	0.0344624	0.183424	0.116197	0.142961	0.0517928	0.1393	0.186517	0.265628	0.351616	0.147318	0.136581	0.14062	0.124247	0.12743	0.349155	0.442708	0.241752	0.135016	0.238191	0.141635	0.0321723	0.134808	0.0409477	0.0768171	0.883094	0.0783238	0.143808	0.0211734	0.124253	0.291682	0.236685	1.06082	0.104762	0.463934	0.0361269	0.282816	0.0965876	0.195408
372		0.231319	0.184327	0.126056	0.202715	-0.0426136	0.130966	0.128561	0.108306	0.0880818	0.632965	0.0960486	0.197608	0.122521	0.135174	0.0603985	0.152658	0.193585	0.171787	0.371053	0.177647	0.141485	0.147653	0.168539	0.127641	0.360487	0.419568	0.259106	0.145694	0.21336	0.189401	0.0546129	0.17803	0.0412424	0.0437149	0.967044	0.0923825	0.123885	0.0798244	0.0948087	0.326335	0.278804	1.10395	0.0746674	0.393994	0.0477068	0.304833	0.108441	0.179203
373		0.267527	0.186557	0.112819	0.193543	-0.123163	0.139168	0.0637059	0.156177	0.10549	0.65135	0.121535	0.208021	0.134297	0.136648	0.0346095	0.10746	0.22593	0.217755	0.393506	0.180405	0.157717	0.13849	0.161433	0.1423	0.303912	0.427407	0.22789	0.106341	0.221578	-0.211292	0.0729499	0.177948	-0.00936472	0.116573	0.867643	0.086548	0.0724046	0.105117	0.121612	0.322627	0.260075	1.0005	0.0919447	0.389066	0.0531365	0.343566	0.123518	0.197878
374		0.29343	0.156228	0.112574	0.197302	-0.140227	0.146979	0.0880059	0.140666	0.0881683	0.637141	0.123711	0.222593	0.134181	0.169242	0.0256094	0.117057	0.228925	0.224408	0.358331	0.161616	0.133669	0.122381	0.165504	0.139752	0.30902	0.394611	0.204653	0.137966	0.196375	0.161468	0.0718291	0.14721	0.038342	0.0873016	0.853893	0.0579781	0.0752247	0.103777	0.13934	0.302941	0.258454	0.988274	0.0426979	0.408602	0.100498	0.316307	0.125	0.180978
375		0.322365	0.104188	0.198303	0.119905	-0.0651558	0.139277	0.0631808	0.118229	0.112243	0.638872	0.104585	0.268395	0.0814401	0.160983	-0.0208333	0.101495	0.275086	0.231997	0.374586	0.110659	0.152254	0.151477	0.111721	0.150703	0.383042	0.36516	0.232282	0.097174	0.143067	0.144304	0.0790673	0.189921	-0.0104035	0.146282	0.869278	0.118733	0.0904836	0.0595561	0.167145	0.301346	0.259748	0.973823	0.071292	0.385798	0.0889745	0.336045	0.144369	0.219577
376		0.317129	0.11269	0.207921	0.13778	-0.112852	0.128127	0.113102	0.0566696	0.1362	0.641494	0.128005	0.281676	0.0971787	0.179127	0.0211982	0.130162	0.235429	0.168303	0.362357	0.0912685	0.113693	0.132298	0.179588	0.150175	0.366656	0.303571	0.215549	0.104239	0.222787	0.134842	0.0571199	0.139882	0.0436793	0.088858	0.906037	0.128545	0.0599093	0.0818599	0.174326	0.361241	0.213783	0.981524	0.0894577	0.372045	0.0875831	0.365202	0.142014	0.204999
377		0.365266	0.105619	0.182492	0.195368	-0.102143	0.137416	0.0725275	0.0934911	0.120603	0.649493	0.123049	0.34042	0.0994764	0.187892	0.054215	0.137922	0.251995	0.129827	0.388104	0.151839	0.14548	0.133982	0.186422	0.155683	0.37141	0.273198	0.244526	0.167495	0.197145	0.133085	0.0620321	0.12143	0.0424987	0.0758574	0.860641	0.107775	0.0731017	0.0722733	0.137086	0.331781	0.226984	0.991682	0.0870871	0.394737	0.0766417	0.327838	0.115385	0.152168
378		0.36539	0.0911537	0.146824	0.178421	-0.0932755	0.117451	0.0851297	0.151371	0.140309	0.627271	0.114894	0.285991	0.0783153	0.141478	0.00737101	0.122369	0.234303	0.146128	0.354397	0.165594	0.142857	0.146357	0.24521	0.0922844	0.378768	0.242884	0.271884	0.168411	0.244522	-0.158262	0.0681023	0.137924	-0.00535578	0.0867769	0.889837	0.113327	0.0786798	0.072252	0.116008	0.325129	0.250549	1.06718	0.078341	0.356901	0.0424982	0.278119	0.178188	0.139423
379		0.361425	0.061445	0.139755	0.102102	-0.106093	0.150629	0.115867	0.154676	0.148871	0.673302	0.106831	0.311659	0.0924138	0.178978	0.00584076	0.0982807	0.24065	0.109949	0.344973	0.0963061	0.0932671	0.102588	0.261918	0.0892704	0.359134	0.215976	0.192525	0.227762	0.337331	0.161336	0.0484605	0.13796	0.0616526	0.136066	0.835498	0.0947951	0.101887	0.0597571	0.102716	0.335795	0.190934	0.999481	0.0887863	0.395652	0.0900968	0.328092	0.146832	0.157895
380		0.403369	0.0781145	0.185734	0.0860786	-0.0768678	0.125761	0.0465203	0.0929952	0.200529	0.637243	0.117754	0.30196	0.0788822	0.23209	0.0664172	0.0854139	0.277182	0.0765879	0.327393	0.174059	0.136389	0.114712	0.280292	0.0388288	0.361898	0.185602	0.232801	0.250569	0.333167	-0.15388	0.106818	0.156875	0.0711899	0.127215	0.868552	0.112656	0.124101	0.057827	0.099724	0.372452	0.201739	0.984351	0.0980609	0.406242	0.0641791	0.353352	0.121462	0.184591
381		0.411865	0.115503	0.205987	0.168903	-0.0999271	0.139263	0.107519	0.085949	0.2091	0.732539	0.0836558	0.330092	0.0526316	0.172593	0.0184049	0.168427	0.24431	0.077415	0.352387	0.112882	0.115795	0.107165	0.293074	0.0893011	0.390707	0.201797	0.222835	0.152004	0.388327	0.153412	0.112081	0.14455	0.0409417	0.125797	0.880443	0.0989311	0.0363999	0.0551869	0.125	0.337555	0.190854	0.972673	0.0772627	0.402278	0.0359659	0.282106	0.0950253	0.155651
382		0.391697	0.116535	0.163662	0.155808	-0.0421622	0.129974	0.0342541	0.078148	0.211688	0.625791	0.0785372	0.320077	0.0556338	0.174944	0.0586011	0.141718	0.227239	0.0888665	0.329435	0.127962	0.121459	0.127786	0.312644	0.0590501	0.422252	0.15197	0.219183	0.148438	0.468567	0.17037	0.174078	0.109779	0.0432778	0.129399	0.858544	0.0973954	0.0561311	0.103586	0.059638	0.386648	0.124692	0.992216	0.0806672	0.42725	0.0445812	0.266861	0.109847	0.160714
383		0.487777	0.0753701	0.118138	0.139413	-0.0482408	0.155434	0.0730296	0.0905325	0.263046	0.630025	0.0691131	0.358469	-0.00491573	0.161148	0.000307409	0.139449	0.248967	0.0600801	0.361129	0.113131	0.103698	0.104904	0.357782	0.075	0.462196	0.161826	0.256668	0.152136	0.469158	0.164122	0.156054	0.0743091	0.0287032	0.136461	0.843198	0.120367	0.0694167	0.0523526	0.115947	0.374956	0.126928	0.881874	0.0793388	0.461107	0.0442082	0.314383	0.151701	0.176375
384		0.469723	0.049458	0.13317	0.19137	-0.0734918	0.182348	0.0643529	0.121356	0.347414	0.667563	0.085544	0.356741	0.0907806	0.148368	0.057764	0.125261	0.297379	0.0549672	0.298693	0.189442	0.131748	0.103342	0.337547	0.0919037	0.47486	0.161241	0.253862	0.178963	0.414721	-0.113642	0.181058	0.138972	0.0519013	0.194948	0.894574	0.148866	0.106711	0.124137	0.132019	0.420004	0.172013	0.945932	0.0611126	0.42376	0.020393	0.265534	0.109102	0.161308
385		0.456825	0.125782	0.159533	0.169552	-0.0351134	0.159948	0.0906378	0.0416061	0.351642	0.589035	0.0800241	0.349328	0.119461	0.154307	0.0709153	0.118591	0.310319	0.020083	0.335922	0.16046	0.0838207	0.0918271	0.409845	0.0995465	0.544448	0.159269	0.205809	0.125154	0.454956	0.183969	0.135602	0.130617	0.0144471	0.142554	0.866529	0.105166	0.0362467	0.0887243	0.0900857	0.432904	0.177044	0.983581	0.076078	0.452537	0.0612855	0.295378	0.120525	0.100557
386		0.496823	0.0864791	0.193158	0.198675	0.0022214	0.133975	0.100293	0.131301	0.416622	0.620534	0.063971	0.324113	0.0976645	0.182699	0.0283401	0.0700935	0.362076	0.0836412	0.368317	0.123822	0.137735	0.077688	0.341601	0.101316	0.549735	0.145983	0.206364	0.153189	0.45893	-0.142473	0.173854	0.112555	0.0459236	0.153777	0.827268	0.125829	0.070092	0.102526	0.121994	0.436482	0.155486	0.931294	0.0552819	0.414923	0.0685606	0.230515	0.115695	0.113192
387		0.454079	0.128775	0.175519	0.176125	-0.000733138	0.136628	0.0602322	0.107514	0.511203	0.59292	0.0747438	0.357083	0.0955277	0.178719	0.00527459	0.0664565	0.355283	0.0888778	0.312292	0.146721	0.156285	0.0987578	0.309935	0.104671	0.540716	0.164768	0.223453	0.209742	0.444218	0.175388	0.17967	0.136383	0.0618825	0.158578	0.838892	0.121062	0.0942064	0.0641346	0.0984174	0.417226	0.161769	0.914615	0.102349	0.468394	0.0762824	0.19083	0.0931343	0.0843893
388		0.512953	0.112647	0.235463	0.162645	-0.0886628	0.127561	0.068915	0.121534	0.530619	0.54693	0.0968326	0.355399	0.142755	0.168076	0.0176198	0.0542311	0.363912	0.132506	0.381271	0.049551	0.133466	0.0705993	0.335924	0.124946	0.571046	0.161956	0.202462	0.194909	0.377264	0.170779	0.226615	0.181106	0.0306938	0.13381	0.81596	0.15032	0.125815	0.092565	0.0894885	0.384588	0.135059	0.868887	0.0806452	0.471844	0.0781103	0.16332	0.149836	0.106588
389		0.506659	0.119808	0.234621	0.170655	-0.0964689	0.136503	0.0197345	0.10172	0.624972	0.550978	0.0519599	0.304299	0.119716	0.137184	0.0368307	0.0232678	0.373602	0.114132	0.310641	0.124533	0.121332	0.0807414	0.327129	0.137038	0.610661	0.170382	0.233978	0.176961	0.361575	0.182381	0.15896	0.195689	0.0503559	0.117274	0.845235	0.144951	0.0845582	0.0768466	0.0983225	0.40298	0.140895	0.965462	0.0526316	0.421602	0.036326	0.178789	0.139347	0.0992285
390		0.420098	0.127211	0.245913	0.188664	-0.0544919	0.143815	0.104968	0.138989	0.669273	0.520291	0.0330403	0.24804	0.0818754	0.115889	0.066875	0.0700236	0.334826	0.115944	0.338106	0.0673747	0.155187	0.0875547	0.276423	0.164247	0.597171	0.222973	0.219751	0.224459	0.364002	-0.156463	0.204552	0.168401	0.0525776	0.0771993	0.852156	0.192205	0.0511408	0.0705547	0.0870311	0.427061	0.110612	0.819871	0.041141	0.519661	0.0118915	0.216847	0.115119	0.0671916
391		0.443317	0.13576	0.258786	0.195485	-0.0313306	0.140161	0.112952	0.144729	0.812817	0.544905	0.0441889	0.274113	-0.0106274	0.189817	0.00895891	0.0223273	0.401143	0.181924	0.339838	0.150556	0.114969	0.0831782	0.290566	0.127698	0.735194	0.2261	0.206043	0.222194	0.270484	0.157563	0.186645	0.178639	0.046595	0.03255	0.897449	0.130826	0.0661857	0.0469645	0.0826456	0.364499	0.131776	0.773435	0.059207	0.450822	0.0232119	0.181043	0.122998	0.103156
392		0.398534	0.09006	0.260391	0.213847	-0.0405306	0.119135	0.138554	0.139151	0.881175	0.573223	0.106891	0.277202	0.0978604	0.172075	0.048062	0.003663	0.424678	0.22953	0.343465	0.103909	0.115438	0.0914145	0.293955	0.136928	0.656951	0.228464	0.235577	0.209279	0.264484	-0.218493	0.153301	0.150186	0.0343943	0.023035	0.906782	0.144535	0.0391909	0.0655299	0.100938	0.383131	0.166237	0.748869	0.0304861	0.485218	0.0182631	0.145285	0.144853	0.0662477
393		0.420901	0.107094	0.237324	0.156951	-0.033532	0.114479	0.11153	0.141593	0.861767	0.618648	0.11344	0.233642	0.0582121	0.149142	0.0615048	0.00598179	0.361122	0.238531	0.360734	0.122166	0.120158	0.073947	0.305409	0.109552	0.710095	0.263521	0.207428	0.176295	0.2471	0.164508	0.192715	0.15092	0.0691099	0.108784	0.829732	0.164843	0.0750081	0.0576282	0.0569543	0.37282	0.142535	0.751331	0.0393788	0.480113	0.0260708	0.196277	0.135021	0.0526316
394		0.340113	0.088729	0.245509	0.205792	-0.0471281	0.12627	0.153439	0.182912	0.967107	0.596771	0.0967544	0.25898	0.0659264	0.145414	0.0618974	0.0218249	0.308153	0.302932	0.282845	0.103862	0.134157	0.100344	0.291118	0.105787	0.635066	0.306279	0.238163	0.170352	0.217413	0.176328	0.186616	0.141355	0.0747276	0.0741398	0.834602	0.155846	0.0524637	0.0937657	0.0165106	0.359181	0.17828	0.643439	0.0668878	0.48351	0.0887619	0.188655	0.138314	0.0713154
395		0.444797	0.0599665	0.21914	0.145878	-0.100544	0.131088	0.140364	0.167943	1.05077	0.57577	0.0612492	0.206005	0.0525583	0.176471	0.0357921	0.0264329	0.32221	0.243993	0.287508	0.173234	0.116147	0.143768	0.252765	0.103153	0.577158	0.268403	0.224542	0.131152	0.197506	0.166031	0.207568	0.150975	0.0302873	0.0310133	0.874872	0.132412	0.067518	0.0683832	0.0747687	0.35439	0.192608	0.667361	0.0386527	0.450912	0.0801736	0.149616	0.189897	0.0695215
396		0.476273	0.0816807	0.217881	0.151901	-0.019336	0.125932	0.158943	0.139115	0.955589	0.525078	0.0811142	0.201731	0.0584507	0.166729	0.0438048	-0.0202703	0.340987	0.178788	0.304205	0.144105	0.113611	0.108854	0.286851	0.16277	0.602744	0.29376	0.224817	0.143509	0.233333	-0.172939	0.215978	0.116736	0.0114884	0.0123811	0.926567	0.135659	0.104578	0.0863989	0.104138	0.342021	0.195295	0.67067	0.0425068	0.503347	0.0209816	0.0725222	0.113445	0.0741133
397		0.452266	0.08166	0.216749	0.14806	-0.0567588	0.170725	0.119939	0.221593	1.02541	0.450698	0.132087	0.17226	0.0857756	0.14819	0.0410959	-0.0189873	0.30775	0.115913	0.314019	0.141503	0.122116	0.110761	0.290816	0.137978	0.611809	0.254301	0.217503	0.101588	0.271945	0.183269	0.18543	0.0931342	0.0583333	0.0524025	0.916688	0.134064	0.0986006	0.0875949	0.0316176	0.370417	0.188928	0.703586	0.0524839	0.479909	0.0886269	0.0950647	0.113984	0.0404355
398		0.45387	0.0535656	0.205317	0.151009	-0.02053	0.177249	0.157895	0.235627	1.01205	0.480599	0.10637	0.164061	0.042988	0.160714	0.0424128	0.0134885	0.269474	0.0589228	0.294233	0.0587454	0.0736664	0.119975	0.287252	0.0946006	0.644353	0.296449	0.24997	0.0887036	0.268305	0.161181	0.25007	0.0951787	0.0559168	0.0160256	0.841087	0.13834	0.0858431	0.057138	0.124449	0.374977	0.151361	0.593132	0.0462653	0.478238	0.0647399	0.0974964	0.149502	0.0966711
399		0.374085	0.0929368	0.210379	0.120422	-0.0725806	0.139099	0.15597	0.208543	1.08713	0.466061	0.071122	0.163481	0.0142312	0.133309	0.00216116	-0.0444386	0.261584	0.0561798	0.330157	0.0910924	0.0745413	0.0880862	0.312095	0.178678	0.638546	0.244478	0.227623	0.0833333	0.248463	-0.226999	0.270776	0.149708	0.0532053	0.00464452	0.884126	0.154123	0.105424	0.100809	0.06925	0.369784	0.158164	0.609869	0.0311209	0.509567	0.0467612	0.162362	0.144404	0.056664
400		0.42074	0.0933152	0.191051	0.175258	-0.0640357	0.163161	0.0962121	0.248576	1.11029	0.418315	0.107341	0.137183	0.0226087	0.187405	0.0604534	-0.00636605	0.265524	0.070669	0.298908	0.105851	0.165188	0.114723	0.236173	0.0980743	0.639355	0.305182	0.22534	0.0638945	0.260148	0.193118	0.251771	0.0713996	0.092827	0.0437307	0.85291	0.121988	0.0887969	0.0746568	0.104809	0.402485	0.183485	0.679789	0.0562293	0.496961	0.0500956	0.149616	0.102876	0.0974497
401		0.442716	0.0886076	0.201139	0.143684	-0.0978538	0.18943	0.130697	0.181548	1.08082	0.388724	0.12425	0.129133	0.0676481	0.192337	0.0629327	-0.02504	0.305439	-0.0106348	0.282969	0.161074	0.11828	0.124004	0.251126	0.0975067	0.591463	0.211446	0.209685	0.0526844	0.263459	0.184864	0.298024	0.129983	0.0369984	0.0455872	0.837411	0.166792	0.1004	0.0820392	0.106887	0.397187	0.199555	0.689178	0.0400891	0.498278	0.0493377	0.226689	0.110514	0.0718499
402		0.479828	0.142467	0.17819	0.165337	-0.0788412	0.185539	0.1411	0.227657	0.991414	0.400081	0.143118	0.143849	-0.0253772	0.197151	0.0320957	-0.0342629	0.316505	0.0193962	0.30183	0.148808	0.0886644	0.114764	0.270875	0.136343	0.573361	0.258891	0.218702	0.0675744	0.279587	0.198743	0.35193	0.146661	0.0670843	0.0585888	0.901961	0.163592	0.146133	0.0746775	0.0648345	0.420253	0.169661	0.633635	0.0260244	0.442592	0.0782946	0.279493	0.134731	0.0773762
403		0.462627	0.133672	0.161153	0.151179	-0.115495	0.191743	0.106722	0.186211	1.07372	0.368186	0.0952955	0.106721	0.0558123	0.138085	0.0529675	0.0199353	0.274035	0.0241661	0.297261	0.133622	0.0985442	0.141297	0.246401	0.119747	0.563014	0.267388	0.223237	0.0602712	0.273849	-0.22147	0.351682	0.142209	0.0644491	0.063978	0.892384	0.15215	0.140029	0.0817121	0.0199066	0.374732	0.191228	0.688854	0.0570321	0.5	0.0681073	0.353612	0.106843	0.0287387
404		0.412703	0.119863	0.182523	0.187307	-0.0641072	0.1997	0.144587	0.169258	0.980801	0.360375	0.125727	0.113094	0.0586158	0.202723	0.0787956	0.0292208	0.374523	0.0392056	0.316245	0.123315	0.101498	0.0964308	0.305587	0.154183	0.551007	0.275573	0.242055	0.0755873	0.21623	0.185419	0.365428	0.176931	0.0526044	0.0390511	0.876842	0.145127	0.118379	0.105308	0.0663291	0.411446	0.164887	0.638359	0.0539488	0.484753	0.0575247	0.368759	0.115783	0.109316
405		0.469423	0.0773316	0.199857	0.161742	-0.0548341	0.200837	0.155488	0.239749	0.978343	0.341214	0.100184	0.069656	0.0341463	0.169336	0.0693697	0.0175439	0.345845	0.0517563	0.23657	0.132571	0.115104	0.128878	0.321928	0.147241	0.566587	0.238239	0.229417	0.087344	0.217282	0.163226	0.370203	0.158388	0.0700077	0.0615469	0.873265	0.156674	0.078519	0.0709328	0.0601052	0.381227	0.229755	0.619784	0.0523944	0.435573	0.0651547	0.334771	0.102849	0.0977729
406		0.510747	0.161806	0.229018	0.149684	-0.0626366	0.309788	0.153301	0.173678	0.949632	0.279855	0.0665047	0.0601461	-0.0010442	0.186207	0.0641967	0.0516963	0.420312	0.0228956	0.301393	0.156856	0.16298	0.161665	0.328526	0.18134	0.579946	0.272235	0.232883	0.0675778	0.202208	-0.215704	0.337396	0.199257	0.0919662	0.072453	0.911611	0.168562	0.08832	0.104974	0.0776108	0.371756	0.207766	0.635297	0.0110926	0.43887	0.0314991	0.3634	0.12937	0.0618221
407		0.535406	0.194134	0.219217	0.1601	-0.0603198	0.341463	0.130272	0.158929	1.07006	0.223211	0.0695122	0.0697739	0.0308839	0.136482	0.0439116	-0.000541712	0.387944	0.0452006	0.3063	0.147596	0.105955	0.150817	0.356732	0.137193	0.571185	0.242002	0.240155	0.0809307	0.258032	0.193273	0.414565	0.200415	0.125922	0.0537047	0.886724	0.182144	0.0310873	0.0108438	0.071793	0.363388	0.234835	0.571722	0.0562552	0.468579	0.0427155	0.395288	0.129882	0.0822768
408		0.497103	0.201379	0.275687	0.140389	-0.116416	0.318302	0.152018	0.13432	1.04438	0.236465	0.0362185	0.0892527	0.0410568	0.172023	0.0787452	0.014658	0.456497	0.132423	0.331132	0.153714	0.149697	0.10942	0.354584	0.157437	0.557959	0.281738	0.21006	0.0262361	0.245178	-0.250991	0.424497	0.153878	0.0938562	0.0753208	0.915268	0.156821	0.0733175	0.0200641	0.0468381	0.393076	0.241664	0.555785	0.0362258	0.473242	0.0507555	0.406494	0.12944	0.0765012
409		0.585747	0.189394	0.274623	0.138646	-0.101032	0.341135	0.194944	0.142943	1.01358	0.207149	0.0724549	0.125193	0.026204	0.149254	0.081717	0.0229792	0.413119	0.138529	0.321477	0.135264	0.0967742	0.126679	0.4	0.182712	0.496471	0.279327	0.227782	0.0874873	0.230064	0.21647	0.41605	0.241064	0.0809536	0.074218	0.922023	0.175093	0.0658357	0.0715268	0.0654486	0.340166	0.263273	0.557462	0.0257271	0.458155	0.0805724	0.436541	0.134002	0.076881
410		0.583529	0.173611	0.317982	0.157637	-0.0801611	0.349277	0.176015	0.182802	0.920269	0.18215	0.134901	0.0751575	0.0799429	0.17378	0.0486111	-0.0360021	0.412625	0.208855	0.287568	0.121379	0.152375	0.14546	0.437958	0.173666	0.597394	0.328906	0.214407	0.0597549	0.260021	-0.262541	0.482051	0.210505	0.0646609	0.0887442	0.867598	0.117873	0.0560528	0.0145368	0.0711601	0.37798	0.246252	0.5133	0.0652538	0.479158	0.0707269	0.506442	0.136682	0.0894131
411		0.676287	0.160274	0.354651	0.144948	-0.0772032	0.318948	0.151884	0.077427	0.892368	0.1688	0.0813309	0.0958828	0.037037	0.169046	0.10287	-0.00544959	0.418267	0.25171	0.314695	0.109855	0.109659	0.136364	0.319029	0.136956	0.533921	0.262799	0.230731	0.0333839	0.255922	0.159468	0.449186	0.1856	0.107314	0.0956618	0.906065	0.216305	0.0955434	0.0831164	0.101423	0.321441	0.242725	0.506842	0.0731845	0.462594	0.0446032	0.479287	0.0855403	0.0499451
412		0.606872	0.148775	0.375137	0.124981	-0.0751573	0.291004	0.12782	0.142081	0.875659	0.133482	0.0973123	0.0325338	0.0326048	0.191121	0.0526656	0.0242291	0.427031	0.233755	0.33425	0.113838	0.169418	0.135763	0.353182	0.159493	0.550223	0.272865	0.194351	0.0502538	0.25471	0.171158	0.501852	0.237369	0.0848708	0.066839	0.901743	0.158323	0.0743147	0.0624147	0.0704368	0.30722	0.217405	0.501798	0.0386678	0.533037	0.0726807	0.573447	0.0732733	0.0505051
413		0.713692	0.120654	0.4102	0.120369	-0.0917031	0.26001	0.125235	0.111712	0.861566	0.104975	0.104744	0.0833216	0.00603908	0.140986	0.124675	0.0425068	0.464177	0.289554	0.296399	0.115291	0.162053	0.134462	0.354614	0.194438	0.493984	0.286208	0.217317	0.0522254	0.231409	-0.289569	0.588519	0.270795	0.0933052	0.0376216	0.815026	0.1832	0.0654118	0.107343	0.0676881	0.329494	0.231106	0.474541	0.0891373	0.444836	0.0573099	0.59884	-0.00624442	0.0467137
414		0.688204	0.095222	0.437223	0.102725	-0.0811997	0.22409	0.0997365	0.156297	0.866454	0.163739	0.0762373	0.0345209	0.0317003	0.137476	0.074359	-0.00379198	0.411674	0.32071	0.332867	0.119918	0.137164	0.136496	0.337182	0.16207	0.547221	0.234204	0.193926	0.0405923	0.209575	0.174282	0.625036	0.307966	0.075999	0.0893157	0.880319	0.165551	0.0398744	0.064908	0.075115	0.331745	0.25905	0.447599	0.0779699	0.491609	0.0524476	0.602584	0.0527267	0.0757825
415		0.740315	0.0832206	0.45968	0.119667	-0.0875644	0.17265	0.0770398	0.171753	0.81162	0.165348	0.070028	0.0955612	0.057554	0.153846	0.0285714	0.0140225	0.465896	0.401345	0.238821	0.162304	0.131027	0.119871	0.34688	0.176118	0.564706	0.195964	0.221938	0.0718288	0.180005	0.166392	0.649971	0.248701	0.0963731	0.0760191	0.884555	0.165288	0.121183	0.0954998	0.0883483	0.359579	0.21708	0.483871	0.0427399	0.476374	0.0614069	0.677607	0.0587884	0.0611461
416		0.684147	0.138061	0.46262	0.12826	-0.104236	0.180269	0.0160748	0.149425	0.871591	0.175088	0.105003	0.0703678	0.0246479	0.156944	0.0964827	0.0244304	0.487021	0.387226	0.302936	0.0887372	0.183972	0.110473	0.353362	0.157775	0.54247	0.167438	0.214294	0.119041	0.0985485	0.176919	0.608104	0.280788	0.137967	0.0585652	0.87851	0.15092	0.110111	0.0852659	0.0959325	0.335778	0.236912	0.501738	0.0591231	0.500209	0.0593607	0.709487	0.0543346	0.0770086
417		0.780839	0.19146	0.505208	0.174027	-0.135336	0.138123	0.0356872	0.129858	0.76059	0.192479	0.11625	0.0686981	0.045747	0.163747	0.0868022	0.0392799	0.388761	0.435589	0.34079	0.0848044	0.15407	0.136349	0.32445	0.144285	0.53387	0.166026	0.202909	0.0703348	0.0779923	0.208817	0.609302	0.330067	0.134908	0.0571322	0.915545	0.145713	0.139647	0.106683	0.134831	0.342747	0.194886	0.402584	0.0684002	0.465138	0.0657766	0.674001	0.0865326	0.0955841
418		0.906279	0.157679	0.470653	0.117416	-0.0757745	0.162938	0.00338983	0.200245	0.743858	0.211938	0.128682	0.0639238	0.042576	0.166667	0.06944	0.0493151	0.40169	0.418536	0.277067	0.0926966	0.123081	0.139199	0.353431	0.186788	0.52565	0.159375	0.223947	0.0842754	0.0510204	0.213028	0.504303	0.245754	0.0945195	0.059126	0.888066	0.144381	0.116249	0.0948153	0.0981689	0.349702	0.20981	0.433972	0.0533257	0.496554	0.0459391	0.594925	0.10309	0.0819582
419		0.779783	0.177474	0.490949	0.110078	-0.098623	0.15681	0.0281215	0.186614	0.732133	0.209807	0.144968	0.0880132	0.075	0.197832	0.0396419	0.0269828	0.501546	0.532529	0.334716	0.112105	0.135613	0.0999672	0.423972	0.19147	0.517839	0.108285	0.169641	0.0076297	0.0699821	-0.195127	0.617664	0.252838	0.125459	0.0545252	0.993545	0.137849	0.107062	0.0919662	0.111907	0.320472	0.219796	0.43112	0.0408735	0.508796	0.0498831	0.514594	-0.0234055	0.0618839
420		0.674638	0.194132	0.390926	0.169846	-0.0942699	0.142562	0.0873046	0.217991	0.725223	0.233889	0.164085	0.0452427	0.0506195	0.143078	0.0563837	0.0346508	0.554947	0.512821	0.309581	0.120766	0.162628	0.108214	0.452858	0.18627	0.534302	0.102584	0.21737	0.0461221	0.0626927	0.187023	0.513249	0.210154	0.0903851	0.0850583	0.860329	0.185297	0.116558	0.0695075	0.0882988	0.366337	0.143125	0.462998	0.0111794	0.491614	0.0569521	0.54268	0.0611028	0.0819761
421		0.828987	0.268908	0.295052	0.145164	-0.0782414	0.146156	0.100038	0.246667	0.713742	0.229306	0.0918083	0.0595222	0.0596591	0.140053	0.0711083	0.0335679	0.522491	0.568686	0.348011	0.15613	0.113696	0.116678	0.393064	0.13698	0.505766	0.0764479	0.211247	0.0219836	0.0340938	0.207294	0.56686	0.185185	0.130965	0.0881631	0.863073	0.139476	0.0811849	0.116846	0.0872875	0.341763	0.197726	0.390771	0.0278884	0.436559	-0.00229797	0.461709	0.0530142	0.0708231
422		0.784606	0.277758	0.328413	0.115855	-0.043801	0.13806	0.0819923	0.241296	0.743404	0.247452	0.15047	0.0963722	0.0853659	0.163803	0.0722506	0.0430939	0.545739	0.493272	0.383328	0.139633	0.172919	0.0930911	0.446083	0.144081	0.539651	0.0509005	0.230087	0.0536261	0.0544529	-0.19019	0.521383	0.206278	0.115456	0.0722533	0.82963	0.123419	0.106048	0.0974176	0.10527	0.330913	0.225008	0.405849	0.017406	0.467648	0.0196464	0.428069	0.0561056	0.0513169
423		0.794651	0.292512	0.229062	0.161582	-0.0625465	0.152823	0.111449	0.231666	0.678345	0.303231	0.115516	0.066941	0.0856523	0.215427	0.0954087	0.0391304	0.500588	0.535821	0.343336	0.167545	0.184302	0.0726041	0.491156	0.15308	0.453996	0.0716832	0.22936	0	0.0543197	0.190099	0.525652	0.178301	0.130968	0.142857	0.907299	0.120731	0.126411	0.109277	0.0556962	0.346429	0.191011	0.411546	0.0451429	0.49062	0.0253566	0.31987	0.0359843	0.0512612
424		0.845543	0.336716	0.216167	0.132087	-0.0502045	0.131655	0.0334855	0.232537	0.717934	0.273819	0.119403	0.069146	0.0788621	0.189961	0.104342	0.0232181	0.467761	0.517665	0.312977	0.132035	0.107567	0.0984524	0.525127	0.176899	0.480346	0.0695856	0.232066	0.0533368	0.0845693	-0.219836	0.482387	0.163584	0.135894	0.0748172	0.906877	0.175023	0.109865	0.11582	0.111025	0.370856	0.206075	0.406149	0.0163196	0.457139	0.0230633	0.254008	0.0111345	0.0740741
425		0.748329	0.340544	0.211816	0.126412	-0.00403374	0.161932	0.11434	0.242315	0.714576	0.287654	0.117139	0.123608	0.082853	0.148855	0.112108	0.082837	0.422257	0.482471	0.319573	0.134134	0.136232	0.0883322	0.491389	0.14833	0.47166	0.0384911	0.188811	0.0345349	0.119917	0.18753	0.524561	0.226007	0.131271	0.11746	0.902162	0.162149	0.161663	0.0683403	0.0993884	0.360354	0.219528	0.403805	0.00614869	0.49765	0.0365854	0.169657	0.0250226	0.058631
426		0.73202	0.348887	0.144289	0.144605	-0.00558243	0.165499	0.0782809	0.251834	0.674702	0.308688	0.112353	0.153067	0.0744794	0.145293	0.103846	0.0637483	0.472277	0.495611	0.363573	0.17759	0.150089	0.114894	0.510324	0.139471	0.529292	0.0538222	0.240888	0.0631333	0.159451	-0.220601	0.475022	0.196613	0.138004	0.112307	0.855626	0.144836	0.106295	0.102164	0.0645817	0.345229	0.215437	0.456013	0.0424993	0.52879	0.000195427	0.168251	0.0697392	0.0641447
427		0.799577	0.313986	0.171086	0.148067	-0.0459313	0.144215	0.0932922	0.245329	0.675981	0.311913	0.123715	0.120842	0.0823031	0.174369	0.0979513	0.0130862	0.436495	0.4974	0.372549	0.118407	0.136946	0.0944625	0.470267	0.160358	0.464907	0.10762	0.237837	0.0231611	0.170347	0.155004	0.477855	0.136794	0.128896	0.0753938	0.80266	0.174144	0.159691	0.133694	0.116461	0.394961	0.171133	0.433033	0.0298966	0.509634	0.00490677	0.131375	0.154158	-0.000272554
428		0.80012	0.328632	0.147882	0.135492	-0.0746269	0.163549	0.0852713	0.316317	0.616333	0.281649	0.136406	0.130714	0.0663796	0.177526	0.099082	0.0364842	0.363888	0.449227	0.347096	0.114605	0.151995	0.113238	0.611896	0.141017	0.459691	0.135566	0.253593	0.0575244	0.0697072	-0.172932	0.536173	0.159312	0.130984	0.0827264	0.922127	0.201383	0.102127	0.0663624	0.0628923	0.401687	0.212171	0.427874	0.0774065	0.532609	0.022646	0.126253	0.0980876	0.0614156
429		0.89584	0.344754	0.127458	0.142008	-0.0386016	0.184	0.0827241	0.338616	0.548592	0.342899	0.0506368	0.173968	0.0876437	0.158097	0.107909	-0.00440529	0.43949	0.452678	0.33168	0.13338	0.154535	0.128105	0.479954	0.162212	0.489587	0.131161	0.24434	0.0704961	0.14509	0.155418	0.480846	0.142567	0.128744	0.087306	0.924508	0.147683	0.172942	0.126998	0.115264	0.476946	0.186656	0.397981	0.0899198	0.557119	-0.00410718	0.135	0.114223	0.0475927
430		0.836936	0.348315	0.163663	0.127329	-0.101565	0.191273	0.0375767	0.375117	0.550815	0.34613	0.102129	0.155711	0.0963768	0.158018	0.0610662	0.0526029	0.400079	0.451548	0.362863	0.146273	0.154589	0.10078	0.553017	0.139212	0.460046	0.10353	0.263211	0.0569653	0.12588	-0.256641	0.519192	0.227715	0.173491	0.0930144	0.842655	0.143289	0.0858431	0.109964	0.0902949	0.469508	0.204062	0.392178	0.0577904	0.556426	0.0170028	0.193235	0.0638033	0.0570091
431		0.871442	0.328379	0.125497	0.110181	-0.120015	0.200552	0.0115296	0.371115	0.568331	0.25405	0.0995991	0.204353	0.0584368	0.160598	0.0975452	0.011273	0.298513	0.437397	0.360084	0.123944	0.104112	0.128287	0.596439	0.174262	0.407995	0.158761	0.272229	0.0526316	0.165003	0.164406	0.587593	0.232453	0.164365	0.133029	0.887347	0.127692	0.138731	0.100289	0.0902052	0.470435	0.253482	0.377957	0.0403361	0.571751	0.00197161	0.138558	0.103134	0.0710744
432		0.850444	0.385719	0.130096	0.134767	-0.0715583	0.217347	0.00717794	0.335544	0.527886	0.260514	0.113636	0.164365	0.0638298	0.172897	0.0686778	0.0682187	0.344841	0.468849	0.309014	0.160371	0.163241	0.143789	0.564155	0.162696	0.422498	0.141365	0.247027	0.101787	0.191602	0.0982226	0.597664	0.186567	0.0923567	0.157347	0.874179	0.152534	0.187685	0.128656	0.108198	0.538896	0.227437	0.306133	0.061401	0.56814	0.0234946	0.110092	0.159212	0.0751317
433		0.910411	0.444641	0.102026	0.146186	-0.0486823	0.190512	0.0186667	0.333135	0.518352	0.326868	0.0264518	0.182604	0.0611799	0.192846	0.0752964	0.0665188	0.3375	0.478421	0.343728	0.145965	0.132665	0.115246	0.555556	0.169401	0.333333	0.164119	0.257401	0.0636434	0.185684	0.122435	0.564716	0.214757	0.122977	0.125969	0.864316	0.167126	0.232485	0.110113	0.115732	0.536659	0.245977	0.352654	-0.000573723	0.537289	0.00740741	0.0876331	0.173136	0.124929
434		0.813575	0.36906	0.109729	0.11784	-0.0480029	0.235772	0.0399391	0.400924	0.491774	0.282995	0.040466	0.22717	0.114254	0.21992	0.0855476	0.0367279	0.355144	0.469421	0.366429	0.118705	0.158901	0.106232	0.579689	0.160009	0.445551	0.143308	0.248004	0.0727832	0.159018	0.137713	0.595732	0.245786	0.132096	0.138857	0.840737	0.203484	0.195998	0.0617108	0.158284	0.570719	0.222666	0.337607	0.0304073	0.512981	0.0377056	0.0659318	0.157307	0.0641593
435		0.885998	0.430104	0.123358	0.153751	-0.0550356	0.219663	0.0063742	0.374962	0.5427	0.272465	-0.00611995	0.199944	-0.00106876	0.141071	0.109887	0.06844	0.327372	0.54932	0.387155	0.150957	0.115134	0.151079	0.568061	0.145919	0.432875	0.179896	0.262617	0.0792906	0.174926	0.151902	0.541098	0.301308	0.107765	0.158261	0.847203	0.175425	0.166884	0.123535	0.0981446	0.542567	0.29057	0.375169	0.0191155	0.59632	0.0428514	0.0334285	0.113861	0.0697293
436		0.824742	0.396146	0.112852	0.15449	-0.0606285	0.225121	0.0720062	0.465528	0.459669	0.299201	0.0794045	0.225018	0.0665697	0.184688	0.0922486	0.0334797	0.291051	0.629374	0.349878	0.159586	0.143197	0.12713	0.59039	0.103227	0.438887	0.149743	0.267043	0.0732343	0.188955	-0.247007	0.53555	0.372663	0.108932	0.198224	0.818279	0.171361	0.136756	0.0923825	0.158785	0.576033	0.286759	0.279832	0.0134094	0.53922	0.058657	0.0200283	0.0743347	0.0844992
437		0.822464	0.37024	0.146561	0.137193	-0.0364583	0.234715	0.0979929	0.478578	0.45067	0.386444	0.0161692	0.163366	0.00574713	0.177519	0.075978	0.0577827	0.359905	0.610934	0.365819	0.139403	0.147085	0.12713	0.657485	0.163789	0.408469	0.103367	0.225607	0.0953608	0.169591	0.130163	0.527326	0.449182	0.0755627	0.128466	0.890145	0.199251	0.0806972	0.101939	0.145197	0.618393	0.258175	0.329564	0.0682614	0.567865	0.0141186	0.0270931	0.122366	0.0571904
438		0.837138	0.333096	0.160799	0.100093	-0.0506947	0.246716	0.0991637	0.464972	0.430811	0.367702	0.0968348	0.149859	0.0354767	0.186693	0.107282	0.0469354	0.304244	0.557714	0.345183	0.117876	0.130717	0.127285	0.65131	0.155781	0.429605	0.126501	0.214002	0.0674502	0.192587	0.11127	0.570951	0.411441	0.0796558	0.155301	0.818817	0.236468	0.0458076	0.115454	0.150265	0.621266	0.286548	0.323077	0.0389161	0.583309	0.0187625	0.0767643	0.100346	0.0789548
439		0.864832	0.317672	0.103399	0.0897041	-0.0426576	0.240981	0.145784	0.558176	0.391254	0.365558	0.107448	0.142653	0.0284257	0.200783	0.0762794	0.0564046	0.331738	0.597342	0.383063	0.167444	0.116935	0.10231	0.733495	0.185013	0.412504	0.172387	0.251039	0.0611399	0.16569	0.116958	0.593159	0.433502	0.1046	0.115584	0.905902	0.266069	0.119843	0.12446	0.160949	0.612295	0.267292	0.371198	0.0330745	0.572146	0.0315662	0.0912572	0.093875	0.0661413
440		0.79902	0.312961	0.129507	0.118973	-0.0402104	0.266658	0.145051	0.529665	0.366091	0.367347	0.169535	0.124118	0.068314	0.245208	0.0913821	0.0562114	0.322904	0.618644	0.324032	0.164548	0.15319	0.105696	0.670465	0.167213	0.459335	0.160128	0.207236	0.0605055	0.174967	0.190476	0.553135	0.508982	0.0939798	0.124591	0.784952	0.246355	0.0905297	0.11968	0.160987	0.581709	0.318412	0.316332	0.039466	0.552924	0.0164467	0.115942	0.0856969	0.0619718
441		0.770197	0.279298	0.15226	0.149017	-0.0831751	0.261486	0.123869	0.490376	0.324601	0.399417	0.0899937	0.174921	0.0652723	0.186972	0.102145	-0.00609081	0.338889	0.613941	0.386981	0.160198	0.147816	0.123387	0.717598	0.1539	0.44657	0.15748	0.237818	0.053719	0.1808	-0.243279	0.572402	0.433658	0.0999183	0.094944	0.848843	0.250413	0.191052	0.110309	0.199146	0.638727	0.275253	0.319411	0.054683	0.546014	0.00462126	0.110923	0.0579268	0.0760563
442		0.795732	0.227791	0.212077	0.100483	-0.0231323	0.26026	0.188626	0.545882	0.289133	0.427388	0.107041	0.11607	0.0712993	0.143189	0.0761813	0.0595138	0.232941	0.666165	0.376029	0.206212	0.112278	0.137954	0.706373	0.208144	0.441236	0.142059	0.221309	0.046867	0.241678	0.164993	0.61763	0.476943	0.119165	0.131671	0.835933	0.196526	0.156367	0.110749	0.186972	0.61534	0.273827	0.322484	0.0486111	0.585019	0.0237853	0.0851199	0.0195241	0.0540768
443		0.752329	0.219068	0.182252	0.0817391	-0.0268838	0.276864	0.147001	0.458904	0.278142	0.402237	0.0958818	0.124615	0.0386861	0.172089	0.0819884	0.078256	0.3125	0.620411	0.366084	0.242967	0.150865	0.085044	0.741225	0.142201	0.407213	0.159677	0.213338	0.0150225	0.250067	0.1915	0.526731	0.397125	0.0950962	0.153499	0.828027	0.246937	0.174042	0.0596003	0.185432	0.59269	0.261667	0.343011	0.0339709	0.549713	0.0194963	0.125321	0.0399504	0.0915235
444		0.757083	0.268191	0.179598	0.123596	-0.0238727	0.269952	0.121797	0.489069	0.242743	0.424538	0.141862	0.115843	0.0671506	0.15526	0.086444	0.00553403	0.243941	0.584008	0.361702	0.224919	0.132904	0.110744	0.808648	0.139513	0.46765	0.159241	0.208461	0.0836345	0.236314	-0.209406	0.601436	0.426834	0.100518	0.0944575	0.773969	0.240718	0.207839	0.0873434	0.162766	0.6	0.278407	0.308844	0.000861326	0.54679	0.0179715	0.0718737	0.00214527	0.0603086
445		0.712568	0.210563	0.221402	0.0655134	-0.0285497	0.248609	0.194078	0.501409	0.213417	0.407083	0.106028	0.12554	0.0505415	0.228252	0.115422	0.0472245	0.237268	0.632901	0.409222	0.219796	0.14218	0.135935	0.801499	0.169224	0.436847	0.162681	0.21637	0.0727735	0.230318	0.135175	0.572519	0.504488	0.0394773	0.107668	0.761879	0.227472	0.203854	0.132734	0.200106	0.611706	0.249388	0.21338	0.0220315	0.526811	0.000614376	0.0707497	0.0211074	0.0670423
446		0.741955	0.182131	0.224535	0.136327	-0.0937031	0.25328	0.110497	0.426646	0.185438	0.423502	0.0727612	0.0729372	0.135512	0.153302	0.105246	0.024644	0.217391	0.563397	0.372367	0.259367	0.173796	0.102564	0.810811	0.104113	0.417619	0.211168	0.193052	0.0634472	0.274873	-0.183402	0.572145	0.396402	0.104453	0.110288	0.888949	0.218988	0.192231	0.09272	0.188744	0.520931	0.256799	0.312074	0.0152168	0.580103	0.0408373	0.0664734	0.0612245	0.104126
447		0.638808	0.215005	0.221693	0.0883528	-0.0450246	0.230507	0.109198	0.430052	0.169999	0.361306	0.0816138	0.0850398	0.0895901	0.166271	0.12152	0.0630076	0.304244	0.671288	0.30745	0.163911	0.146009	0.132849	0.931055	0.13511	0.47246	0.200322	0.232331	0.0379221	0.26585	0.171727	0.539802	0.439585	0.0993485	0.117658	0.835206	0.213622	0.20389	0.112119	0.176501	0.561407	0.252984	0.324384	0.09021	0.507458	-0.0256095	0.100356	0.0598396	0.0549828
448		0.734918	0.208837	0.200738	0.134578	-0.0709726	0.237366	0.126437	0.431475	0.184689	0.32879	0.0591299	0.0339266	0.0949721	0.152063	0.0913838	0.0448934	0.198914	0.598413	0.273983	0.225378	0.134027	0.0523903	0.992604	0.168213	0.430686	0.241214	0.188084	0.0235233	0.264856	0.119432	0.445966	0.431674	0.0454792	0.135657	0.724212	0.199349	0.19018	0.105691	0.153948	0.46885	0.245606	0.29929	0.0150029	0.563604	0.0345821	0.0898454	0.0686881	0.0659404
449		0.618433	0.210672	0.192082	0.149213	-0.00693374	0.278486	0.108747	0.439601	0.193612	0.310146	0.0507025	0.0393522	0.0805271	0.209798	0.0837375	0.0588567	0.231073	0.602749	0.338669	0.257709	0.113529	0.10119	0.905361	0.116312	0.475597	0.238627	0.170189	0.0709644	0.283494	0.170295	0.434252	0.531744	0.108559	0.135639	0.810753	0.192385	0.174115	0.0776206	0.182872	0.505967	0.203996	0.3	0.0520129	0.546182	-0.0150733	0.108999	0.0464109	0.0795167
450		0.681302	0.186806	0.226045	0.130407	-0.0469043	0.298459	0.158648	0.489732	0.177136	0.326078	0.0520196	0.0590449	0.087994	0.170614	0.0550016	0.038526	0.235503	0.635944	0.290689	0.155069	0.117906	0.112162	0.956442	0.148926	0.493831	0.186909	0.18375	0.0868101	0.266432	0.139858	0.371249	0.475798	0.0831302	0.106599	0.806994	0.146862	0.176335	0.0970556	0.192318	0.571148	0.281683	0.298361	0.0264085	0.553321	-0.00914001	0.118492	0.0132023	0.115963
451		0.656541	0.232493	0.202202	0.102186	-0.0561712	0.286764	0.162996	0.378353	0.163449	0.286158	0.0796964	0.0180321	0.0948148	0.184064	0.0729783	0.00646612	0.203383	0.706011	0.317143	0.194052	0.123912	0.0757025	0.918089	0.134286	0.442199	0.284185	0.154765	0.092933	0.356172	0.148777	0.404504	0.420856	0.120173	0.103299	0.833426	0.171543	0.218968	0.0993959	0.194403	0.489222	0.261151	0.277823	0.0684117	0.547854	-0.0232655	0.0670049	0.0697242	0.0581495
452		0.615112	0.159589	0.208638	0.104207	-0.0399397	0.25755	0.130225	0.448318	0.167026	0.287854	0.102693	0.0530554	0.0752924	0.186576	0.00321543	-0.0206819	0.176287	0.683241	0.395349	0.182081	0.141498	0.111987	0.941878	0.171703	0.485904	0.274074	0.157058	0.120394	0.307239	0.159142	0.402782	0.359635	0.0560392	0.109105	0.811924	0.138389	0.235108	0.103877	0.175277	0.534109	0.280578	0.258056	0.0521662	0.571865	-0.00686499	0.0975249	0.0866834	0.0816739
453		0.573106	0.201115	0.163952	0.0984775	-0.0102662	0.330316	0.177368	0.454256	0.175416	0.287621	0.0752488	0.0523165	0.123545	0.217045	0.0887496	0.016615	0.215318	0.720142	0.411418	0.215069	0.114571	0.097357	0.957487	0.171679	0.527946	0.331218	0.164493	0.128338	0.309345	0.133629	0.344696	0.369384	0.074774	0.0848837	0.76117	0.176102	0.225914	0.102004	0.153325	0.506523	0.234382	0.268559	0.0904255	0.563001	0.0233144	0.103607	0.145582	0.0588235
454		0.615131	0.234348	0.199707	0.144306	-0.0648255	0.361218	0.122086	0.437145	0.213562	0.318463	0.134319	0.0967928	0.0579235	0.186709	0.0713818	0.0103996	0.198562	0.731786	0.322487	0.186638	0.132822	0.125753	0.971796	0.167213	0.503022	0.323367	0.17327	0.184517	0.324782	0.157789	0.283019	0.414108	0.0580504	0.0895931	0.789016	0.197986	0.234351	0.120945	0.189688	0.435144	0.270592	0.298624	0.0669431	0.549197	0.0269142	0.0906033	0.138264	0.114334
455		0.621785	0.270912	0.220251	0.169271	-0.0258388	0.392049	0.122779	0.471163	0.208517	0.297495	0.0407791	0.0258229	0.0538966	0.173291	0.0697218	0.077359	0.210125	0.746266	0.301449	0.163663	0.130435	0.112078	0.969518	0.193325	0.445584	0.310263	0.149575	0.183663	0.349443	0.172088	0.303267	0.470082	0.0768386	0.0766537	0.80508	0.173897	0.217613	0.100684	0.187085	0.474383	0.263261	0.272678	0.093508	0.608108	0.0105086	0.0922525	0.131798	0.0947489
456		0.585032	0.326733	0.206385	0.156158	-0.0932009	0.463764	0.14544	0.418114	0.269177	0.371464	0.115313	0.0841095	0.0346608	0.20815	0.094881	0.00949721	0.211234	0.697698	0.323594	0.135678	0.143447	0.107764	0.968313	0.153846	0.530973	0.268826	0.214796	0.21554	0.411475	0.166373	0.312717	0.446417	0.0305177	0.0538506	0.853821	0.203053	0.205952	0.138993	0.19929	0.434386	0.251558	0.251011	0.0742176	0.562993	0.01421	0.141094	0.088375	0.0950043
457		0.545455	0.320848	0.224715	0.148929	-0.0830409	0.452817	0.189568	0.466919	0.260202	0.361117	0.155244	0.115075	0.033127	0.197452	0.0757675	0.00391718	0.27502	0.64808	0.33574	0.108774	0.140988	0.139163	0.982646	0.121333	0.47049	0.312947	0.176646	0.202297	0.396556	-0.176775	0.261261	0.50819	0.0760266	0.0465345	0.755663	0.197546	0.207407	0.110121	0.20587	0.401252	0.259732	0.253675	0.0964106	0.584022	0.0341297	0.154274	0.109017	0.0926244
458		0.626732	0.300211	0.235316	0.146378	-0.0524691	0.426907	0.162827	0.429114	0.296786	0.34803	0.133144	0.144428	0.0808006	0.176236	0.0693717	0.0475919	0.337311	0.637911	0.37482	0.128058	0.146356	0.0989967	0.953358	0.126264	0.448966	0.290067	0.224901	0.2181	0.420038	0.17332	0.278611	0.444376	0.0734807	0.0326643	0.78249	0.231886	0.20898	0.0810511	0.242756	0.421742	0.269315	0.294053	0.0382222	0.527175	0.0338839	0.162852	0.122334	0.0617772
459		0.574775	0.353109	0.282625	0.134392	-0.00540332	0.4457	0.21256	0.37708	0.319661	0.400748	0.103884	0.147262	0.0297466	0.193291	0.0686922	0.00223964	0.299002	0.655674	0.32656	0.123734	0.123556	0.135261	0.929911	0.16872	0.436696	0.220366	0.218064	0.225092	0.442641	-0.164815	0.216483	0.433548	0.0826816	0.02607	0.789132	0.180738	0.215867	0.0933684	0.24843	0.376809	0.214578	0.269314	0.0575668	0.559286	0.0131716	0.148674	0.0578818	0.0724886
460		0.611128	0.424397	0.244559	0.162357	-0.0668947	0.477053	0.191673	0.378629	0.344091	0.443471	0.141672	0.186199	-0.0123278	0.196669	0.0886749	0.000829417	0.359161	0.654225	0.374453	0.0837128	0.148822	0.100635	0.971596	0.135562	0.434337	0.179953	0.192483	0.265723	0.375498	0.160751	0.212784	0.497024	0.118195	0.0638549	0.74242	0.170689	0.2403	0.123967	0.235902	0.437693	0.269836	0.262585	0.0622038	0.580132	0.0241242	0.141888	0.0277691	0.0961867
461		0.626495	0.50037	0.24371	0.10416	-0.126147	0.472303	0.183132	0.393443	0.393437	0.458325	0.153429	0.196828	0.0523213	0.188429	0.0870573	0.0246775	0.36799	0.66365	0.348099	0.0977714	0.142857	0.121806	0.903431	0.147341	0.434854	0.222133	0.167665	0.26153	0.43622	-0.188086	0.241774	0.56962	0.0638298	0.0653069	0.79238	0.195336	0.24829	0.114351	0.25237	0.398759	0.219782	0.293179	0.0870853	0.568413	0.0285714	0.14919	0.0497822	0.105036
462		0.517576	0.445844	0.213127	0.105564	-0.138931	0.476603	0.180826	0.382078	0.437565	0.455597	0.152858	0.180184	0.0125276	0.161058	0.0686922	0.0155642	0.338515	0.590709	0.394775	0.0472469	0.155013	0.139241	0.882575	0.169645	0.482782	0.175432	0.217836	0.235018	0.407468	0.203137	0.242327	0.643028	0.0997485	0.115233	0.76753	0.143037	0.225124	0.134746	0.226584	0.404355	0.208684	0.331129	0.0355151	0.52554	0.024911	0.20272	0.0572966	0.106297
463		0.509377	0.495082	0.226375	0.158048	-0.0788177	0.472599	0.210379	0.370665	0.428506	0.476022	0.155498	0.240916	0.0681481	0.162939	0.0656219	0.0654576	0.437296	0.645433	0.312477	0.153127	0.116416	0.093226	0.829506	0.175451	0.462687	0.138618	0.198381	0.268661	0.352909	-0.237387	0.190708	0.585933	0.0895897	0.0529423	0.772679	0.101899	0.255956	0.12409	0.258832	0.387084	0.256423	0.325208	0.0396684	0.551267	-0.00041511	0.207653	0.0784252	0.0737496
464		0.570649	0.514108	0.204603	0.204634	-0.0307868	0.478773	0.21375	0.400502	0.498582	0.438908	0.234211	0.275029	0.0185048	0.159637	0.0454992	0.0567198	0.470423	0.643411	0.344978	0.155474	0.154347	0.105139	0.816365	0.143059	0.45	0.131161	0.169409	0.179634	0.284952	0.156274	0.260058	0.551099	0.0782123	0.0346041	0.814344	0.189751	0.249661	0.107499	0.248956	0.378164	0.262834	0.320143	-0.00526008	0.581682	-0.0327835	0.19322	0.0250852	0.0800347
465		0.488038	0.495994	0.18227	0.226351	-0.052672	0.410253	0.212003	0.417391	0.538337	0.426517	0.144899	0.264749	-0.00551268	0.20761	0.0822764	0.0166895	0.473515	0.621785	0.294245	0.137608	0.111696	0.12817	0.743417	0.164902	0.410954	0.141257	0.168114	0.169456	0.247488	-0.213183	0.220093	0.566244	0.0987654	0.0461118	0.77345	0.149596	0.227515	0.123859	0.244712	0.404147	0.186843	0.334244	0.0924319	0.562107	0.0246264	0.167195	0.0458435	0.0756303
466		0.572939	0.532342	0.226571	0.176471	-0.00192382	0.395268	0.198279	0.32536	0.549403	0.394792	0.140103	0.321508	0.0526709	0.21518	0.0658369	0.0263447	0.472052	0.667284	0.338002	0.118607	0.120384	0.134318	0.798633	0.152179	0.443594	0.0978044	0.18425	0.218329	0.184134	0.149742	0.226513	0.576286	0.0842697	0.079005	0.769063	0.170919	0.245946	0.127031	0.261095	0.372911	0.224007	0.343324	0.0592438	0.571059	0.0320935	0.155955	0.0395023	0.0851064
467		0.522324	0.572731	0.159767	0.202558	-0.0676806	0.397253	0.198738	0.389274	0.545382	0.436398	0.166721	0.323798	0.0207869	0.220115	0.0708713	0.0277778	0.570443	0.767418	0.334062	0.124324	0.142595	0.114865	0.891434	0.112524	0.433924	0.147607	0.183736	0.181283	0.203791	0.135735	0.227299	0.630976	0.111048	0.0321429	0.731801	0.168916	0.206199	0.139887	0.243425	0.366205	0.220259	0.338852	0.054991	0.573269	0.0337031	0.154337	0.0961842	0.0759602
468		0.57156	0.602816	0.182948	0.173624	0.00308642	0.364417	0.172825	0.444409	0.570979	0.454241	0.160998	0.358032	0.0818802	0.166064	0.0930851	0.0744355	0.548282	0.767698	0.287541	0.195318	0.105389	0.151433	0.835495	0.180792	0.423064	0.0864	0.1833	0.184906	0.223435	-0.229755	0.23055	0.531155	0.0909091	0.0324495	0.746281	0.183726	0.212838	0.137743	0.276692	0.357533	0.245296	0.316915	0.0659568	0.523795	0.0422954	0.103332	0.0628355	0.0986728
469		0.535115	0.588321	0.133566	0.206874	-0.0292284	0.302832	0.210719	0.467594	0.568002	0.487018	0.144989	0.379169	0.0516467	0.1968	0.0690335	0.0291209	0.54844	0.715927	0.324656	0.10372	0.110177	0.112466	0.961743	0.187094	0.531324	0.131814	0.151356	0.15124	0.138396	0.139083	0.239518	0.55344	0.0904977	0.0649454	0.72911	0.157189	0.169693	0.124251	0.298435	0.368194	0.207092	0.319688	0.0543608	0.610794	0.0575011	0.170596	0.119465	0.0617143
470		0.568881	0.626587	0.125302	0.199219	-0.0565743	0.311857	0.238989	0.482558	0.63022	0.502538	0.163977	0.361257	0.00226415	0.185668	0.0522558	0.0327232	0.614747	0.603545	0.330344	0.108819	0.15847	0.133874	0.850503	0.13871	0.449158	0.0996427	0.216585	0.108466	0.158819	0.187084	0.253578	0.555215	0.0967014	0.0535467	0.748066	0.167673	0.163372	0.119835	0.269089	0.371306	0.197531	0.315061	0.0482391	0.547895	0.0328779	0.191784	0.0968354	0.100541
471		0.565083	0.672266	0.183179	0.179958	-0.00582072	0.259488	0.252657	0.559398	0.497867	0.453193	0.138979	0.349704	0.0220426	0.155823	0.0859758	0.0326542	0.638673	0.658628	0.36105	0.082834	0.153706	0.11193	0.860352	0.170778	0.553177	0.0981644	0.224506	0.0555121	0.20394	-0.215962	0.224993	0.486687	0.0949689	0.0371681	0.738533	0.14835	0.232219	0.137365	0.268286	0.398721	0.191076	0.382558	0.085119	0.559265	0.0897631	0.227064	0.119032	0.101971
472		0.495413	0.716861	0.156559	0.176471	-0.054601	0.233688	0.284322	0.556472	0.496098	0.428928	0.122581	0.393007	0.0748703	0.1731	0.0935864	-0.0104224	0.582623	0.66201	0.372388	0.137311	0.156627	0.154997	0.830149	0.10926	0.530973	0.0850202	0.194954	0.0952762	0.205163	0.188531	0.216611	0.559069	0.0653631	0.0652261	0.846112	0.18252	0.235006	0.142481	0.255244	0.411464	0.169031	0.380088	0.0659043	0.522209	0.0410722	0.176394	0.0576314	0.0884199
473		0.530088	0.654192	0.102041	0.214858	-0.0270164	0.20826	0.217493	0.555627	0.437659	0.430843	0.0738979	0.385934	0.0442544	0.171701	0.0661908	0.0466667	0.654342	0.629431	0.361205	0.113402	0.156511	0.102804	0.994349	0.134293	0.503277	0.0156187	0.216737	0.113122	0.195558	0.217658	0.288225	0.542895	0.0922904	0.0323086	0.771429	0.147503	0.178493	0.151298	0.275173	0.442827	0.165705	0.368656	0.0959398	0.562724	0.064952	0.175936	0.107312	0.0731011
474		0.48589	0.716372	0.13542	0.136762	-0.0305609	0.202788	0.275794	0.654822	0.427121	0.417659	0.135975	0.388473	0.0787106	0.15332	0.0960079	0.0253165	0.683682	0.607407	0.377956	0.120671	0.140426	0.109857	0.952927	0.146179	0.543981	0.121055	0.197585	0.126203	0.194172	0.210191	0.275454	0.484375	0.0928068	0.0417243	0.768243	0.133179	0.146079	0.149438	0.236008	0.392538	0.147079	0.376976	0.0775171	0.557212	0.0677274	0.199477	0.131079	0.0711176
475		0.518315	0.702978	0.152925	0.17344	-0.0959424	0.180886	0.233976	0.623724	0.391255	0.394672	0.139386	0.422508	0.066816	0.177585	0.0854672	0.0167813	0.67198	0.674292	0.349522	0.138495	0.163426	0.0780094	0.903622	0.157372	0.54367	0.148356	0.166581	0.100242	0.245273	0.201014	0.307648	0.522258	0.079258	0.0958192	0.701582	0.117796	0.116801	0.125071	0.240974	0.429686	0.155292	0.353088	0.063931	0.576729	0.0583388	0.158635	0.0901043	0.09305
476		0.584128	0.687809	0.12574	0.171855	-0.0808314	0.169276	0.250791	0.623597	0.39876	0.419149	0.154094	0.38457	0.065967	0.142165	0.110444	0.0356947	0.651741	0.779714	0.335059	0.130529	0.16255	0.115775	0.866789	0.129063	0.567108	0.135734	0.217651	0.0860678	0.231184	0.235309	0.311504	0.537129	0.0737613	0.0670134	0.77607	0.100505	0.0823333	0.148912	0.236842	0.444731	0.122951	0.41573	0.0507051	0.546683	0.0811394	0.148188	0.130744	0.0855168
477		0.546423	0.753584	0.118265	0.14172	-0.0353124	0.157616	0.256616	0.626502	0.41451	0.408978	0.212238	0.37271	0.105679	0.112604	0.0945406	0.0270714	0.694039	0.693881	0.390886	0.187964	0.106548	0.106092	0.919825	0.113583	0.508688	0.10929	0.204376	0.137045	0.181412	0.174969	0.286083	0.58544	0.077574	0.0850347	0.751502	0.166302	0.135831	0.147849	0.264982	0.408932	0.135191	0.392058	0.0928463	0.563883	0.0559516	0.13828	0.0943396	0.0781563
478		0.544895	0.658355	0.125045	0.230694	-0.0420849	0.151328	0.255869	0.62293	0.439291	0.440999	0.171148	0.29975	0.125142	0.143438	0.124707	0.0255284	0.619869	0.744557	0.358813	0.170874	0.124926	0.126674	0.986641	0.12491	0.552965	0.172386	0.219656	0.181128	0.260414	0.245283	0.30926	0.548804	0.0606488	0.0592431	0.701006	0.184987	0.101127	0.137441	0.238373	0.437282	0.134774	0.42054	0.0872606	0.55	0.0823428	0.182506	0.117272	0.059062
479		0.554279	0.675594	0.127391	0.221952	-0.0838462	0.144213	0.250499	0.601399	0.452307	0.443027	0.176471	0.296137	0.0840401	0.21232	0.0932983	0.0192684	0.559558	0.695571	0.384615	0.178335	0.184869	0.126022	0.879723	0.142163	0.580801	0.16098	0.225176	0.14571	0.269995	0.214792	0.275774	0.563975	0.053818	0.125254	0.727173	0.200102	0.0824385	0.14302	0.255404	0.443836	0.177358	0.397375	0.0726665	0.58424	0.0724638	0.195601	0.0926922	0.0543981
480		0.501868	0.654962	0.137647	0.196181	-0.0304331	0.159374	0.238395	0.597285	0.518722	0.392405	0.128238	0.255531	0.0691244	0.159256	0.127949	0.0294785	0.520825	0.701817	0.324617	0.176255	0.173309	0.126327	0.947674	0.147317	0.57308	0.194512	0.214987	0.179016	0.307143	0.199094	0.348783	0.481688	0.100917	0.130205	0.717127	0.19423	0.0827362	0.146369	0.240439	0.404675	0.159154	0.419767	0.0869167	0.509399	0.0488966	0.148124	0.0660377	0.089751
481		0.551193	0.64911	0.177624	0.15733	-0.0816725	0.206117	0.243981	0.457638	0.542524	0.335113	0.122568	0.273336	0.03074	0.156831	0.10429	0.0349455	0.539463	0.699297	0.348066	0.164493	0.179919	0.113621	0.835532	0.141498	0.590502	0.161395	0.221803	0.191755	0.329148	0.196393	0.358279	0.439482	0.104018	0.0980237	0.821876	0.209068	0.129096	0.155709	0.227298	0.445421	0.164409	0.40369	0.092677	0.558734	0.0932406	0.187122	0.0657262	0.052359
482		0.508892	0.603781	0.20547	0.19898	-0.106055	0.197321	0.207443	0.438813	0.523356	0.377723	0.128846	0.282262	0.0637977	0.171627	0.142667	0.0489978	0.547912	0.664801	0.367786	0.126362	0.185412	0.128431	0.861405	0.164062	0.653965	0.206014	0.241174	0.184367	0.34334	0.161081	0.342159	0.502115	0.0927776	0.0875502	0.710797	0.235137	0.0813318	0.145455	0.229904	0.379535	0.170639	0.429696	0.0834868	0.542284	0.0491023	0.170124	0.109522	0.0544101
483		0.590184	0.55122	0.198991	0.166084	-0.101427	0.174595	0.155573	0.509519	0.556261	0.387967	0.0888457	0.320286	0.065512	0.233691	0.143817	0.0288408	0.494615	0.665394	0.373557	0.0841121	0.160366	0.0985239	0.97376	0.131805	0.66386	0.176231	0.220186	0.211029	0.244279	0.214157	0.332938	0.447732	0.0873128	0.0947706	0.846457	0.224458	0.145164	0.11308	0.233371	0.464601	0.148973	0.410639	0.0387409	0.486878	0.0909892	0.136128	0.101858	0.0476464
484		0.435344	0.51025	0.20627	0.127714	-0.0212601	0.231652	0.191975	0.498886	0.570471	0.365001	0.100731	0.343332	0.0452988	0.150204	0.0979619	0.0210227	0.453878	0.650942	0.302256	0.103891	0.209025	0.144986	0.876474	0.101059	0.612012	0.145791	0.248585	0.209376	0.307979	0.190786	0.331772	0.37127	0.0997199	0.15736	0.792543	0.139658	0.100082	0.0888076	0.251889	0.434067	0.127429	0.410734	0.0558931	0.542955	0.0580814	0.132915	0.133139	0.0632694
485		0.460097	0.509363	0.250183	0.184406	0.0211864	0.245763	0.166403	0.52399	0.53014	0.415308	0.123877	0.28684	0.108232	0.220408	0.119655	0.0500699	0.395666	0.657425	0.375479	0.114359	0.158537	0.117806	0.883562	0.106352	0.684979	0.169811	0.215073	0.205544	0.367825	0.238456	0.325343	0.41507	0.086895	0.117671	0.784336	0.16226	0.123269	0.118917	0.239966	0.373823	0.137221	0.388249	0.0621746	0.527756	0.0646086	0.153345	0.112116	0.0650477
486		0.443885	0.456983	0.164114	0.187603	-0.106084	0.264073	0.189893	0.534449	0.588567	0.382895	0.105769	0.323968	0.0741727	0.15	0.117801	0.0121884	0.392961	0.690956	0.336589	0.13155	0.155896	0.136131	0.815749	0.140342	0.612815	0.144839	0.246898	0.241343	0.342205	0.21474	0.320933	0.429424	0.0964787	0.0789793	0.751301	0.156651	0.0964233	0.134705	0.246034	0.458062	0.125999	0.426387	0.0843227	0.514747	0.0571863	0.106872	0.121683	0.0811594
487		0.511097	0.38638	0.210275	0.165692	0.01875	0.264785	0.169412	0.422095	0.599625	0.412805	0.0773751	0.299464	0.117357	0.193824	0.119974	0.0443322	0.366995	0.722779	0.346741	0.094531	0.189818	0.123401	0.820169	0.104953	0.633687	0.146732	0.222322	0.201978	0.389942	0.179912	0.286174	0.390152	0.0714691	0.105595	0.769861	0.163939	0.107089	0.170437	0.275311	0.433049	0.143442	0.405682	0.038565	0.583997	0.0863167	0.0575053	0.0834411	0.0356418
488		0.488486	0.413483	0.232806	0.137937	0.011236	0.288226	0.129367	0.485443	0.597056	0.358807	-0.0198051	0.323163	0.0667175	0.201304	0.170863	0.056541	0.325458	0.778687	0.380699	0.121267	0.151701	0.0655462	0.812423	0.0356455	0.686944	0.108337	0.266103	0.188952	0.257504	0.215588	0.433768	0.32868	0.0826896	0.127841	0.754774	0.157989	0.137275	0.110893	0.255621	0.384465	0.117895	0.39074	0.0999078	0.531993	0.0740418	0.0724011	0.130019	0.0714911
489		0.472162	0.299052	0.165042	0.15061	-0.0234848	0.265623	0.182685	0.513496	0.582249	0.372688	0.120388	0.289546	0.0271698	0.199354	0.175593	0.0213474	0.344727	0.770972	0.335635	0.0948431	0.140373	0.117607	0.797641	0.119762	0.720686	0.11557	0.228977	0.248686	0.268134	0.24924	0.311243	0.424476	0.116891	0.111556	0.775268	0.14282	0.103877	0.126815	0.242123	0.390963	0.111036	0.408556	0.0890117	0.541429	0.0481377	0.067656	0.119669	0.0545667
490		0.464893	0.300872	0.182954	0.121134	-0.0523459	0.299293	0.215241	0.479426	0.621175	0.39308	0.100224	0.242969	-0.00153846	0.220642	0.151084	0.0377875	0.382134	0.855818	0.382254	0.100627	0.131925	0.0958248	0.770315	0.106072	0.71218	0.114263	0.247704	0.250986	0.235686	0.217241	0.330306	0.44499	0.0825843	0.145119	0.69146	0.151977	0.141483	0.144093	0.18156	0.401299	0.117943	0.396968	0.0795005	0.54104	0.0563226	0.0907118	0.115132	0.0653767
491		0.46894	0.2568	0.164964	0.0872721	-0.064804	0.299689	0.143888	0.418672	0.623192	0.399041	0.140426	0.238693	0.07173	0.212368	0.167289	0.035078	0.337716	0.759728	0.408048	0.131111	0.134449	0.0600203	0.778534	0.0973883	0.681582	0.120915	0.254569	0.338141	0.210555	0.188586	0.317365	0.405348	0.094606	0.0822493	0.721162	0.092642	0.169287	0.151921	0.207781	0.351469	0.13935	0.389629	0.051321	0.517957	0.0570984	0.074886	0.12414	0.0487522
492		0.489621	0.273857	0.227239	0.123754	-0.0438066	0.355078	0.189015	0.45135	0.566067	0.435514	0.150791	0.23928	0.0535645	0.129525	0.1636	0.0197911	0.333611	0.818902	0.350659	0.0381125	0.156619	0.106763	0.661007	0.091213	0.758257	0.108959	0.231091	0.225672	0.149627	0.233786	0.313235	0.399025	0.132723	0.0900865	0.775401	0.125739	0.173	0.134732	0.228146	0.387162	0.0798755	0.380817	0.0568807	0.532182	0.0564304	0.062649	0.0973902	0.0246701
493		0.495512	0.25762	0.202235	0.101156	-0.0196375	0.335889	0.175955	0.408144	0.591241	0.453769	0.213125	0.267898	0.0412331	0.160275	0.139426	0.0432064	0.270723	0.759959	0.386251	0.0595634	0.166199	0.108777	0.618541	0.123247	0.757468	0.178601	0.241955	0.261491	0.136267	0.246193	0.322983	0.415559	0.128753	0.0705179	0.761252	0.0864519	0.17038	0.131569	0.199658	0.344949	0.0642487	0.330152	0.0743347	0.506623	0.0785572	0.0489865	0.138259	0.0578271
494		0.512631	0.236203	0.119565	0.124548	-0.0457271	0.380841	0.202194	0.414992	0.571938	0.461603	0.194417	0.247773	0.0614612	0.205882	0.131752	-0.00526754	0.215036	0.77976	0.335651	0.121752	0.172739	0.0809703	0.541976	0.1019	0.753069	0.170891	0.277016	0.306962	0.158833	0.206991	0.257193	0.442863	0.137378	0.0843184	0.76969	0.100687	0.134983	0.14875	0.232521	0.32449	0.091958	0.400966	0.0613497	0.504556	0.0503311	0.127531	0.107316	0.0375807
495		0.466667	0.202346	0.148639	0.129007	-0.0779985	0.36973	0.235027	0.416965	0.597446	0.461088	0.172254	0.278841	0.0806578	0.239752	0.12878	0.0572238	0.200974	0.716244	0.327534	0.15474	0.123423	0.0965541	0.527306	0.128307	0.764622	0.144742	0.252174	0.262526	0.110454	0.209395	0.283143	0.4236	0.16	0.0897076	0.794613	0.090769	0.128785	0.118911	0.187295	0.387591	0.138504	0.377591	0.0966749	0.493494	0.0171731	0.0590501	0.0648178	0.0588235
496		0.45961	0.16092	0.154815	0.123445	-0.0725163	0.397698	0.170654	0.435745	0.555582	0.552436	0.174709	0.302257	0.0608496	0.205097	0.162791	0.0275786	0.226331	0.728603	0.36954	0.142962	0.173482	0.0693932	0.478001	0.106509	0.755277	0.121715	0.248686	0.273197	0.197238	0.178722	0.292243	0.439982	0.136982	0.0709574	0.662469	0.0999611	0.130002	0.146049	0.24194	0.363194	0.13588	0.416809	0.11529	0.501968	0.0301837	0.132264	0.114765	0.0438152
497		0.391465	0.148494	0.143693	0.0972861	-0.0547845	0.458262	0.210464	0.364073	0.600776	0.607911	0.183647	0.280542	0.0448916	0.206782	0.170003	0.016156	0.255542	0.679187	0.32711	0.140637	0.1543	0.115123	0.438742	0.117224	0.911355	0.190633	0.261195	0.29844	0.171611	0.195565	0.280281	0.466667	0.14705	0.0955363	0.722238	0.1212	0.143094	0.132397	0.233035	0.364687	0.110036	0.29641	0.0627103	0.545812	0.0299691	0.170338	0.153171	0.0309399
498		0.461916	0.137085	0.09877	0.134548	-0.0749631	0.452394	0.192459	0.356886	0.574643	0.581425	0.15557	0.322149	0.0554478	0.182488	0.13064	0.0283788	0.231402	0.655196	0.38774	0.149687	0.17163	0.0648816	0.373195	0.104151	0.777456	0.148118	0.246777	0.359614	0.0914535	0.166708	0.254089	0.392039	0.150812	0.0989583	0.825936	0.111482	0.0614434	0.111552	0.195775	0.356027	0.153644	0.322778	0.0968944	0.484943	0.0278831	0.183501	0.0925081	0.0631111
499		0.463177	0.170413	0.159759	0.132081	-0.0435424	0.434205	0.142516	0.352104	0.530888	0.645154	0.171018	0.347794	0.0313832	0.163501	0.123867	0.0218243	0.2	0.611935	0.36694	0.184965	0.124618	0.121129	0.363234	0.0784649	0.863254	0.132288	0.292073	0.289287	0.158997	0.192753	0.293735	0.452198	0.130009	0.0836188	0.84307	0.125856	0.0253973	0.0981391	0.214245	0.327169	0.151258	0.364123	0.0365186	0.554885	0.0171882	0.204273	0.0933677	0.054126
500		0.489738	0.174835	0.124066	0.147437	-0.031883	0.456056	0.201275	0.356957	0.480709	0.435887	0.107454	0.333529	0.0447645	0.195833	0.0809524	0.029055	0.250622	0.6186	0.400689	0.167535	0.16719	0.122807	0.324042	0.0956264	0.89755	0.148515	0.265438	0.291525	0.16935	0.205624	0.32109	0.432165	0.100833	0.0747231	0.752108	0.0462256	0.0812133	0.142566	0.187464	0.335172	0.152694	0.324712	0.0562075	0.497325	0.0365773	0.260412	0.145085	0.0378922
501		0.428135	0.159452	0.106476	0.167036	-0.0486527	0.436066	0.205611	0.333984	0.433441	0.444266	0.161541	0.337561	0.0573833	0.204508	0.127038	0.0661765	0.222268	0.568462	0.345315	0.0433832	0.157895	0.112027	0.349853	0.11822	0.892175	0.198164	0.254449	0.239238	0.14356	0.221745	0.31776	0.403113	0.119793	0.0516693	0.744054	0.125673	0.0977049	0.134755	0.170491	0.286776	0.138658	0.373211	0.0940439	0.548731	-0.00414757	0.21741	0.0902621	0.088785
502		0.433579	0.166299	0.1178	0.152499	-0.0367146	0.456417	0.281969	0.300522	0.436496	0.51771	0.187644	0.341546	0.0642774	0.122937	0.0979993	0.0661702	0.241883	0.593872	0.332058	0.117778	0.139724	0.109474	0.275463	0.113755	0.784209	0.156173	0.274379	0.154162	0.156303	0.167708	0.355922	0.418296	0.147093	0.0310186	0.803129	0.112555	0.0931778	0.126744	0.167612	0.325205	0.168331	0.373858	0.0899504	0.49507	0.0238832	0.200088	0.1362	0.0611648
503		0.421376	0.150538	0.115385	0.180041	0.00982615	0.471307	0.224556	0.254534	0.45601	0.570413	0.152443	0.325866	0.0984579	0.152913	0.143927	0.0425107	0.245345	0.51164	0.352761	0.083273	0.127857	0.0990502	0.347632	0.0645082	0.884786	0.130146	0.272727	0.221427	0.137366	0.210792	0.357383	0.36255	0.0969402	0.0726657	0.776252	0.114805	0.0552796	0.145462	0.181779	0.318334	0.122216	0.390322	0.0515142	0.492975	0.0324862	0.198775	0.15824	0.0492289
504		0.501726	0.167265	0.11383	0.18741	-0.0749161	0.437029	0.210858	0.235218	0.389095	0.570844	0.131613	0.362177	0.04959	0.230258	0.101958	0.0304773	0.237657	0.459276	0.310319	0.114074	0.126866	0.0753804	0.28222	0.147673	0.920887	0.105757	0.276733	0.188991	0.118388	0.225	0.336507	0.349956	0.128662	0.0721443	0.731198	0.123889	0.0690945	0.153615	0.207755	0.294348	0.138884	0.351305	0.0289409	0.516904	0.0286094	0.196478	0.195138	0.0686217
505		0.455841	0.112518	0.0960828	0.158538	0.0405199	0.431889	0.239757	0.243348	0.448596	0.579331	0.174541	0.345921	0.0181537	0.174113	0.0887772	0.014004	0.299708	0.423423	0.353343	0.119342	0.184351	0.0508941	0.316885	0.113184	0.860704	0.131997	0.238259	0.18019	0.15558	0.191369	0.376663	0.311556	0.13253	0.0629622	0.73434	0.0591273	0.0896483	0.136619	0.215921	0.318928	0.154635	0.40316	0.101449	0.487874	0.0552065	0.196943	0.184671	0.0868794
506		0.445581	0.134921	0.106918	0.176672	-0.00840657	0.425955	0.175591	0.241311	0.441714	0.553997	0.186898	0.333532	0.027027	0.188805	0.104377	0.0233352	0.231788	0.402736	0.32744	0.114029	0.167339	0.090031	0.291654	0.110615	0.931668	0.0639004	0.273193	0.128339	0.193723	0.192073	0.409049	0.328575	0.0859599	0.0669355	0.680767	0.100276	0.0926108	0.155095	0.185808	0.266842	0.181534	0.33123	0.0628288	0.570084	0.0362787	0.173998	0.166943	0.0827648
507		0.503376	0.127326	0.119021	0.191496	-0.0499244	0.440064	0.206965	0.196033	0.442455	0.49839	0.232356	0.37344	0.0635706	0.212019	0.0992979	0.0278567	0.296482	0.343415	0.363949	0.0844347	0.140238	0.0945239	0.300818	0.102551	0.897343	0.11405	0.268506	0.139214	0.208674	0.186176	0.401012	0.318744	0.0641317	0.0599959	0.706262	0.145445	0.0896327	0.151552	0.173844	0.261924	0.187001	0.373611	0.0584277	0.536866	0.0342052	0.185921	0.177558	0.0338248
508		0.432524	0.141586	0.136036	0.175391	-0.0642586	0.43814	0.214821	0.173089	0.459539	0.684623	0.308266	0.370343	0.0375881	0.208386	0.0894968	0.0288351	0.265875	0.351766	0.374371	0.103372	0.174803	0.102764	0.279861	0.159838	0.941284	0.097479	0.237767	0.146738	0.14599	0.13633	0.356045	0.305918	0.0847262	0.0793201	0.705716	0.150496	0.0829024	0.126675	0.230137	0.313525	0.170397	0.359723	0.0835144	0.479706	0.0332805	0.127872	0.176201	0.0256108
509		0.458904	0.121267	0.120419	0.205575	-0.0525114	0.4606	0.219802	0.185644	0.408875	0.591927	0.262592	0.336246	0.0771037	0.153492	0.0970776	0.0547264	0.284834	0.339357	0.35411	0.155639	0.151689	0.0827894	0.331541	0.138959	0.913626	0.0806723	0.29305	0.167077	0.15352	0.208506	0.422737	0.216405	0.0771008	0.0876414	0.718455	0.149238	0.128526	0.140097	0.160364	0.318795	0.161959	0.332205	0.0430741	0.512632	0.0742417	0.137662	0.179589	0.0608747
510		0.444893	0.14358	0.166667	0.168729	-0.0733004	0.449171	0.192058	0.174012	0.431799	0.545696	0.24892	0.362832	0.061369	0.17459	0.123803	-0.0204082	0.26727	0.297715	0.422291	0.0950988	0.132612	0.0907216	0.342128	0.123785	0.853765	0.0488815	0.243454	0.12686	0.174621	0.174981	0.378121	0.269281	0.0151126	0.0822707	0.718999	0.116465	0.128411	0.108739	0.172651	0.335399	0.182564	0.366906	0.0822348	0.530908	0.0677507	0.117377	0.126111	0.06596
511		0.489891	0.15253	0.175902	0.15896	-0.126814	0.479926	0.169243	0.13897	0.386733	0.64404	0.320279	0.370121	0.123954	0.141191	0.112418	0.0127168	0.341317	0.28798	0.358915	0.142109	0.146741	0.12766	0.390732	0.133417	1.04132	0.103362	0.30745	0.166712	0.171694	0.193557	0.369487	0.274111	0.0645905	0.0668307	0.69564	0.127135	0.108725	0.0969439	0.156063	0.267061	0.207813	0.323968	0.059375	0.523564	0.0658279	0.139525	0.139828	0.0563549
512		0.361181	0.153763	0.183627	0.136995	-0.0141491	0.486296	0.141956	0.110387	0.400191	0.687513	0.275896	0.359846	0.0860511	0.185714	0.124616	0.0593343	0.305029	0.294621	0.340599	0.142751	0.162935	0.0608392	0.389068	0.138454	0.910916	0.102058	0.260618	0.175625	0.147174	0.186492	0.30617	0.224967	0.0348936	0.0637598	0.717013	0.111197	0.0808398	0.13758	0.17721	0.275841	0.23637	0.384884	0.0677541	0.517628	0.0673622	0.146087	0.14837	0.03298
513		0.475288	0.172767	0.104121	0.128116	-0.0544323	0.476711	0.155807	0.127765	0.385274	0.664904	0.313351	0.37657	0.0520095	0.259259	0.0993601	0.0366972	0.349937	0.2415	0.308108	0.136515	0.155929	0.0889831	0.383818	0.158353	1.03976	0.0312891	0.27839	0.10203	0.132788	0.202661	0.363363	0.204771	0.0556999	0.0879412	0.7633	0.125294	0.116436	0.12303	0.147522	0.280032	0.203604	0.364208	0.0792079	0.515494	0.0919462	0.0600568	0.14944	0.0558709
514		0.436296	0.162774	0.157345	0.1232	0.00237342	0.473851	0.146471	0.0955002	0.393676	0.599099	0.275008	0.334231	0.0803213	0.228085	0.0836735	0.0307068	0.325021	0.221164	0.311437	0.15534	0.178382	0.100537	0.448194	0.128825	1.02668	0.0906054	0.269184	0.125422	0.133501	0.216299	0.395852	0.235255	0.0278976	0.0403242	0.734688	0.159371	0.133278	0.151355	0.181911	0.288163	0.192102	0.394133	0.0736312	0.506739	0.0502387	0.063867	0.116339	0.0913505
515		0.492984	0.0946328	0.156983	0.154808	-0.0653188	0.452711	0.177677	0.0819888	0.426292	0.657083	0.250163	0.346493	0.056394	0.15065	0.126799	0.0195402	0.321278	0.234468	0.36543	0.100446	0.141078	0.141432	0.477515	0.135623	0.912481	0.0975303	0.255445	0.15865	0.0969881	0.206275	0.348047	0.165471	0.056962	0.0996759	0.689675	0.167446	0.137222	0.121902	0.191255	0.280695	0.178767	0.356547	0.109572	0.471919	0.0752102	0.0693541	0.162	0.0923767
516		0.402541	0.152848	0.190354	0.164463	-0.0283912	0.427251	0.156675	0.0993506	0.458904	0.671326	0.274882	0.316532	0.0712296	0.186147	0.126692	-0.0483271	0.288192	0.209139	0.320358	0.117158	0.142327	0.107898	0.475292	0.103431	0.91898	0.0754561	0.305718	0.207879	0.146802	0.205458	0.407923	0.198314	0.0810967	0.0636917	0.740879	0.167068	0.153898	0.101757	0.193431	0.288619	0.172189	0.352992	0.0911384	0.523717	-0.148475	0.0421556	0.12223	0.0348259
517		0.358926	0.170128	0.135656	0.124183	-0.0554687	0.438306	0.174056	0.138954	0.448969	0.674732	0.254533	0.31333	0.0161663	0.143956	0.0881852	-0.00631821	0.260173	0.245552	0.339615	0.0715884	0.150771	0.125931	0.544095	0.113122	0.908386	0.0670038	0.310049	0.163961	0.169769	0.216195	0.492906	0.195867	0.0507309	0.0872537	0.714367	0.199191	0.154299	0.137573	0.18093	0.29525	0.143164	0.395923	0.0720663	0.499598	0.0538514	0.0344086	0.126907	0.0771042
518		0.37713	0.152213	0.162617	0.177888	-0.0890704	0.394774	0.184307	0.131829	0.499376	0.627069	0.294356	0.343602	0.0153725	0.184582	0.0817094	0.0293531	0.206618	0.217974	0.309441	0.102468	0.187539	0.0931633	0.539976	0.0735257	1.00755	0.0887674	0.297147	0.147357	0.135622	0.139227	0.371549	0.180782	0.062131	0.080155	0.847243	0.176471	0.107226	0.125101	0.183721	0.320058	0.158576	0.389322	0.120463	0.507302	0.0299155	0.0282145	0.107014	0.0626866
519		0.399078	0.181752	0.182963	0.181507	-0.0886275	0.430801	0.148833	0.103402	0.493031	0.637723	0.288011	0.24365	0.0406954	0.215551	0.119891	-0.0145673	0.289743	0.222126	0.305728	0.0350942	0.175134	0.0486184	0.59577	0.0730503	0.936508	0.141313	0.278795	0.119291	0.186118	0.192641	0.385672	0.153608	0.0769231	0.0326771	0.689864	0.178504	0.0228609	0.107985	0.153057	0.278389	0.117865	0.393694	0.0436433	0.564524	0.0132179	0.0612945	0.164118	0.0499109
520		0.46829	0.129125	0.178295	0.211577	-0.127797	0.42413	0.145032	0.111405	0.494336	0.625962	0.366135	0.322492	0.0895344	0.179181	0.0984848	0.0333817	0.273546	0.268405	0.402546	0.077037	0.186925	0.0754919	0.608842	0.145897	1.02366	0.111669	0.268696	0.178658	0.181032	0.249078	0.374665	0.113919	0.0504249	0.0808824	0.732538	0.158079	0.0523508	0.170906	0.15433	0.278968	0.149058	0.441463	0.0697085	0.541108	0.0484163	0.06197	0.142385	0.0758294
521		0.454314	0.178917	0.151042	0.173416	-0.0998834	0.474475	0.187166	0.0592149	0.544904	0.553249	0.381695	0.273893	0.0317523	0.173632	0.124743	0.0382294	0.302881	0.246627	0.301525	0.0885513	0.199745	0.097561	0.645951	0.0837683	0.866864	0.133499	0.319636	0.180485	0.153188	0.18637	0.428045	0.114336	0.0964094	0.0700223	0.731624	0.176471	0.0682384	0.149537	0.148473	0.282554	0.159716	0.430436	0.0645978	0.512952	-0.153404	0.0853848	0.159307	0.0511986
522		0.445551	0.151205	0.176339	0.1778	-0.0882699	0.364975	0.177088	0.0615137	0.488787	0.564458	0.296309	0.318865	0.0410522	0.177215	0.102901	-0.00712454	0.296266	0.249084	0.409643	0.0738304	0.184177	0.125497	0.682896	0.0879397	1.04062	0.148883	0.26769	0.150136	0.23357	0.193176	0.389346	0.159974	0.0759566	0.0775162	0.68998	0.142279	0.0693594	0.105511	0.162259	0.293995	0.169853	0.423423	0.0482759	0.511126	0.0188251	0.0886517	0.182919	0.0189014
523		0.376269	0.139685	0.215199	0.150237	-0.0918854	0.403053	0.228726	0.0113086	0.517047	0.574549	0.340095	0.284928	0.0362319	0.202361	0.138144	0.0424101	0.263763	0.312478	0.363672	0.0551776	0.173512	0.0669958	0.751175	0.102061	0.914296	0.156576	0.292287	0.159103	0.20871	0.171887	0.421783	0.203227	0.0636261	0.120083	0.682586	0.140222	0.132336	0.128667	0.164886	0.26237	0.193798	0.391753	0.0500478	0.488199	0.0451524	0.129422	0.100032	0.0610159
524		0.488925	0.220524	0.169713	0.15798	-0.0547619	0.422336	0.135287	0.0637747	0.504345	0.590321	0.322625	0.277131	0.00872324	0.177275	0.111656	0.0240093	0.238405	0.336628	0.391028	0.0994065	0.191939	0.0635379	0.678942	0.150114	0.933283	0.175189	0.298396	0.146129	0.25158	0.206528	0.458385	0.192007	0.0857306	0.0474252	0.710428	0.151989	0.131027	0.144266	0.167246	0.276234	0.164414	0.367235	0.0588235	0.486084	-0.0531053	0.134943	0.171026	0.0630952
525		0.477358	0.228758	0.180068	0.147912	-0.0460218	0.376267	0.174899	0.0351213	0.453271	0.592756	0.358939	0.27376	0.0558009	0.221016	0.117789	0.036865	0.260297	0.362582	0.396876	0.0690423	0.171583	0.0837509	0.698383	0.109713	0.932254	0.196596	0.331672	0.0506638	0.216156	0.176897	0.385649	0.201374	0.0708393	0.113589	0.667804	0.147351	0.185655	0.167983	0.177254	0.247642	0.131814	0.4055	0.100765	0.517398	0.0566295	0.214653	0.18516	0.10784
526		0.502248	0.206569	0.146981	0.155789	-0.0941315	0.371569	0.184007	0.0651042	0.457747	0.634924	0.34277	0.24855	0.0387352	0.181934	0.088843	0.0585494	0.213474	0.410485	0.375392	0.0762902	0.179487	0.0955727	0.798932	0.165449	0.934132	0.228956	0.278237	0.0493225	0.153033	0.193608	0.380649	0.188285	0.0425828	0.121346	0.725868	0.165935	0.2	0.154544	0.176606	0.293545	0.172618	0.446523	0.0939898	0.513691	0.0311151	0.225935	0.132979	0.051221
527		0.401066	0.211433	0.159463	0.122363	-0.0868391	0.392969	0.209967	0.0858469	0.445807	0.578947	0.311375	0.275949	0.0196541	0.205128	0.102486	-0.0106352	0.248842	0.373642	0.369122	0.0631776	0.21759	0.0507042	0.700739	0.155485	0.956925	0.19763	0.280556	0.0953829	0.164719	0.195493	0.344102	0.206363	0.0606144	0.0909091	0.73813	0.163198	0.163811	0.121511	0.193634	0.224515	0.162268	0.388586	0.0809949	0.492532	0.0297968	0.238376	0.162978	0.0550239
528		0.474968	0.303245	0.177727	0.156331	-0.0562328	0.368105	0.188898	0.0348387	0.424407	0.698888	0.349744	0.289055	0.0454545	0.232912	0.114355	-0.0210193	0.207155	0.465911	0.359905	0.0846183	0.165129	0.0540156	0.842386	0.148758	0.863772	0.198012	0.279131	0.0514505	0.141899	0.186387	0.340653	0.271754	0.0957658	0.088787	0.698463	0.170921	0.164505	0.139925	0.169729	0.316688	0.187827	0.362178	0.0891215	0.520765	0.03678	0.206134	0.172437	0.0437078
529		0.425008	0.278124	0.232631	0.158503	-0.0844622	0.376149	0.19488	0.0793651	0.371715	0.699316	0.248988	0.284717	0.0191083	0.150237	0.0834753	0	0.217025	0.471644	0.353289	0.0778443	0.176131	0.0845878	0.734745	0.144044	0.951456	0.18136	0.311124	0.0817713	0.110924	0.241137	0.317513	0.22754	0.0767918	0.0856186	0.682195	0.21988	0.154435	0.119369	0.186335	0.316494	0.142063	0.405877	0.0840282	0.50495	-0.00250855	0.211715	0.168614	0.0693829
530		0.478622	0.290082	0.203288	0.173434	-0.115847	0.405901	0.144523	0.0704225	0.385342	0.722729	0.177645	0.337218	0.0512108	0.19774	0.120826	-0.00638421	0.1562	0.471004	0.375349	0.082397	0.185067	0.124818	0.74583	0.0856558	0.956916	0.186583	0.245237	0.071116	0.145444	0.157755	0.328834	0.196826	0.074137	0.0390513	0.671624	0.134655	0.0697754	0.145939	0.184836	0.282172	0.162652	0.307758	0.0575816	0.503824	0.0353653	0.174453	0.145826	0.0328694
531		0.424968	0.274828	0.18616	0.156685	-0.0349108	0.343508	0.132758	0.0761223	0.411096	0.732792	0.183824	0.339838	0.0297265	0.162671	0.0919779	-0.00779671	0.198344	0.455714	0.364254	0.0786175	0.124961	0.095204	0.759248	0.136292	0.99773	0.192131	0.266971	0.0177706	0.139928	0.222281	0.296999	0.22377	0.098017	0.0693558	0.674256	0.158678	0.0911885	0.0970395	0.195183	0.2339	0.0432297	0.416324	0.0655897	0.535142	0.0285453	0.273842	0.0788161	0.0816327
532		0.439595	0.246601	0.217886	0.150532	-0.0262436	0.310336	0.193992	0.0228369	0.307294	0.700278	0.18255	0.371995	-0.0032	0.149613	0.115987	0.0234467	0.226351	0.469177	0.358995	0.104885	0.208525	0.114697	0.732547	0.134031	0.940691	0.176821	0.359739	0.0582445	0.0737314	0.201489	0.286315	0.23835	0.140784	0.0691091	0.758183	0.159675	0.121818	0.133986	0.152872	0.231942	0.0704942	0.326182	0.0865633	0.514295	0.0437601	0.291705	0.155288	0.0442005
533		0.44311	0.270121	0.151448	0.131755	-0.0106762	0.331405	0.131557	0.0617445	0.310087	0.741977	0.162791	0.347048	0.106661	0.202603	0.0476839	-0.00608167	0.245585	0.451891	0.347722	0.0674157	0.157623	0.131888	0.64851	0.128586	0.93466	0.180753	0.275891	0.0456908	0.124604	0.21267	0.279563	0.239569	0.0517483	0.0563614	0.747442	0.160531	0.138946	0.165883	0.174575	0.253945	0.071779	0.412452	0.105041	0.477909	0.0013844	0.28663	0.184361	0.0275883
534		0.36533	0.288308	0.197701	0.122197	0.0193752	0.330065	0.112295	0.0172855	0.294276	0.689354	0.120729	0.398264	0.0482649	0.163948	0.0922381	-0.0186047	0.175395	0.505155	0.358143	0.0780358	0.187152	0.0962224	0.687617	0.118549	1.03673	0.215703	0.30821	0.0252786	0.101041	0.192176	0.24451	0.245485	0.0681368	0.0809345	0.740978	0.141911	0.0955239	0.152443	0.19152	0.289079	0.0306346	0.38925	0.0152672	0.534713	0.0134259	0.302273	0.18668	0.0643828
535		0.440364	0.23579	0.229261	0.102335	-0.0288162	0.295136	0.138333	0.0350475	0.298612	0.732076	0.132237	0.466586	0.0756235	0.162035	0.108658	0.0219106	0.215138	0.518937	0.267948	0.118823	0.193167	0.051481	0.695817	0.158059	0.97865	0.207594	0.265931	0.0574966	0.12309	0.190782	0.320394	0.217157	0.10565	0.0607896	0.719487	0.143951	0.0619169	0.152105	0.1616	0.302482	0.0828688	0.363689	0.0706296	0.523552	0.0053081	0.283306	0.17274	0.0271386
536		0.413704	0.28844	0.175305	0.134458	0.00866824	0.239147	0.179017	0.0669686	0.346283	0.655529	0.157042	0.413416	0.0430966	0.163763	0.0915348	0.0580046	0.147978	0.46467	0.357423	0.0902831	0.178396	0.0865177	0.700125	0.114567	0.982615	0.208088	0.268735	0.0219298	0.127943	0.204243	0.342848	0.217138	0.0727991	0.0176664	0.674296	0.176956	0.0825316	0.137372	0.169384	0.287125	0.116218	0.322794	0.0609481	0.539931	0.0262607	0.315862	0.205489	0.037719
537		0.359032	0.262809	0.152207	0.129389	0.0423762	0.251152	0.159129	0.125819	0.320615	0.683234	0.186835	0.471612	0.0473515	0.126437	0.0780874	0.0749415	0.193361	0.460462	0.371565	0.0519924	0.174716	0.0823529	0.661482	0.136328	0.99689	0.223113	0.268238	0.058597	0.1335	0.191718	0.298749	0.167485	0.109034	0.0532889	0.704197	0.13538	0.05219	0.138859	0.184238	0.364919	0.0860135	0.345865	0.0688989	0.508847	0.0334796	0.313528	0.177376	0.0146051
538		0.390299	0.320193	0.196659	0.0808241	-0.0308233	0.227453	0.0630115	0.107073	0.30455	0.698588	0.159295	0.474672	0.0605445	0.158943	0.108612	0.0742049	0.234768	0.517662	0.384862	0.0498466	0.189153	0.149075	0.611436	0.151786	0.971484	0.223956	0.2983	0.0303527	0.187217	0.210796	0.269586	0.215347	0.0908573	0.0415032	0.679694	0.188073	0.075793	0.16303	0.182827	0.315678	0.0445693	0.359534	0.0720517	0.490535	0.0488765	0.327865	0.183701	0.0609319
539		0.368587	0.365908	0.174092	0.143042	-0.0796875	0.209029	0.108042	0.0992908	0.318828	0.61944	0.223932	0.459638	0.0622977	0.17397	0.0978337	0.0524158	0.185673	0.559505	0.326122	0.0192593	0.182761	0.114897	0.676167	0.136095	0.918816	0.232911	0.328665	0.0352617	0.180524	0.217135	0.268278	0.241824	0.0868571	0.0770523	0.678793	0.229914	0.110885	0.147499	0.176246	0.382988	0.00846834	0.370143	0.0651193	0.495552	0.0420441	0.33534	0.151045	0.0751654
540		0.456451	0.288596	0.178558	0.101184	-0.0490773	0.174807	0.220704	0.102295	0.343633	0.517241	0.2823	0.468995	0.0546047	0.173425	0.0619965	0.0321826	0.255319	0.562145	0.424602	-0.00264051	0.191686	0.107769	0.574507	0.118731	0.975628	0.274968	0.311213	0.0324203	0.202629	0.183496	0.29859	0.221998	0.0731288	0.0431729	0.769413	0.20988	0.0976569	0.140243	0.148304	0.364008	0.0402534	0.330214	0.0203291	0.448824	0.0203609	0.332865	0.180665	0.0447494
541		0.402089	0.254038	0.207345	0.0987982	-0.0499803	0.212985	0.195652	0.115548	0.384907	0.478455	0.216425	0.468247	0.0448848	0.152278	0.0904662	0.0343612	0.243175	0.592469	0.288368	0.0269041	0.229098	0.105738	0.487489	0.116662	1.01258	0.233191	0.31414	0.0396232	0.220017	0.16397	0.289297	0.228476	0.06535	0.0258441	0.70003	0.111916	0.105218	0.160181	0.156785	0.37899	0.0342805	0.367988	0.055043	0.531501	0.0534138	0.319703	0.154129	0.0378027
542		0.436468	0.346924	0.177273	0.068582	-0.0904854	0.204373	0.171651	0.107498	0.372058	0.483772	0.232198	0.454766	0.0550162	0.178814	0.0793761	-0.0253718	0.207579	0.700036	0.402973	-0.00372578	0.224353	0.131379	0.444968	0.148244	0.973015	0.239196	0.257802	0.0605219	0.272779	0.168355	0.325466	0.215398	0.0745486	0.00859951	0.678624	0.0549662	0.0939301	0.161152	0.125506	0.405966	0.0114518	0.33701	0.0526996	0.535838	0.0303455	0.342937	0.213149	0.098455
543		0.405063	0.359672	0.210587	0.118558	-0.0682794	0.238594	0.191401	0.161842	0.336716	0.377993	0.23177	0.458762	0.0644122	0.150814	0.0692865	0.0521241	0.264349	0.744099	0.348053	0.033623	0.188079	0.0752611	0.493562	0.147089	1.07919	0.225105	0.25586	0.0464534	0.251288	0.15493	0.25544	0.25777	0.102312	0.061494	0.716976	0.138552	0.0458592	0.156343	0.179814	0.442778	0.0687221	0.351224	0.0257566	0.465304	0.0493274	0.365649	0.219596	0.0730253
544		0.372436	0.36747	0.17782	0.120238	-0.0887667	0.223743	0.208736	0.149502	0.358905	0.382255	0.229604	0.429003	0.0459449	0.185665	0.0823854	0.0837556	0.252601	0.787034	0.364366	0.0584615	0.18926	0.0961115	0.443123	0.153051	0.993066	0.256854	0.251977	0.0160807	0.224571	0.108181	0.291875	0.246076	0.0569801	0.105252	0.700148	0.125017	0.0886422	0.151399	0.170803	0.399703	0.103334	0.387609	0.0484293	0.552054	0.0333488	0.332413	0.2365	0.0381038
545		0.431322	0.341053	0.18997	0.106851	-0.0337864	0.226584	0.182237	0.17935	0.362908	0.291201	0.314777	0.401121	0.0895284	0.176832	0.0841446	0.0559953	0.291352	0.742342	0.390744	0.0422752	0.202251	0.12464	0.424872	0.13647	1.05717	0.202327	0.263901	0.0489898	0.231693	0.163786	0.317391	0.205049	0.0982759	0.0881982	0.656442	0.0681786	0.095587	0.164739	0.184102	0.388465	0.0398531	0.413937	0.0519564	0.500083	0.0784221	0.375455	0.237708	0.0825522
546		0.407886	0.343284	0.196381	0.157658	-0.0880379	0.20709	0.140286	0.147069	0.365556	0.309075	0.25621	0.424616	0.0577778	0.160158	0.111188	0.0562463	0.245236	0.711081	0.373242	0.00684932	0.178163	0.117006	0.438249	0.1607	1.07871	0.221612	0.267341	0.054836	0.206665	0.138295	0.302611	0.158036	0.0793924	0.0932489	0.740012	0.132889	0.0936127	0.141892	0.166034	0.415165	0.0724151	0.379228	0.105109	0.48	0.0399067	0.359908	0.227474	0.0845374
547		0.386342	0.316966	0.169485	0.14161	-0.0164063	0.223817	0.1822	0.149288	0.378415	0.256754	0.230143	0.470543	0.0399042	0.179398	0.102169	-0.00295683	0.246069	0.76858	0.371795	0.0251785	0.173262	0.0983369	0.423216	0.179228	1.2083	0.172855	0.277699	0.0772233	0.197567	0.148842	0.367457	0.177645	0.0807879	0.0771833	0.703444	0.100701	0.0745711	0.17642	0.153689	0.42293	0.0824588	0.322401	0.0568256	0.517195	0.0644164	0.399766	0.258419	0.0826245
548		0.332268	0.274653	0.151172	0.12866	-0.0172621	0.222056	0.236041	0.142485	0.324258	0.164258	0.144539	0.440513	0.0186084	0.153914	0.110729	0.0596303	0.171119	0.802114	0.393694	0.0768049	0.189045	0.0602925	0.410342	0.176717	1.00547	0.143697	0.256118	0.0474614	0.246746	0.126087	0.380424	0.189453	0.0625	0.120679	0.630832	0.158992	0.0843697	0.136158	0.192262	0.374895	0.112952	0.314069	0.060381	0.534643	0.00673322	0.44154	0.248481	0.0640987
549		0.414856	0.195535	0.150075	0.159904	-0.0876085	0.239387	0.223618	0.203435	0.34923	0.146865	0.166888	0.45022	0.0156689	0.139362	0.0680342	0.000894721	0.215045	0.815168	0.290456	0.0529141	0.191703	0.122571	0.397063	0.0850077	1.18321	0.179931	0.299929	0.0522803	0.217466	0.165892	0.339911	0.206746	0.0811586	0.0734156	0.733056	0.139825	0.0898042	0.165722	0.149571	0.400538	0.0540338	0.330607	0.0910878	0.523842	0.0169651	0.392015	0.271487	0.047476
550		0.38135	0.191831	0.193961	0.0818438	-0.0906959	0.210048	0.187762	0.160784	0.34335	0.163468	0.201618	0.471471	0.0927835	0.100087	0.106324	0.0120048	0.240764	0.788527	0.311776	0.05235	0.215725	0.0888316	0.463107	0.196521	1.13611	0.161485	0.279466	0.0443322	0.244266	0.117712	0.293498	0.220716	0.0988256	0.113876	0.770018	0.139194	0.0341768	0.187459	0.178822	0.349908	0.0534295	0.363745	0.0427406	0.487759	0.0294742	0.366263	0.249565	0.031617
551		0.382334	0.170767	0.13196	0.104744	-0.0159844	0.172405	0.108562	0.159181	0.339096	0.106167	0.20335	0.47553	0.0383987	0.12343	0.116263	0.0330529	0.2402	0.776759	0.288942	0.061086	0.181575	0.118377	0.47482	0.128474	1.15811	0.111583	0.317073	0.00891862	0.275504	0.12372	0.360195	0.206549	0.0373563	0.0705586	0.696861	0.127872	0.0546053	0.144466	0.205537	0.386503	0.0866351	0.377059	0.0663199	0.506282	0.0361105	0.449788	0.278723	0.0976286
552		0.398343	0.0578871	0.146959	0.166453	-0.100775	0.149374	0.0957886	0.154101	0.30884	0.147541	0.246045	0.436167	0.048631	0.148438	0.0807283	0.0244344	0.221298	0.823416	0.363057	0.0814357	0.198529	0.158499	0.397912	0.156972	1.12529	0.124838	0.301779	0.0342905	0.280931	0.0987287	0.334365	0.192505	0.030303	0.0915658	0.656548	0.125854	0.0730647	0.183056	0.194562	0.387602	0.0876993	0.305393	0.0640815	0.519714	0.0221911	0.442561	0.245038	0.0842491
553		0.440286	0.117647	0.155894	0.126396	-0.109126	0.147524	0.188002	0.148456	0.297771	0.148673	0.266396	0.456894	-0.000808407	0.152735	0.066482	0.0127042	0.237695	0.783566	0.327994	0.081307	0.188066	0.104647	0.444674	0.177713	1.16801	0.155062	0.262365	0.0291529	0.280707	0.117196	0.280767	0.172959	0.0739345	0.081023	0.679626	0.158948	0.0361486	0.12846	0.159604	0.393889	0.0588235	0.349369	0.0453053	0.446625	0.0556341	0.401161	0.294037	0.0662595
554		0.428848	0.00430416	0.108452	0.147287	-0.0640125	0.149745	0.149435	0.161184	0.269135	0.147606	0.275862	0.442939	0.0400661	0.13411	0.0862487	-0.0128627	0.212526	0.782631	0.317013	0.0604686	0.170634	0.104089	0.541856	0.157923	1.06685	0.127226	0.28339	0.0384615	0.283008	-0.0969602	0.32587	0.222248	0.0494822	0.102422	0.737773	0.154721	0.12588	0.118556	0.119062	0.423143	0.0912533	0.381179	0.0724543	0.461733	0.0418935	0.350412	0.250425	0.0497103
555		0.38856	0.0415473	0.158652	0.166721	-0.0650179	0.16732	0.226983	0.157825	0.27812	0.151222	0.308943	0.354407	0.0399023	0.0978355	0.10681	-0.00301568	0.102788	0.810357	0.368335	0.105002	0.248255	0.0780895	0.52191	0.141369	1.18028	0.164089	0.296814	0.00248413	0.249647	0.127765	0.268712	0.222047	0.0837438	0.108844	0.75905	0.15835	0.13122	0.163373	0.183637	0.406191	0.123183	0.379616	0.0314136	0.451894	0.00969038	0.420919	0.31136	0.0545455
556		0.428291	0.124819	0.194019	0.111258	0.119901	0.153186	0.163591	0.157129	0.24167	0.117982	0.316482	0.333843	0.0640033	0.16397	0.103183	0	0.211424	0.795323	0.371452	0.12476	0.191162	0.142097	0.42671	0.160241	1.16857	0.131803	0.303471	0.0489898	0.260432	0.103333	0.247194	0.215076	0.0570276	0.00955546	0.599062	0.174875	0.0651341	0.16094	0.180352	0.403017	0.120196	0.354001	-0.0489148	0.509054	-0.0192488	0.340421	0.218	0.0485793
557		0.403428	0.0741924	0.127433	0.119311	-0.0825614	0.174528	0.168425	0.173597	0.204423	0.126162	0.327801	0.306564	0.0259951	0.147841	0.104769	-0.0100592	0.216111	0.72439	0.347039	0.149576	0.223973	0.0793419	0.442417	0.176067	1.25711	0.111303	0.254553	0.0402426	0.20504	0.10255	0.207615	0.261644	0.0963961	0.0806723	0.735312	0.142776	0.011258	0.216884	0.191464	0.373391	0.144	0.397309	0.0691824	0.471956	0.0286662	0.373225	0.267684	0.0820481
558		0.396557	0.117006	0.14566	0.100879	-0.0803357	0.131688	0.152951	0.100033	0.179654	0.110916	0.305138	0.309242	0.0514615	0.112073	0.105097	0.0361446	0.229712	0.692125	0.321183	0.0807453	0.236413	0.0742101	0.375367	0.190113	1.1424	0.125324	0.308764	0.036855	0.253303	0.054465	0.227328	0.185555	0.0583749	0.0754837	0.634103	0.186235	0.0601075	0.159761	0.182229	0.366626	0.148085	0.434277	0.0404206	0.462377	0.0263595	0.455226	0.240124	0.0786309
559		0.420812	0.119941	0.155673	0.0995033	-0.0926143	0.143232	0.193451	0.0916442	0.160768	0.116499	0.279086	0.274981	0.0349076	0.172534	0.0745342	-0.00147623	0.200342	0.666098	0.362566	0.0505987	0.16848	0.110696	0.368826	0.148187	1.1455	0.151098	0.260863	0.0299972	0.202043	0.0563107	0.230626	0.232217	0.0532099	0.0700149	0.721527	0.155846	0.0883513	0.133535	0.173365	0.384198	0.121813	0.323313	0.059516	0.490411	0.0563281	0.38251	0.262318	0.0388736
560		0.432895	0.0992934	0.156179	0.12566	-0.0963903	0.138969	0.108919	0.0926049	0.135566	0.09869	0.237769	0.294136	0.0390365	0.117178	0.124252	-0.00119119	0.219785	0.741499	0.393184	0.018251	0.214016	0.109779	0.336914	0.179636	1.21306	0.169137	0.275786	0.0751381	0.174013	0.0727422	0.263486	0.216556	0.0522914	0.035503	0.695665	0.175264	0.0972128	0.158974	0.185319	0.347781	0.123485	0.388308	0.036208	0.488542	0.00118175	0.453901	0.247681	0.0760161
561		0.411261	0.0699741	0.198929	0.124822	0.0258449	0.100682	0.151232	0.129909	0.071863	0.130798	0.149781	0.308889	0.0425796	0.0851602	0.0872483	0.0509592	0.273356	0.64595	0.298347	0.0220197	0.201217	0.127109	0.325829	0.165962	1.24155	0.14421	0.296629	0.104664	0.14913	0.0642458	0.190635	0.228283	0.0416178	0.120607	0.693084	0.163187	0.0998117	0.183345	0.231033	0.344721	0.134659	0.323468	0.0584394	0.482859	0.0299372	0.407595	0.218633	0.0749064
562		0.289032	0.0605613	0.180428	0.102568	-0.0301084	0.0869227	0.120934	0.101034	0.0782931	0.169894	0.158359	0.302997	0.0258303	0.12473	0.109021	0.0224618	0.235548	0.616575	0.348818	0.0498668	0.212466	0.127532	0.259281	0.127186	1.2541	0.118761	0.290747	0.0584958	0.129513	0.0486246	0.22008	0.267404	0.0820543	0.0722091	0.664716	0.166262	0.0849296	0.161347	0.204403	0.401346	0.102501	0.381486	0.0628723	0.473868	0.0586815	0.416491	0.234101	0.0910781
563		0.371081	0.0802377	0.14876	0.106922	-0.0879427	0.0651721	0.152147	0.12715	0.0359907	0.0998926	0.228314	0.2637	-0.0187296	0.0918499	0.116165	0.0263548	0.303163	0.597104	0.341493	0.0595467	0.201222	0.120239	0.303483	0.136903	1.21512	0.137647	0.295022	0.0621469	0.179224	0.10437	0.191748	0.261322	0.0613932	0.0693878	0.729979	0.181362	0.104213	0.148401	0.189606	0.394331	0.132026	0.395028	0.062336	0.463473	0.0572115	0.483114	0.206943	0.0257046
564		0.326701	0.0536044	0.167414	0.13108	-0.0531362	0.0920424	0.154977	0.13913	0.0276243	0.065139	0.195063	0.260559	0.0813906	0.108029	0.129879	0.0361734	0.306948	0.548	0.34816	0.0548852	0.200675	0.0884658	0.236741	0.15395	1.25482	0.14087	0.315256	0.0445186	0.073459	0.0730107	0.192961	0.209302	0.0271386	0.0715817	0.658333	0.144549	0.135406	0.148812	0.179951	0.341555	0.121564	0.403048	0.047055	0.510246	0.0531122	0.494874	0.115554	0.0829238
565		0.437374	0.00963254	0.19177	0.102488	-0.111383	0.101109	0.120467	0.0980392	0.0413776	0.0571181	0.134167	0.271766	0.105979	0.0705882	0.0798319	0.0414938	0.268293	0.56776	0.340624	0.0981	0.230293	0.143823	0.246095	0.190514	1.26754	0.113296	0.307964	0.0321139	0.114473	0.101996	0.193808	0.256179	0.0363583	0.036201	0.698704	0.169484	0.0951078	0.172398	0.138951	0.399958	0.122617	0.399759	0.0793438	0.513739	0.042192	0.516854	0.185661	0.056
566		0.440188	0.051972	0.176961	0.130796	-0.115385	0.0822373	0.145825	0.138512	0.0254133	0.104828	0.170082	0.290689	0.0796165	0.0630021	0.081539	0.0932051	0.319426	0.495572	0.367255	0.0426104	0.174849	0.0881024	0.286598	0.153296	1.26101	0.054917	0.273201	0.040655	0.19251	0.0817056	0.2067	0.245969	0.0227538	0.112788	0.649092	0.148435	0.11161	0.130804	0.16178	0.386907	0.166059	0.366975	0.0909091	0.495149	0.0609874	0.461629	0.223027	0.0883926
567		0.411455	0.0565075	0.201993	0.134826	-0.0602794	0.0865474	0.157407	0.112371	0.0284431	0.0846948	0.0978151	0.268179	0.091132	0.122792	0.0825106	0.0489965	0.335088	0.493774	0.31938	0.0703035	0.198507	0.0691312	0.231403	0.0927292	1.14955	0.090437	0.278888	0.0358858	0.151687	0.105336	0.214374	0.272727	0.0664697	0.0903536	0.707711	0.172364	0.0704508	0.173177	0.17388	0.399495	0.117312	0.395722	0.0779436	0.48022	0.0253953	0.534349	0.193151	0.0477667
568		0.367704	0.033137	0.164294	0.0976803	-0.0775896	0.0721459	0.207853	0.0986667	0.0475466	0.0615152	0.145335	0.265931	0.0927152	0.0648807	0.111349	0.06916	0.345754	0.425676	0.342939	0.0841547	0.210277	0.100417	0.217493	0.165444	1.20777	0.0971678	0.3124	0.0332867	0.151445	0.118691	0.204941	0.209843	0.0415297	0.0619507	0.79495	0.170136	0.101208	0.166967	0.19435	0.378476	0.103422	0.374478	0.0649951	0.526012	0.0487509	0.559694	0.200136	0.0707635
569		0.405816	0.00506512	0.161143	0.097317	-0.0788315	0.0927022	0.110379	0.135802	0.0239295	0.0891304	0.194513	0.293252	0.0833679	0.0938846	0.0924253	0.076555	0.391689	0.526619	0.342331	0.0409266	0.18521	0.0951839	0.294118	0.15124	1.33512	0.0798969	0.279554	0.0107771	0.169822	0.0918768	0.192149	0.271842	0.0367299	0.108366	0.745246	0.211268	0.0585071	0.16	0.200988	0.366341	0.127496	0.39696	0.0981697	0.49653	0.0609459	0.562892	0.195652	0.0903972
570		0.360885	0.0424423	0.169518	0.0955294	-0.0454915	0.105748	0.162016	0.170141	-0.00385908	0.0940171	0.207508	0.274262	0.0788486	0.0723769	0.0655391	0.0732419	0.352187	0.513359	0.348296	0.0951821	0.227857	0.133835	0.310345	0.162278	1.29148	0.0707772	0.263727	0.0658235	0.134978	0.0726567	0.241577	0.297509	0.0534535	0.0696782	0.619845	0.136602	0.0318021	0.181735	0.190716	0.393526	0.124643	0.396147	0.104167	0.514085	0.0409498	0.695312	0.187883	0.0799748
571		0.424566	0.0403853	0.194795	0.0866926	-0.00445525	0.107438	0.216625	0.145322	-0.00300075	0.11013	0.111812	0.248229	0.110924	0.111494	0.100714	0.120047	0.355234	0.546662	0.33611	0.120122	0.149585	0.0675028	0.285068	0.155237	1.30687	0.0573139	0.285819	0.0524525	0.170803	-0.166356	0.271798	0.276655	-0.0095751	0.0976287	0.717683	0.136821	0.0117371	0.157824	0.219377	0.375745	0.136101	0.365707	0.0551543	0.507937	0.0168686	0.881283	0.192982	0.0968553
572		0.415364	0.0907704	0.11697	0.112545	-0.0730133	0.133655	0.234797	0.190105	0.00404756	0.088685	0.128699	0.224006	-0.00988142	0.129978	0.107397	0.0654745	0.426947	0.545422	0.337248	0.0917797	0.213423	0.0730088	0.348766	0.165487	1.21466	0.120069	0.318303	0.0591936	0.154141	0.0996602	0.171177	0.291187	0.0288288	0.0557222	0.714374	0.0991699	0.0347855	0.157253	0.189265	0.381579	0.106755	0.38618	0.0525606	0.442629	0.0494278	0.749381	0.20966	0.0512334
573		0.391275	0.102545	0.180228	0.127896	-0.0596405	0.129559	0.1575	0.142857	0.0285349	0.0877578	0	0.199627	0.0827815	0.096635	0.110488	0.144632	0.42947	0.607959	0.361506	0.128505	0.17548	0.0825893	0.355019	0.112015	1.1871	0.124675	0.263712	0.0237557	0.143436	0.074471	0.19578	0.259073	0.0287081	0.0870406	0.715159	0.143198	-0.00884956	0.16809	0.204789	0.342506	0.107871	0.392312	0.0793333	0.484397	0.0320856	0.695898	0.210654	0.0862177
574		0.467388	0.121144	0.166602	0.0894435	-0.0125557	0.18443	0.160267	0.142857	-0.00101446	0.0724385	0.0879676	0.20677	0.000826446	0.103873	0.147226	0.147387	0.530296	0.605384	0.428089	0.132463	0.197836	0.083707	0.360372	0.126302	1.12821	0.0802603	0.264813	0.0141004	0.183566	-0.140426	0.240379	0.273607	0.070133	0.123228	0.713937	0.0727115	-0.00714879	0.159853	0.205384	0.376629	0.15692	0.409866	0.0650134	0.478625	0.0175946	0.728688	0.198623	0.0538103
575		0.371728	0.150093	0.160352	0.0874266	-0.0784314	0.202819	0.15247	0.117667	0.0246142	0.126422	0.11891	0.204416	-0.0190902	0.112664	0.115385	0.160377	0.497817	0.692166	0.407128	0.0870406	0.187668	0.112453	0.396942	0.136168	1.24505	0.0733189	0.277279	0.0235558	0.176367	0.0491895	0.202606	0.241019	0.0178891	0.0682303	0.703429	0.0816089	0.0518796	0.209302	0.189933	0.310475	0.140867	0.371652	0.0721789	0.439634	0.0571779	0.65369	0.240943	0.080241
576		0.41524	0.13633	0.147592	0.0686365	-0.0975512	0.204511	0.146865	0.188276	0.00496373	0.135907	0.0626482	0.163317	0.0611227	0.145648	0.126911	0.188595	0.582888	0.647638	0.368595	0.104981	0.209553	0.120514	0.423605	0.108598	1.27812	0.0928819	0.299896	0.0543076	0.156313	-0.108277	0.23433	0.238644	0.00478183	0.110826	0.681168	0.0588913	0.0573659	0.118007	0.210339	0.321421	0.160728	0.379982	0.0761969	0.46979	0.0499391	0.694547	0.237728	0.0846813
577		0.344943	0.0925656	0.166538	0.120459	-0.0061703	0.23812	0.157895	0.217033	0.0445043	0.125388	0.117198	0.149156	0.087585	0.175295	0.127116	0.196477	0.544974	0.719842	0.372434	0.127501	0.168256	0.083871	0.444584	0.137067	1.22789	0.133333	0.305192	-0.00426743	0.149485	0.123037	0.198874	0.261609	0.011276	0.115623	0.621687	0.0806199	0.0742388	0.156912	0.183794	0.352601	0.187753	0.35723	0.0403769	0.449419	0.0349515	0.591195	0.17884	0.0576679
578		0.410057	0.0576222	0.149551	0.0764322	-0.0747103	0.229126	0.136824	0.168501	0.0109694	0.109424	0.127273	0.167915	-0.0475995	0.0932619	0.123426	0.199765	0.491645	0.751881	0.375618	0.108434	0.164983	0.0975794	0.418894	0.161099	1.36122	0.173532	0.275611	0.0187287	0.163459	-0.136155	0.226869	0.260243	0.0435572	0.100933	0.610539	0.0570051	0.0684139	0.145287	0.187982	0.382284	0.163748	0.337171	0.0472016	0.454609	0.0529166	0.66389	0.199015	0.0936613
579		0.41959	0.0588235	0.183689	0.0477194	-0.0339191	0.214555	0.162264	0.175457	0.0837072	0.11629	0.156957	0.192905	0.0519263	0.130707	0.136737	0.233915	0.569912	0.758811	0.296694	0.119467	0.199191	0.124438	0.397073	0.141555	1.42863	0.180113	0.261449	0.0848433	0.163467	0.0756635	0.207071	0.325422	0.0667075	0.107779	0.711077	0.0826446	0.0864114	0.153935	0.150774	0.384388	0.145385	0.329476	0.0389351	0.459019	0.0472745	0.660285	0.196818	0.0707965
580		0.430324	0.0728138	0.149883	0.128004	-0.071257	0.181314	0.135364	0.142267	0.0298337	0.140877	0.152166	0.172166	0.0619169	0.156236	0.117501	0.22085	0.598353	0.798415	0.350356	0.0857143	0.167161	0.0374008	0.405071	0.109928	1.31477	0.136305	0.263282	0.0484055	0.134415	0.0920904	0.184309	0.290057	0.0050944	0.138949	0.64997	0.0851185	0.103401	0.168873	0.195342	0.422437	0.152536	0.370427	0.0974778	0.457108	0.0527363	0.543717	0.231858	0.0599686
581		0.414716	0.000354736	0.186454	0.149686	-0.0275669	0.164846	0.197957	0.150327	0.0277495	0.121962	0.140513	0.183565	0.00163733	0.155496	0.105337	0.181196	0.556354	0.750408	0.338075	0.107824	0.199463	0.0935629	0.392358	0.0993234	1.46296	0.200347	0.267725	0.0695802	0.138897	-0.148099	0.241071	0.331033	0.0315467	0.12957	0.585373	0.132206	0.136857	0.186636	0.17484	0.409364	0.124272	0.37187	0.0724736	0.482951	0.0641088	0.649525	0.253314	0.082827
582		0.400134	0.09668	0.21169	0.14346	0.019943	0.133385	0.177123	0.153979	0.085014	0.119	0.109686	0.196773	0.0310924	0.175893	0.102026	0.199638	0.536115	0.761693	0.372881	0.0949193	0.21013	0.113164	0.357606	0.100216	1.39479	0.197368	0.268192	0.00229358	0.133019	0.109024	0.270253	0.281843	0.080502	0.13665	0.672351	0.143563	0.151399	0.160256	0.214058	0.404427	0.128305	0.339883	0.0447154	0.480422	0.0386034	0.61295	0.225149	0.0225847
583		0.408814	0.125512	0.151849	0.126437	0.0052867	0.115216	0.158433	0.110333	0.065139	0.0884444	0.0701933	0.199937	0.0236025	0.127954	0.150862	0.185888	0.565022	0.750745	0.357143	0.0957824	0.193124	0.0742556	0.41693	0.133424	1.39242	0.217128	0.275229	-0.0169784	0.101993	0.105519	0.261371	0.311718	0.00606796	0.173039	0.632142	0.0908061	0.174625	0.171328	0.178202	0.406584	0.107758	0.353666	0.0538881	0.459564	-0.117336	0.456034	0.191176	0.0653491
584		0.37592	0.125093	0.19068	0.139138	-0.0793522	0.0792453	0.19327	0.107586	0.0533147	0.0498414	0.126946	0.207933	0.0126068	0.153605	0.133813	0.149508	0.444687	0.956356	0.35223	0.105659	0.13839	0.0636503	0.365809	0.146049	1.53642	0.251309	0.28157	0.0432277	0.108969	0.0930299	0.254765	0.338412	0.049697	0.171621	0.662539	0.165235	0.154185	0.139991	0.216832	0.377342	0.102746	0.416976	0.0898411	0.510856	0.071376	0.447566	0.202797	0.0538045
585		0.399466	0.166359	0.175266	0.111212	-0.0507655	0.097493	0.157805	0.086326	0.0520753	0.0210762	0.116945	0.22125	0.0568701	0.152115	0.142652	0.210982	0.501106	0.863121	0.349077	0.0918327	0.204568	0.102761	0.367869	0.100478	1.41429	0.243267	0.277127	0.0678211	0.0160367	0.100592	0.238125	0.336681	0.066993	0.0947368	0.616162	0.143145	0.185338	0.158602	0.214533	0.426094	0.111373	0.337393	0.0673504	0.537849	0.0193143	0.441378	0.236674	0.0621469
586		0.331128	0.182844	0.197745	0.0949568	-0.0263264	0.0950203	0.0980554	0.137268	0.0515016	0.0184896	0.184927	0.240273	0.0384775	0.145843	0.146657	0.160516	0.530953	0.914484	0.288235	0.112495	0.221513	0.0962792	0.353498	0.0455143	1.36371	0.302102	0.293271	0.0514748	0.116045	0.113122	0.255339	0.42088	0.0337349	0.153061	0.594937	0.129909	0.119157	0.127366	0.222293	0.403153	0.18027	0.321134	0.062458	0.507956	0.0614934	0.481905	0.111264	0.0916079
587		0.345975	0.156366	0.204781	0.131958	-0.0867099	0.0781291	0.172529	0.117445	0.0287714	0.0216373	0.145007	0.242493	0.0332352	0.185921	0.118358	0.146392	0.537649	0.900717	0.413276	0.104134	0.220638	0.0871873	0.409077	0.141381	1.53054	0.281696	0.297601	0.0589589	0.145314	0.132	0.215985	0.398866	0.0562481	0.122768	0.72625	0.146126	0.210535	0.178521	0.199068	0.424411	0.0985202	0.348425	0.0710383	0.516969	0.0556641	0.485591	0.219633	0.0703598
588		0.447658	0.155868	0.208661	0.113885	0.0626263	0.115685	0.112026	0.151327	0.0361104	0.0287722	0.191742	0.224194	0.0454545	0.18137	0.164621	0.112152	0.54024	0.93445	0.385395	0.0858268	0.173942	0.112543	0.402151	0.0748945	1.4721	0.308932	0.291358	0.0703347	0.17086	0.0479394	0.214286	0.350259	0.0679315	0.11324	0.737473	0.12789	0.257113	0.150762	0.208887	0.392766	0.117579	0.367521	0.0837004	0.48182	0.0521675	0.453173	0.208738	0.0456274
589		0.318197	0.181818	0.171001	0.0758022	-0.0333333	0.10568	0.184211	0.107427	0.0389378	0.0220653	0.114414	0.156995	-0.0629371	0.176254	0.144315	0.153121	0.439894	0.908243	0.319456	0.0805153	0.216066	0.0533081	0.422693	0.0771662	1.42459	0.271632	0.322956	0.0636574	0.143534	-0.138515	0.221839	0.409069	0.0571164	0.11497	0.676867	0.119416	0.195947	0.168709	0.209288	0.381408	0.109021	0.339994	0.0509165	0.432532	0.0411229	0.481004	0.204674	0.07118
590		0.404453	0.169811	0.170674	0.119283	0.0634856	0.127415	0.190737	0.0847114	0.0426868	0.0157343	0.0824922	0.195549	0.0949153	0.179837	0.152906	0.180083	0.400088	0.832669	0.345638	0.0875	0.217539	0.101305	0.454948	0.135643	1.4308	0.32087	0.27492	0.0028169	0.194137	0.0694915	0.20576	0.444365	0.0622069	0.108777	0.614176	0.146183	0.232824	0.13019	0.190878	0.425155	0.0766291	0.327644	0.0714528	0.418346	0.0356619	0.495465	0.243859	0.0275928
591		0.320279	0.141377	0.188672	0.0792251	0.0313002	0.127712	0.156357	0.11777	0.0480543	0.00336097	0.0729167	0.166101	0.0445004	0.189189	0.0985714	0.149488	0.461606	0.730202	0.375758	0.0756436	0.217512	0.126123	0.445783	0.081255	1.43868	0.38848	0.328103	0.154556	0.157524	-0.125517	0.136809	0.405931	0.05685	0.101172	0.721543	0.0988978	0.199585	0.184061	0.18199	0.421983	0.0868304	0.364749	0.0208754	0.451996	0.0181551	0.50132	0.220399	0.064877
592		0.412201	0.185747	0.193935	0.103975	0.000824402	0.125586	0.181894	0.115493	0.046344	0.0273942	0.0968414	0.172084	0.0515638	0.156538	0.145954	0.134157	0.455095	0.843354	0.387249	0.0838034	0.185695	0.0577743	0.404139	0.117725	1.29345	0.343723	0.261223	0.138737	0.178488	0.0897763	0.251056	0.41819	0.0860044	0.116371	0.672841	0.123049	0.246712	0.182203	0.202172	0.410722	0.106648	0.334752	0.0350459	0.502967	-0.00465344	0.533578	0.229901	0.0729367
593		0.378919	0.185629	0.186607	0.120739	-0.0682907	0.140725	0.18483	0.0984171	0.0519632	0.0386938	0.066481	0.132428	0.0441052	0.195952	0.162468	0.152878	0.493758	0.796361	0.422796	0.0830325	0.172438	0.0801556	0.427518	0.0785563	1.33162	0.413778	0.30112	0.131133	0.203665	-0.115958	0.188697	0.466667	0.118196	0.133667	0.688973	0.122066	0.244577	0.173704	0.212236	0.44108	0.0893518	0.377709	0.0294616	0.482886	0.0288675	0.636408	0.203815	0.0981264
594		0.435775	0.230476	0.165348	0.103766	-0.0875353	0.121926	0.2	0.132206	0.0205241	-0.0158381	0.114146	0.145901	-0.0787755	0.112809	0.136727	0.196472	0.550661	0.818823	0.341525	0.107458	0.202083	0.0982839	0.410925	0.129233	1.44338	0.453438	0.276869	0.114451	0.229709	0.0903355	0.163239	0.465296	0.0532876	0.134374	0.69591	0.109736	0.207364	0.200573	0.17077	0.435216	0.110506	0.38805	0.0377229	0.422743	0.0412935	0.519259	0.176221	0.105913
595		0.4573	0.126292	0.13609	0.0948031	-0.0327273	0.120373	0.193731	0.0968407	0.0229915	0.0458185	0.0669456	0.138376	-0.0554871	0.152558	0.143381	0.192595	0.473822	0.915105	0.305544	0.0885062	0.180999	0.0989946	0.444162	0.135165	1.31105	0.480088	0.293106	0.120413	0.268746	-0.125274	0.236791	0.447695	0.0826881	0.115478	0.672478	0.159071	0.203297	0.161398	0.231018	0.410941	0.0699826	0.339865	0.0727522	0.450812	0.0510913	0.469949	0.173037	0.0992612
596		0.386676	0.0648388	0.178686	0.124741	0.0322844	0.148953	0.223581	0.0905983	-0.00997187	0.0265407	0.0138985	0.159459	0.0469742	0.170936	0.135606	0.188912	0.508211	0.789455	0.382417	0.072499	0.19337	0.0988755	0.377283	0.101942	1.36623	0.481834	0.250112	0.158565	0.27466	0.0909605	0.183737	0.449477	0.0698262	0.10625	0.654628	0.143449	0.242546	0.142188	0.212591	0.396656	0.121259	0.376141	0.0708661	0.428369	0.0560119	0.387461	0.205924	0.0889246
597		0.317204	0.172233	0.170079	0.105971	-0.0927667	0.159042	0.0955361	0.115304	0.000127959	0.054619	0.039749	0.140166	-0.104538	0.156179	0.102804	0.246604	0.542052	0.836459	0.375214	0.0847322	0.204412	0.0754277	0.408599	0.12469	1.4651	0.572234	0.230607	0.100057	0.270095	-0.0782585	0.253325	0.56209	0.107063	0.105251	0.73393	0.17933	0.274628	0.156615	0.183928	0.382197	0.0591483	0.361188	0.0915952	0.469781	0.051346	0.470902	0.217422	0.104334
598		0.410745	0.113193	0.188951	0.0913887	0.0157415	0.155031	0.229176	0.148711	0.0558284	0.0202627	0.103226	0.153339	0.0449153	0.158672	0.131248	0.240735	0.448988	0.783324	0.416268	0.0811663	0.235004	0.0486192	0.36372	0.0914928	1.40747	0.583993	0.223952	0.109506	0.309503	0.0906433	0.195037	0.524668	0.105823	0.132961	0.66126	0.180908	0.25913	0.167728	0.201151	0.375533	0.185674	0.331707	0.080507	0.479629	0.0454884	0.382919	0.234832	0.021169
599		0.27163	0.215701	0.160523	0.150396	-0.00445525	0.192472	0.132334	0.082149	0.0147341	0.0735096	0.123517	0.155341	-0.00333333	0.157847	0.0554562	0.245872	0.481481	0.764124	0.43133	0.0600962	0.241208	0.113501	0.378935	0.110511	1.43509	0.578534	0.288265	0.142775	0.272348	-0.138245	0.225197	0.471942	0.14511	0.15157	0.716357	0.146578	0.262092	0.154299	0.19616	0.360283	0.119687	0.301782	0.0285125	0.452762	0.0507793	0.372212	0.215308	-0.17982
600		0.341248	0.225211	0.133865	0.132169	0.00483871	0.228954	0.20187	0.124614	0.00981267	0.056501	0.0375427	0.185898	0.0520034	0.194998	0.16245	0.263606	0.551908	0.711752	0.384021	0.0803859	0.240569	0.097852	0.341994	0.107007	1.45917	0.574837	0.244627	0.14087	0.295542	0.0868571	0.240717	0.463148	0.0958476	0.112078	0.707067	0.157338	0.289563	0.15481	0.21471	0.386845	0.165555	0.343961	0.0611111	0.453542	0.0635081	0.382401	0.241107	0.0717272
601		0.393437	0.128631	0.128944	0.182362	0.0384301	0.257505	0.201874	0.192872	-0.0255823	0.0405165	0.106098	0.200708	-0.0890523	0.213926	0.174708	0.259662	0.503965	0.580178	0.366579	0.089444	0.212609	0.111462	0.463399	0.138843	1.62394	0.615181	0.276106	0.1133	0.331541	0.0869068	0.213943	0.492124	0.109783	0.116998	0.721224	0.221502	0.266901	0.175047	0.221002	0.402442	0.162044	0.339722	0.0443756	0.47149	0.0440506	0.398267	0.217265	0.0840391
602		0.339993	0.148078	0.150664	0.191384	-0.0504	0.300953	0.220999	0.139347	-0.000252016	0.0341289	0.133564	0.203811	0.0834392	0.175938	0.114138	0.192094	0.517958	0.484949	0.308497	0.0933868	0.224048	0.149606	0.463867	0.149714	1.3671	0.594514	0.277956	0.105951	0.257616	-0.149077	0.223062	0.404265	0.0819672	0.114117	0.635534	0.199709	0.245066	0.138843	0.203737	0.35694	0.181526	0.364317	0.0639456	0.503559	0.0124688	0.323523	0.240807	0.0837629
603		0.407658	0.199391	0.132559	0.148343	-0.0569439	0.306587	0.147569	0.196112	0.00385208	0.032967	0.159123	0.182567	-0.0206954	0.139482	0.144193	0.20869	0.624047	0.49935	0.356589	0.0974729	0.212121	0.123703	0.513741	0.121067	1.50708	0.620675	0.260778	0.0879216	0.337129	0.0975751	0.254603	0.428299	0.107635	0.107355	0.564284	0.191397	0.230956	0.183872	0.197938	0.3738	0.2004	0.403596	0.047255	0.472368	0.0524723	0.292272	0.179836	0.0736098
604		0.384511	0.156773	0.163121	0.119396	-0.0986257	0.336947	0.245576	0.159107	0.0163001	0.0192222	0.15048	0.192685	-0.0677192	0.189536	0.175394	0.195423	0.584622	0.49223	0.37886	0.120298	0.219478	0.115339	0.534483	0.149837	1.5191	0.538462	0.298584	0.131337	0.320429	0.148712	0.240394	0.442716	0.0925166	0.13134	0.708676	0.175033	0.192415	0.134762	0.212725	0.390125	0.193237	0.343459	0.0498084	0.468396	0.0663994	0.385267	0.205851	0.0853462
605		0.333333	0.228593	0.154209	0.172252	0.0453795	0.411962	0.230968	0.20883	0.0500778	0.0434008	0.16596	0.191374	-0.105071	0.198526	0.137413	0.2	0.695986	0.456892	0.369424	0.113801	0.208118	0.13552	0.563944	0.106522	1.4357	0.6	0.2529	0.0474803	0.317333	0.108518	0.192523	0.439099	0.0713846	0.138102	0.6687	0.16535	0.13831	0.131051	0.206149	0.281941	0.183284	0.384519	0.0699759	0.46991	0.0441808	0.392441	0.193863	0.0695428
606		0.411844	0.206818	0.176283	0.1404	-0.0606796	0.457165	0.276339	0.216547	0.00272904	0.0420726	0.134946	0.204567	0.0529944	0.172097	0.136082	0.202038	0.69175	0.379032	0.334764	0.154478	0.193571	0.137475	0.529643	0.113685	1.38032	0.519578	0.273602	0.0819093	0.281559	0.0874126	0.207511	0.402672	0.109091	0.126021	0.776708	0.127561	0.1549	0.132227	0.20187	0.396668	0.20315	0.391659	0.0571429	0.430903	0.0665323	0.310377	0.191717	0.0208133
607		0.410555	0.162863	0.100119	0.135714	-0.0724876	0.463528	0.242609	0.175801	0.0289347	0.0555681	0.121882	0.204006	-0.0314286	0.165829	0.149467	0.168317	0.605735	0.332482	0.371053	0.137889	0.229687	0.130298	0.44532	0.125902	1.49156	0.475054	0.270718	0.0291886	0.274568	-0.13748	0.24022	0.426942	0.130601	0.144339	0.731043	0.159374	0.162847	0.111058	0.197263	0.36	0.208848	0.374175	0.0534778	0.504649	0.0374843	0.327138	0.206576	0.0254757
608		0.366485	0.191441	0.103175	0.0946654	0.00700453	0.523035	0.242777	0.206101	0.0270412	0	0.109375	0.1645	0.0858844	0.150523	0.144917	0.173077	0.670631	0.28746	0.384878	0.172581	0.237258	0.127142	0.574757	0.155483	1.39229	0.558129	0.262473	0.0263466	0.263471	0.0928014	0.1874	0.406265	0.113836	0.133393	0.694408	0.137604	0.140258	0.148549	0.21559	0.354896	0.21647	0.313182	0.0748347	0.442228	0.0296631	0.372235	0.20403	0.081306
609		0.419621	0.168235	0.169168	0.142059	-0.00453983	0.55573	0.257768	0.183327	0.0335836	-0.00245371	0.105078	0.14561	0.0465517	0.205693	0.146262	0.197448	0.722601	0.343295	0.328684	0.129363	0.203559	0.120827	0.592214	0.157222	1.37899	0.52109	0.270216	0.024547	0.256637	0.0704884	0.224342	0.426679	0.125156	0.118198	0.725604	0.108128	0.0784844	0.153114	0.17942	0.37223	0.236066	0.366993	0.0276434	0.462681	0.0169064	0.456903	0.230548	0.091623
610		0.291652	0.217663	0.124501	0.117592	-0.0716586	0.539297	0.285272	0.223182	0.0303904	0.0629869	0.0844875	0.140929	-0.0467328	0.164684	0.10307	0.201461	0.689964	0.316817	0.336245	0.085622	0.23325	0.0949941	0.543793	0.120891	1.18095	0.437995	0.25575	-0.00570776	0.288227	0.120419	0.234385	0.4227	0.097561	0.111955	0.730019	0.12548	0.100297	0.144724	0.217535	0.351157	0.193216	0.384711	0.019863	0.454056	0.028817	0.416324	0.213515	0.0459547
611		0.433702	0.256154	0.125301	0.145634	0.0116086	0.53048	0.19507	0.243185	0.0220332	0.0760208	0.114085	0.151821	-0.109129	0.180568	0.144009	0.183133	0.691671	0.344136	0.345034	0.103476	0.218952	0.118142	0.60221	0.122527	1.27974	0.421517	0.272417	0.0422203	0.22406	0.0822235	0.188087	0.426289	0.11301	0.158954	0.689918	0.141115	0.0697352	0.153338	0.19596	0.339745	0.193561	0.347717	0.0674197	0.439361	0.0446474	0.361349	0.195987	0.0262484
612		0.404591	0.202426	0.142519	0.101539	-0.00790021	0.480873	0.225643	0.236851	0.0102133	0.0505959	0.0757843	0.154839	0.0652361	0.196828	0.117456	0.181261	0.727805	0.385623	0.370288	0.0733652	0.24774	0.119968	0.505038	0.101013	1.23625	0.410947	0.267518	0.0563711	0.207513	0.115543	0.165803	0.372792	0.077688	0.151353	0.754454	0.128922	0.0115922	0.135666	0.175163	0.33259	0.193548	0.312577	0.0613944	0.509532	0.0621039	0.430622	0.238724	0.0450567
613		0.39271	0.182062	0.145709	0.0999206	0.00327065	0.40693	0.267135	0.297218	0.0689018	0.0317248	-0.00208333	0.185426	-0.105263	0.15775	0.122679	0.109324	0.720018	0.411765	0.368421	0.0500808	0.196189	0.140549	0.575347	0.108305	1.39252	0.381883	0.284576	0.0267568	0.205389	0.105601	0.229971	0.367089	0.117315	0.146303	0.716672	0.143567	0.0503961	0.147131	0.179621	0.326155	0.121755	0.356921	0.0575035	0.5531	0.0379231	0.427818	0.21811	0.0630571
614		0.445675	0.240429	0.0559055	0.105762	-0.0102754	0.534369	0.261418	0.229002	0.097268	0.0563412	0.12381	0.165877	-0.108899	0.152154	0.169139	0.115638	0.682839	0.377786	0.389576	0.0630048	0.225991	0.113518	0.598307	0.155445	1.38394	0.368607	0.301235	0.063931	0.148604	0.0602056	0.178961	0.408745	0.0837195	0.137246	0.670821	0.216061	0.00971536	0.154789	0.201317	0.359525	0.158867	0.327889	0.012763	0.480675	0.0420513	0.401387	0.152866	0.0478345
615		0.364948	0.18527	0.135674	0.0945513	-0.0173985	0.451415	0.225806	0.256881	0.0241998	0.068743	0.109696	0.148839	0.0439232	0.201479	0.160412	0.163514	0.721402	0.413129	0.374839	0.0261697	0.22171	0.1052	0.570654	0.137594	1.26561	0.420937	0.260308	0.0511464	0.153337	-0.150452	0.174081	0.412512	0.0691706	0.133819	0.630051	0.217169	-0.00747537	0.1619	0.193347	0.310577	0.136419	0.367693	0.0435393	0.454645	0.0868461	0.42236	0.174259	0.0433938
616		0.395703	0.128983	0.103583	0.132377	-0.0243299	0.385175	0.240806	0.293238	0.0399792	0.0225124	0.134181	0.158798	-0.0619208	0.14808	0.170103	0.0884192	0.807621	0.405757	0.318241	0.128542	0.207733	0.100079	0.603098	0.0864062	1.33542	0.371252	0.229392	0.0321074	0.166313	0.105542	0.176508	0.351339	0.0641226	0.120328	0.681919	0.181993	0.0210345	0.148715	0.191614	0.344702	0.172455	0.399313	0.0754516	0.438718	0.0359748	0.486829	0.189268	0.0732348
617		0.429367	0.169009	0.109976	0.100733	-0.086228	0.427807	0.267532	0.252504	0.0356585	0.0426856	0.124252	0.178315	0.0832625	0.158375	0.139855	0.141243	0.655078	0.458689	0.378284	0.0782327	0.195714	0.106248	0.557242	0.0682187	1.47452	0.427673	0.296739	0.0434272	0.100683	-0.181666	0.262046	0.44415	0.0518151	0.0951526	0.753318	0.147041	0.045256	0.163325	0.219496	0.330753	0.17567	0.356207	0.0638743	0.499173	0.0537854	0.499165	0.189131	0.0896414
618		0.335849	0.205553	0.113304	0.105977	-0.0258091	0.349354	0.293598	0.33406	0.0789405	0.0226868	0.14469	0.122086	0.0923483	0.196115	0.128243	0.117008	0.734741	0.468195	0.357581	0.0941704	0.204854	0.102656	0.594515	0.0925257	1.31405	0.388467	0.270446	0.0450663	0.139164	0.104874	0.249022	0.448375	0.0778025	0.123888	0.666772	0.157879	0.00580799	0.165354	0.127423	0.367911	0.197009	0.362155	0.0555556	0.478842	-0.0177846	0.492523	0.170962	0.0830325
619		0.392552	0.204433	0.119873	0.111039	-0.021329	0.35161	0.212639	0.283507	0.0384666	0.0168291	0.115819	0.154551	0.0899517	0.15157	0.157701	0.108742	0.792531	0.455741	0.348716	0.0854107	0.231977	0.0861514	0.634316	0.119865	1.37063	0.371069	0.251347	0.0884877	0.149955	0.105294	0.212258	0.500607	0.0271636	0.102945	0.738622	0.14362	0.0354634	0.138553	0.212051	0.407575	0.201952	0.424233	0.0561563	0.478146	0.0329334	0.449725	0.208815	0.0501956
620		0.347557	0.131498	0.127416	0.120762	0.0359532	0.36242	0.218371	0.250712	0.071298	0.0416762	0.111499	0.178188	0.00610288	0.183178	0.130145	0.103842	0.786077	0.489266	0.396476	0.0758676	0.222541	0.110493	0.64629	0.111484	1.25174	0.436797	0.242155	0.0735033	0.0939259	0.0412551	0.2283	0.399243	0.0755076	0.106199	0.702729	0.17465	0.0612881	0.141153	0.194989	0.385291	0.144048	0.392269	0.0730496	0.48477	0.0357683	0.440302	0.21183	0.0651391
621		0.386594	0.175655	0.113591	0.102232	-0.011052	0.332366	0.224685	0.248859	0.0160094	-0.0225235	0.118056	0.189322	0.0354549	0.192164	0.163916	0.125622	0.668947	0.49446	0.320473	0.0827501	0.234977	0.137334	0.615864	0.106095	1.3792	0.408969	0.235247	0.0665888	0.126172	0.0828893	0.220546	0.46907	0.0689223	0.0675768	0.725921	0.168691	0.0542743	0.17889	0.18956	0.34571	0.179314	0.381658	0.0451658	0.485577	0.0259674	0.405974	0.190563	0.0405585
622		0.327633	0.141325	0.0943396	0.0839526	-0.0429293	0.321746	0.292726	0.231764	0.0961844	0.0293525	0.0903317	0.166122	0.0377113	0.173408	0.0548891	0.128964	0.740994	0.491819	0.350877	0.109555	0.194879	0.0983157	0.580687	0.1056	1.37623	0.492021	0.262754	0.0529101	0.106357	0.0373444	0.188163	0.408829	0.0836977	0.114656	0.684378	0.183571	0.0411006	0.147917	0.193377	0.346548	0.156269	0.428846	0.0606916	0.502612	0.0473282	0.360284	0.211268	0.055409
623		0.335628	0.0979048	0.12114	0.0999355	-0.0456935	0.301139	0.249452	0.246181	0.112301	-0.00178891	0.125744	0.195822	0.0416119	0.214487	0.172927	0.0818979	0.627907	0.518539	0.32309	0.102834	0.220722	0.144351	0.528585	0.0870417	1.45135	0.500669	0.202952	0.00439496	0.0918822	-0.129486	0.244746	0.465623	0.0343547	0.0969655	0.654131	0.193814	0.0654075	0.118817	0.214298	0.359556	0.201594	0.328499	0.0331551	0.49803	0.0438164	0.368243	0.221278	0.0482759
624		0.273591	0.165462	0.105947	0.0893001	-0.0449856	0.314968	0.201371	0.2722	0.101928	0.0491356	0.129799	0.205921	0.0623637	0.202824	0.157233	0.118894	0.696609	0.525765	0.30874	0.0848287	0.265484	0.0910518	0.599093	0.113952	1.31996	0.494128	0.288653	0.0690265	0.0910747	0.105374	0.232528	0.45555	0.0619524	0.0969342	0.689853	0.17009	0.0795435	0.173179	0.229837	0.366287	0.14784	0.360536	0.0696023	0.486067	0.0583419	0.469082	0.203079	0.040624
625		0.420792	0.155657	0.171021	0.118854	-0.0233918	0.315294	0.272405	0.242259	0.129365	0.0479436	0.0890877	0.233934	0.0976909	0.179582	0.142644	0.150643	0.633011	0.592621	0.319075	0.109746	0.188489	0.0529595	0.55811	0.0963455	1.3469	0.502927	0.250197	0.0411281	0.0459874	0.0798094	0.166613	0.427284	0.0648379	0.137598	0.70824	0.153297	0.0378321	0.1515	0.19701	0.374101	0.173042	0.35887	0.0794442	0.425536	0.034642	0.37052	0.211319	0.0482442
626		0.440028	0.170084	0.0919089	0.0999511	0.0234086	0.271368	0.260286	0.238197	0.127197	-0.00803571	0.0739022	0.248914	0.102712	0.131689	0.132118	0.197884	0.641329	0.612471	0.380594	0.073428	0.227158	0.115772	0.557425	0.127019	1.35742	0.550179	0.276766	0.0539493	0.11374	-0.118177	0.225016	0.519531	0.0607187	0.134692	0.659657	0.148261	0.0363829	0.194536	0.167294	0.35605	0.159169	0.357075	0.0810811	0.488651	0.0638298	0.36049	0.214074	0.0769737
627		0.387769	0.18088	0.166333	0.130841	-0.0200902	0.242711	0.258388	0.238612	0.131795	0.0255491	0.0827709	-0.494994	0.0458554	0.160019	0.155653	0.146814	0.55036	0.580345	0.339763	0.0952381	0.193331	0.114332	0.575521	0.136646	1.22367	0.541284	0.252144	0.0169693	0.0874962	0.088	0.273203	0.457025	0.10031	0.114353	0.664955	0.108402	-0.0148789	0.183622	0.182177	0.35812	0.155691	0.388183	0.0701317	0.433577	0.0609819	0.247911	0.26006	-0.00426929
628		0.4204	0.186389	0.0951055	0.154795	-0.0127226	0.25402	0.272727	0.255187	0.143793	0.0195199	0.0784034	0.310968	0.0437086	0.163723	0.155506	0.158625	0.59322	0.585296	0.340142	0.120825	0.211756	0.0884956	0.619774	0.161029	1.25513	0.474945	0.287778	0.0782557	0.0925373	0.059246	0.206088	0.470169	0.0925983	0.164515	0.646869	0.153355	-0.00119515	0.181467	0.179333	0.382812	0.193529	0.368023	0.0643777	0.494049	0.0320579	0.258796	0.228346	0.023958
629		0.363415	0.213027	0.102564	0.161522	-0.00166113	0.228881	0.259746	0.258883	0.121951	0.0268114	0.0973703	0.303889	-0.00954861	0.162011	0.145161	0.163033	0.577064	0.596444	0.330645	0.0985915	0.19957	0.123707	0.567136	0.150361	1.22595	0.538531	0.26333	0.0879285	0.0787473	0.129831	0.197689	0.436232	0.0456097	0.139335	0.701867	0.161795	0.0241781	0.153365	0.184783	0.35639	0.164198	0.376812	0.0630566	0.500095	0.0116129	0.250817	0.211237	0.0357616
630		0.444601	0.129057	0.135006	0.144511	-0.0450972	0.218738	0.270752	0.245925	0.12778	-0.0101411	0.0852436	0.361477	0.0671972	0.172968	0.195298	0.207396	0.502669	0.584289	0.341976	0.132977	0.249464	0.107303	0.613978	0.0858726	1.34729	0.488351	0.272201	0.0755712	0.169518	0.117204	0.188295	0.456924	0.0750864	0.132218	0.636247	0.150689	0.0511283	0.195227	0.211159	0.333953	0.147695	0.371519	0.0506781	0.481411	0.0359375	0.268892	0.245198	0.0221787
631		0.399166	0.204865	0.118604	0.128458	0.00793982	0.201723	0.292145	0.265557	0.148248	0.0841889	0.114754	0.462286	0.0763828	0.173158	0.161919	0.136199	0.471171	0.728198	0.434116	0.0361248	0.185663	0.123277	0.604938	0.133599	1.2927	0.510601	0.292263	0.0524158	0.112727	0.135119	0.214469	0.423419	0.105496	0.137585	0.613451	0.105256	0.0565971	0.184805	0.208312	0.418496	0.20507	0.379597	0.0925926	0.472494	-0.0849176	0.234921	0.153874	0.0153846
632		0.383443	0.18334	0.0856698	0.0965238	-0.0535787	0.165612	0.279303	0.272593	0.159641	0.0538167	0.0817204	0.458054	0.0622261	0.120521	0.131811	0.198273	0.418865	0.689358	0.308132	0.0821693	0.212232	0.119259	0.480259	0.121272	1.22371	0.54971	0.305701	0.0559811	0.107514	0.064352	0.207352	0.442011	0.0296412	0.153975	0.662228	0.11675	0.0731878	0.17475	0.178969	0.387765	0.183715	0.341788	0.111191	0.487694	0.0498594	0.250711	0.236241	0.0727637
633		0.395332	0.211509	0.109688	0.131775	0.0121798	0.158785	0.243173	0.291102	0.158303	0.044689	0.134622	0.448736	0.0754967	0.111319	0.164246	0.16518	0.479908	0.616864	0.290958	0.0611735	0.190258	0.12105	0.521256	0.11174	1.17202	0.522829	0.273518	0.0656761	0.0879559	0.0737286	0.241653	0.39659	0.0839646	0.145966	0.705339	0.108448	0.12313	0.174457	0.19218	0.38843	0.176836	0.341448	0.105244	0.485985	0.0841415	0.245435	0.214636	0.0640295
634		0.382159	0.1777	0.111919	0.134486	-0.0707819	0.179616	0.215104	0.218601	0.160166	0.0452882	0.0971555	0.412173	0.085031	0.212006	0.128683	0.156221	0.362599	0.683462	0.354436	0.0819257	0.240461	0.136495	0.448773	0.112899	1.16292	0.566243	0.320079	0.0717026	0.0850673	0.119084	0.199871	0.419946	0.0787917	0.144004	0.676998	0.112338	0.0835416	0.182164	0.186754	0.362205	0.168635	0.419837	0.0420228	0.449604	-0.087045	0.226114	0.194424	0.046953
635		0.337955	0.162333	0.0820573	0.110228	-0.0333333	0.17431	0.23797	0.238849	0.119617	0.083276	0.115095	0.417255	0.0737595	0.15283	0.159074	0.176506	0.382236	0.647082	0.388415	0.0465799	0.245985	0.0786699	0.442718	0.116748	1.17199	0.515957	0.260422	0.0766944	0.0702934	-0.135458	0.263604	0.440374	0.062401	0.14057	0.704099	0.0917377	0.0751404	0.181098	0.211505	0.428235	0.235257	0.406522	0.0483005	0.471945	0.0482365	0.194272	0.198096	0.0703568
636		0.357949	0.201236	0.0948789	0.139838	-0.111111	0.161434	0.314159	0.283496	0.115268	0.0480271	0.158545	0.318021	0.0147124	0.158192	0.180687	0.146451	0.362784	0.605964	0.341134	0.0410959	0.234443	0.105327	0.493067	0.0890976	1.33783	0.583408	0.306583	0.0482391	0.112791	0.107936	0.223226	0.417866	0.0660821	0.150351	0.681686	0.138289	0.0624891	0.162057	0.198105	0.401114	0.176275	0.398642	0.0681572	0.476899	0.0150728	0.195775	0.223591	0.0106762
637		0.38256	0.216789	0.120482	0.124746	-0.0184805	0.166645	0.24793	0.208918	0.0958068	0.014966	0.0942712	0.362533	0.0594452	0.119886	0.175065	0.195619	0.439891	0.707317	0.317688	0.0689511	0.221826	0.097194	0.533641	0.0908579	1.24592	0.552491	0.266711	0.0885555	0.093617	-0.159261	0.256248	0.380163	0.0619638	0.15197	0.627922	0.147483	0.0722009	0.205353	0.204742	0.387486	0.20292	0.356094	0.0278079	0.466692	0.0526039	0.202358	0.186944	0.0404778
638		0.426892	0.203463	0.172303	0.133076	-0.00661157	0.193681	0.259227	0.265693	0.118577	-0.00135135	0.141919	0.358021	0.00350263	0.179245	0.162894	0.172519	0.341051	0.712076	0.320905	0.0639004	0.201726	0.119077	0.494364	0.152186	1.21048	0.556441	0.285501	0.043911	0.114268	0.131153	0.222258	0.39475	0.123537	0.176247	0.726238	0.177994	0.131741	0.176471	0.200884	0.376379	0.166318	0.369524	0.0884699	0.455305	0.0486001	0.226048	0.248507	0.0595238
639		0.355088	0.193037	0.165444	0.106796	-0.0751037	0.182878	0.31297	0.259893	0.155243	0.0553657	0.094326	0.383237	0.0116129	0.121156	0.145293	0.206541	0.351303	0.684211	0.333631	0.0519263	0.231108	0.100616	0.44316	0.0588563	1.36413	0.577132	0.253981	0.0188457	0.0975758	0.12561	0.175349	0.399901	0.0618067	0.151093	0.730808	0.138421	0.119756	0.199373	0.215613	0.397978	0.193609	0.354186	0.0848198	0.429659	0.0630631	0.215309	0.242413	0.0771779
640		0.396266	0.192084	0.154459	0.123237	-0.0696123	0.186379	0.270733	0.229592	0.11196	0.0909505	0.0822762	0.303155	0.0558952	0.125	0.151584	0.151149	0.42883	0.719021	0.362226	0.0422064	0.209486	0.0762332	0.447239	0.085569	1.25536	0.545171	0.257394	0.0801762	0.118253	-0.127325	0.206553	0.372618	0.0801282	0.143468	0.663932	0.136517	0.049676	0.166839	0.207534	0.424568	0.179138	0.391164	0.0642729	0.408354	0.0437746	0.238434	0.215553	0.00801068
641		0.391702	0.212284	0.198209	0.129507	-0.0352844	0.221973	0.285214	0.173285	0.132347	0.116978	0.0793991	0.322565	0.0960401	0.179536	0.187879	0.190037	0.303809	0.754508	0.381835	-0.00246914	0.195104	0.0864909	0.475293	0.131481	1.29905	0.545863	0.264701	0.108448	0.158612	-0.132293	0.208028	0.43645	0.069107	0.131863	0.736167	0.164813	0.0861702	0.166144	0.186646	0.421089	0.146705	0.379466	0.0658554	0.494548	-0.0231349	0.268932	0.198668	0.017438
642		0.437722	0.096024	0.147423	0.0663562	-0.0502746	0.206038	0.286414	0.187795	0.141551	0.0718404	0.100366	0.338069	0.0897778	0.143667	0.198485	0.218204	0.378933	0.739822	0.349409	0.0501053	0.188937	0.133768	0.394703	0.0978261	1.13796	0.627165	0.248013	0.0154025	0.132858	0.0625927	0.184169	0.407631	0.0660709	0.12336	0.642763	0.149876	0.123008	0.141879	0.15504	0.360246	0.155731	0.353301	0.0858182	0.485164	0.0390707	0.296528	0.201948	0.00595238
643		0.408769	0.220849	0.159303	0.131868	-0.00935374	0.244291	0.348525	0.184759	0.116484	0.106924	0.102351	0.338127	0.0732369	0.213146	0.204856	0.136919	0.354402	0.689171	0.324966	0.00965981	0.258798	0.132184	0.427093	0.10182	1.39103	0.549729	0.234464	0.0838022	0.0860479	0.0672783	0.141862	0.366766	0.068343	0.139729	0.632979	0.163196	0.147752	0.162815	0.20462	0.410149	0.184638	0.364583	0.0600503	0.480439	0.0355731	0.300311	0.15176	0.0365449
644		0.369589	0.23802	0.212171	0.131811	-0.034797	0.240947	0.34243	0.135096	0.0400946	0.187471	0.0826416	0.315042	0.0475352	0.15007	0.172466	0.16682	0.323021	0.71504	0.389015	-0.00413565	0.22402	0.0841806	0.414762	0.130009	1.33198	0.546119	0.24085	0.0587889	0.129874	-0.116009	0.220721	0.378452	0.0706487	0.112269	0.640808	0.0924322	0.180456	0.152542	0.188682	0.341127	0.152549	0.405352	0.0615051	0.480321	0.0392365	0.330306	0.178773	-0.0166113
645		0.425018	0.132061	0.215638	0.113772	-0.0119785	0.241334	0.308663	0.112364	0.0930326	0.177067	0.0382166	0.324129	0.0901713	0.146654	0.203759	0.186211	0.333333	0.715539	0.285391	0.0244712	0.25346	0.137705	0.385976	0.0640621	1.31453	0.530083	0.276206	0.0897923	0.0993827	0.11883	0.216999	0.421891	0.0336294	0.147611	0.693953	0.152931	0.177356	0.160209	0.211591	0.366305	0.136924	0.309371	0.0123726	0.488337	-0.011864	0.277595	0.219328	0.027833
646		0.313167	0.20062	0.134661	0.0949025	-0.0334888	0.265586	0.403617	0.163451	0.115536	0.157629	0.0968203	0.340102	0.0808889	0.17852	0.138113	0.162112	0.349134	0.806452	0.312389	-0.0218197	0.191459	0.107071	0.395712	-0.0085034	1.34182	0.525239	0.247066	0.0366617	0.113338	0.105441	0.234951	0.432718	0.0209703	0.0972486	0.697551	0.151408	0.158276	0.198312	0.201912	0.393427	0.140233	0.331854	0.0936357	0.438433	0.0379747	0.264254	0.194434	0.0500677
647		0.308522	0.171395	0.222404	0.0986428	-0.0238793	0.274334	0.376	0.17917	0.0827353	0.148275	0.0936599	0.344618	0.0267857	0.110692	0.198633	0.159574	0.29256	0.818146	0.376296	0.0125945	0.186758	0.052505	0.42525	0.0872027	1.32977	0.482311	0.260329	0.0185615	0.107352	0.0396129	0.220052	0.437701	0.0524309	0.151573	0.568459	0.166843	0.156171	0.155136	0.206903	0.383746	0.163877	0.375692	0.0462659	0.448033	-0.00875099	0.319598	0.191187	0.0759322
648		0.393089	0.200155	0.191595	0.111867	0.0141196	0.263609	0.30852	0.16419	0.0707617	0.210843	0.105531	0.316439	-0.0330722	0.170662	0.168128	0.182603	0.285714	0.862551	0.344424	0.0153718	0.202947	0.126205	0.362488	0.0528736	1.37095	0.479465	0.254455	0.110912	0.121015	0.117647	0.247531	0.500385	0.0286614	0.114375	0.639257	0.154171	0.180973	0.172523	0.208872	0.414485	0.171411	0.379445	0.0638767	0.496281	0.0293728	0.260472	0.231181	0.0181208
649		0.390642	0.166342	0.208065	0.163668	-0.0535188	0.27942	0.328883	0.200147	0.0922499	0.180623	0.0918185	0.341789	-0.080895	0.157993	0.146305	0.126437	0.312388	0.816276	0.304075	0.0505476	0.266716	0.0806386	0.352362	0.0331998	1.19069	0.474023	0.261569	0.0861401	0.0898021	0.0655586	0.256784	0.395599	0.0390352	0.13306	0.688	0.162777	0.146249	0.169782	0.190741	0.365854	0.120033	0.35687	0.0651146	0.434943	0.0353066	0.244012	0.186365	0.0173057
650		0.440635	0.187833	0.236379	0.165384	-0.00211864	0.325781	0.356189	0.209081	0.0918728	0.212547	0.163916	0.33355	0.0311388	0.137998	0.198482	0.164923	0.333642	0.970161	0.306104	0.0145773	0.190856	0.092257	0.431796	0.070632	1.24538	0.44313	0.270899	0.110033	0.0602483	0.0641417	0.241536	0.401793	0.0604826	0.0850807	0.656766	0.165886	0.160934	0.14316	0.212995	0.364373	0.209293	0.36825	0.0694293	0.451373	0.0152873	0.225472	0.239847	0.0210312
651		0.389794	0.122916	0.251858	0.106882	0.00703934	0.313602	0.347443	0.167509	0.0890824	0.220268	0.166667	0.324369	0.10852	0.152851	0.156109	0.168175	0.316193	0.886056	0.29927	0.0469345	0.261596	0.100985	0.461437	0.097511	1.22766	0.487391	0.299849	0.0310304	0.0880304	0.101395	0.239264	0.455879	0.0383648	0.145398	0.637278	0.181009	0.197907	0.1082	0.166667	0.364673	0.144139	0.396753	0.10509	0.432876	-0.0121564	0.27791	0.21219	0.0253464
652		0.334517	0.223346	0.187399	0.145816	-0.0659432	0.299634	0.33304	0.181949	0.0592176	0.243243	0.19067	0.301424	0.0123457	0.184866	0.135644	0.158222	0.314673	0.897007	0.320478	0.0095317	0.201042	0.0709046	0.414379	0.1178	1.25045	0.381039	0.297243	0.117221	0.105085	0.0665032	0.24757	0.433452	0.061018	0.194001	0.64257	0.205155	0.172227	0.175898	0.176491	0.350427	0.0727492	0.382161	0.0437018	0.505313	0.041958	0.31172	0.22218	0.0401875
653		0.34621	0.169278	0.181967	0.0925957	0.0452049	0.332637	0.370236	0.189329	0.090739	0.213415	0.197786	0.31476	0.038565	0.173687	0.136225	0.127885	0.348513	0.899258	0.334564	0.0442404	0.216266	0.136594	0.394695	0.0688468	1.28389	0.429484	0.241839	0.104575	0.0882171	0.132403	0.223269	0.416092	0.121154	0.153715	0.667004	0.19213	0.200811	0.15296	0.141336	0.379702	0.115832	0.368455	0.0617647	0.417311	0.0489247	0.244879	0.20226	0.0310391
654		0.405849	0.160673	0.210227	0.13045	-0.030743	0.340665	0.34672	0.196513	0.103875	0.241057	0.241509	0.297289	0.0629814	0.101272	0.195103	0.126856	0.314494	1.0044	0.359411	0.00761421	0.214679	0.0883074	0.509546	0.0350373	1.26166	0.448683	0.271349	0.0894069	0.112562	0.0924838	0.251984	0.438264	0.0595731	0.162791	0.648366	0.186535	0.18469	0.165167	0.174724	0.350788	0.107624	0.390132	0.0834866	0.397334	0.0462596	0.294839	0.212326	0.0430917
655		0.384615	0.185875	0.232975	0.0986631	-0.0374468	0.352201	0.381737	0.171754	0.10104	0.208489	0.237029	0.317566	0.0586114	0.184862	0.132798	0.144272	0.346865	0.988737	0.293424	0.0172197	0.243203	0.0793259	0.464087	0.0571019	1.26367	0.409716	0.309804	0.119501	0.111317	0.0646736	0.241086	0.447415	0.0442978	0.156591	0.719892	0.167187	0.211485	0.11949	0.204487	0.318763	0.148231	0.372611	0.053407	0.476228	0.029246	0.26598	0.237486	0.0590231
656		0.364413	0.152672	0.196479	0.115352	-0.0448393	0.367392	0.371761	0.219243	0.13172	0.273115	0.191204	0.289578	-0.0202247	0.149166	0.142857	0.0996217	0.340767	0.90748	0.382299	-0.00337268	0.265336	0.130982	0.58459	0.0726129	1.19627	0.440841	0.251285	0.131894	0.105493	0.0873016	0.254723	0.407463	0.067986	0.15	0.663237	0.172248	0.222058	0.106428	0.190384	0.367136	0.122495	0.371131	0.0541945	0.421529	0.0113247	0.287199	0.217457	0.06468
657		0.364956	0.14688	0.207425	0.0477124	0.0353041	0.392596	0.389088	0.217486	0.0973357	0.305073	0.157781	0.247106	0.0454545	0.16021	0.2017	0.0864814	0.336107	0.995171	0.316917	-0.0221665	0.236417	0.127686	0.592693	0.0628768	1.21448	0.511296	0.277881	0.0889282	0.149704	0.114561	0.236953	0.448555	0.0515267	0.1463	0.650017	0.155641	0.205474	0.182329	0.203232	0.339015	0.155147	0.345691	0.0840429	0.484472	0.0239617	0.284724	0.252502	0.0396745
658		0.326991	0.202517	0.165473	0.09839	-0.0553227	0.409984	0.317418	0.213417	0.147208	0.278502	0.232804	0.259881	-0.0703229	0.119231	0.169254	0.126646	0.417931	0.881943	0.333636	0.0203735	0.211185	0.103682	0.583194	0.0963821	1.27636	0.453297	0.28676	0.10357	0.118772	0.128519	0.26647	0.489729	0.066878	0.165209	0.640082	0.0122752	0.257907	0.161551	0.195378	0.396544	0.168712	0.421417	0.0617916	0.46522	0.0288462	0.287521	0.199092	0.0714767
659		0.36081	0.187964	0.215734	0.0782664	-0.0479042	0.438601	0.416931	0.243022	0.145264	0.270494	0.207849	0.228724	-0.00849352	0.158454	0.18635	0.120251	0.356239	0.964478	0.339075	0.0151261	0.231451	0.0203583	0.55939	0.0210347	1.3789	0.470235	0.252602	0.123508	0.161512	0.112716	0.29	0.497031	0.05344	0.164814	0.667004	0.0771487	0.277882	0.140027	0.187065	0.353976	0.152893	0.42314	0.108977	0.4828	0.0165157	0.270884	0.188341	0.0915301
660		0.252518	0.243157	0.176375	0.0406737	0.0059676	0.43659	0.371959	0.248712	0.124933	0.293308	0.168556	0.236709	0.02408	0.149786	0.186712	0.160549	0.291836	0.945057	0.340993	-0.00510638	0.227119	0.125209	0.514691	0.0332394	1.19179	0.465032	0.250723	0.114929	0.105014	0.0966348	0.268854	0.479339	0.0629416	0.163015	0.605022	0.0577649	0.180892	0.141738	0.173989	0.385018	0.167015	0.384768	0.0562865	0.488627	-0.00293568	0.22289	0.259259	-0.00168862
661		0.353216	0.235294	0.24918	0.0885026	-0.00433651	0.444286	0.387973	0.240497	0.180481	0.332862	0.134295	0.209133	0.0397471	0.126719	0.184392	0.190536	0.268789	0.869784	0.324163	0.0413294	0.184742	0.104666	0.572733	0.0566255	1.39814	0.482353	0.275556	0.0719574	0.0899536	0.078364	0.218482	0.423008	0.0700098	0.101092	0.69331	0.121434	0.350331	0.207824	0.174164	0.347959	0.128754	0.395867	0.064695	0.475694	-0.00530786	0.268999	0.175762	0.0620075
662		0.35539	0.245876	0.250409	0.0718232	0.0620929	0.449355	0.329449	0.123913	0.221699	0.317405	0.130246	0.21057	0.0466606	0.157544	0.197989	0.093512	0.305991	0.856782	0.36092	-0.010395	0.203869	0.105616	0.513425	0.0407868	1.15183	0.526682	0.247552	0.0848972	0.103064	0.0696242	0.271676	0.475947	0.0970029	0.16855	0.635012	0.0548449	0.31076	0.131286	0.171021	0.382179	0.129099	0.333552	0.0631424	0.486031	0.0464112	0.323032	0.255418	0.0228903
663		0.349576	0.160763	0.244153	0.101671	-0.013805	0.439569	0.374943	0.197679	0.234196	0.281572	0.173671	0.229721	0.0273275	0.203171	0.20982	0.0865266	0.294224	0.811422	0.331791	0.00294489	0.204927	0.104366	0.609002	0.040253	1.1877	0.52186	0.255774	0.136665	0.121484	0.0898981	0.203801	0.475688	0.0932121	0.142511	0.676511	0.046515	0.316372	0.131495	0.207086	0.388063	0.102507	0.43228	0.0848462	0.480913	-0.0256273	0.298373	0.246783	0.0540076
664		0.325899	0.19171	0.214139	0.125255	-0.0207972	0.427468	0.390511	0.191095	0.237055	0.279555	0.139166	0.226267	0.0462243	0.131148	0.226334	0.116493	0.303913	0.885282	0.301238	0.0316857	0.214497	0.131237	0.552209	0.0204788	1.23373	0.533552	0.299452	0.157143	0.13373	0.10559	0.24395	0.48549	0.0817069	0.125306	0.676955	0.0116652	0.333333	0.160858	0.20334	0.37217	0.142382	0.371917	0.0597846	0.514178	0.0546344	0.283019	0.206217	0.0413793
665		0.425154	0.212574	0.25684	0.124863	-0.0133448	0.460742	0.340531	0.219764	0.265009	0.318817	0.168161	0.209021	0.0199166	0.197279	0.167878	0.103045	0.315323	0.913009	0.381938	0.0601892	0.25757	0.0494483	0.548862	0.0787631	1.23367	0.497445	0.258015	0.212708	0.135965	0.131244	0.219301	0.465715	0.0721785	0.141475	0.659005	0.0398944	0.321315	0.13718	0.217018	0.351326	0.118489	0.376667	0.0573013	0.461995	0.0635651	0.258278	0.217723	0.0405546
666		0.392768	0.19578	0.235818	0.10078	-0.0172488	0.440278	0.416364	0.156635	0.2792	0.344713	0.137791	0.231001	0.0750115	0.165217	0.181213	0.105424	0.329176	0.956809	0.285266	-0.0147368	0.21267	0.10396	0.559815	0.0529311	1.27682	0.504132	0.236481	0.162138	0.121501	0.0933169	0.222482	0.498848	0.0679987	0.10626	0.597544	0.0146974	0.311626	0.148707	0.216761	0.363827	0.155914	0.380826	0.0586916	0.441825	-0.00346021	0.341137	0.212598	0.0760681
667		0.376661	0.216025	0.240223	0.113519	0.0169779	0.437548	0.328146	0.160819	0.291809	0.307674	0.136147	0.24584	0.0451025	0.162542	0.152099	0.118644	0.350685	0.902715	0.347746	0.0538922	0.173996	0.0914504	0.533915	0.0635198	1.30311	0.531149	0.226409	0.190635	0.136948	0.0878635	0.239932	0.503498	0.0681668	0.159892	0.656752	0.0347558	0.348968	0.156173	0.189869	0.378132	0.117919	0.384051	0.0690423	0.528275	0.0580856	0.336569	0.204598	0.0561488
668		0.385062	0.170751	0.208998	0.0651034	0.00985011	0.505315	0.375964	0.199102	0.31757	0.297757	0.105224	0.232306	0.0450368	0.153032	0.208317	0.121079	0.326316	0.922666	0.438001	-0.0220152	0.219955	0.0970954	0.565807	0.0658125	1.35205	0.462238	0.266599	0.216657	0.146357	0.136247	0.230512	0.443038	0.0720751	0.162342	0.60573	0.0599092	0.287361	0.167217	0.191677	0.317702	0.146011	0.391071	0.0368167	0.483638	0.0259918	0.287166	0.217754	0.04494
669		0.373875	0.174971	0.291266	0.122845	-0.0620326	0.533455	0.387958	0.173333	0.32959	0.346492	0.0850202	0.235392	0.0376838	0.122537	0.181296	0.108582	0.322157	0.953196	0.337042	-0.063472	0.208191	0.119593	0.586994	0.0815728	1.28783	0.515152	0.239441	0.195932	0.0870382	0.0991629	0.199336	0.478104	0.0452294	0.152435	0.676684	0.103057	0.252081	0.142475	0.201423	0.385982	0.13112	0.385842	0.0261438	0.461109	-0.017199	0.269507	0.243492	0.0521978
670		0.389806	0.164075	0.229005	0.135771	0.0121845	0.476963	0.390752	0.224036	0.38255	0.355402	0.118855	0.285196	-0.0203528	0.160853	0.1894	0.157795	0.240367	0.942706	0.327977	-0.0127226	0.220314	0.144071	0.518858	0.022171	1.31854	0.579383	0.27524	0.252101	0.079602	0.0977066	0.260311	0.547877	0.0661861	0.199303	0.612551	0.0613397	0.229232	0.193477	0.210687	0.357126	0.102762	0.430423	0.0733877	0.448728	0.0580787	0.237822	0.203246	0.113853
671		0.351831	0.229804	0.257919	0.144808	-0.0287924	0.510029	0.436389	0.21539	0.366636	0.334255	0.0927759	0.321135	0.00548446	0.128329	0.164075	0.102323	0.366465	0.886035	0.307974	0.0156581	0.256167	0.0668896	0.58545	-0.00371535	1.31206	0.47688	0.259751	0.254287	0.122397	0.0954774	0.193911	0.451226	0.0637463	0.151083	0.645424	0.112849	0.18597	0.165887	0.190323	0.426516	0.111065	0.381097	0.0761194	0.476323	0.0429752	0.241147	0.233731	0.0409438
672		0.359392	0.174355	0.232673	0.132587	-0.0170213	0.500789	0.384686	0.180037	0.413895	0.357464	-0.00786838	0.276511	-0.0130689	0.179287	0.1772	0.123533	0.29537	0.986791	0.301587	-0.0200256	0.192264	0.088672	0.562842	0.0276339	1.21692	0.542804	0.297646	0.271349	0.122552	0.135582	0.207509	0.462405	0.0683188	0.147355	0.661335	0.129387	0.180495	0.198349	0.191234	0.341024	0.134607	0.394495	0.0823618	0.488252	0.0704615	0.222912	0.250772	0.0574313
673		0.406376	0.167785	0.252059	0.121504	-0.110437	0.462207	0.371324	0.188037	0.420464	0.277778	0.0617916	0.31153	0.0808789	0.18439	0.193762	0.135221	0.366853	0.860841	0.333333	0.0229008	0.224073	0.074565	0.613011	0.00709639	1.26099	0.425636	0.295978	0.316808	0.139654	-0.107468	0.187395	0.523104	0.0275591	0.177783	0.684211	0.0767204	0.195212	0.1619	0.204258	0.370048	0.12301	0.328254	0.0539941	0.430654	0.0141074	0.197596	0.192337	0.0788091
674		0.260978	0.170693	0.266942	0.126989	-0.0715517	0.427592	0.427277	0.172107	0.469476	0.282123	-0.00253715	0.314484	0.00273224	0.134474	0.213923	0.0875751	0.256458	0.806916	0.36	0.0628667	0.235428	0.0927402	0.590345	0.0728745	1.19267	0.43662	0.266793	0.360711	0.162179	0.0545914	0.231139	0.560654	0.0539556	0.156814	0.709443	0.149963	0.162406	0.149645	0.170688	0.399054	0.126808	0.428669	0.0378338	0.485371	0.0151307	0.210104	0.216821	0.0532915
675		0.404052	0.16917	0.277508	0.102822	-0.0288172	0.353039	0.378815	0.21486	0.487923	0.273188	0.0636872	0.343145	0.0409195	0.136077	0.197954	0.144823	0.315232	0.774181	0.343633	0.0741064	0.229652	0.0700042	0.62588	0.060446	1.22687	0.297738	0.287364	0.369946	0.150113	0.0902756	0.235556	0.408656	0.0435071	0.134433	0.597152	0.111799	0.165803	0.137865	0.213292	0.448827	0.192022	0.44055	0.0783652	0.451212	0.0179348	0.171737	0.229658	0.0444368
676		0.41129	0.146067	0.240361	0.105526	-0.00344234	0.386528	0.375912	0.162514	0.480256	0.277701	0.0640322	0.361177	0.0414579	0.115851	0.159612	0.0958046	0.317766	0.692689	0.315789	0.031651	0.211278	0.0881988	0.580424	0.0582382	1.24015	0.334262	0.294483	0.346667	0.128467	0.108333	0.195792	0.488975	0.0507365	0.147947	0.59268	0.101893	0.170589	0.145051	0.234855	0.370531	0.105561	0.412672	0.0532588	0.492483	0.0195865	0.188241	0.1835	0.070194
677		0.420015	0.11451	0.262342	0.0393625	-0.0659294	0.318057	0.348457	0.135336	0.535477	0.260615	0.0433824	0.378946	-0.00731261	0.142145	0.241657	0.136219	0.322049	0.70771	0.32806	0.0572873	0.211826	0.0815126	0.519013	0.0769684	1.25445	0.404638	0.251351	0.283465	0.111957	0.0782828	0.1773	0.435672	0.111111	0.192547	0.592391	0.133333	0.126781	0.134605	0.188426	0.381077	0.145615	0.386024	0.026178	0.513743	0.0348066	0.164115	0.189001	0.0268199
678		0.347935	0.182898	0.260263	0.108581	0.0123247	0.344684	0.386801	0.20256	0.498378	0.229345	0.0660273	0.289695	0.0645463	0.131579	0.162407	0.0987421	0.270748	0.627199	0.376008	0.106989	0.215805	0.0889077	0.681849	0.0437828	1.30483	0.34169	0.286653	0.25383	0.108948	0.109624	0.232192	0.459334	0.0764142	0.163205	0.63205	0.114286	0.171444	0.173769	0.199643	0.42009	0.15738	0.386371	0.0550768	0.515188	0.030436	0.244206	0.208758	0.0202232
679		0.347668	0.15826	0.273546	0.108034	-0.0492653	0.319026	0.375279	0.138868	0.497768	0.264568	0.0712188	0.316852	0.0193906	0.188119	0.15114	0.163085	0.305493	0.617693	0.347968	-0.00721868	0.259855	0.0643421	0.617736	0.0340647	1.22721	0.272981	0.253338	0.304807	0.155785	0.0873293	0.249659	0.516688	0.0640558	0.152953	0.682138	0.156479	0.194341	0.119739	0.171133	0.419628	0.10401	0.382895	0.0626888	0.406293	0.0461709	0.17971	0.225806	0.0708495
680		0.400298	0.11537	0.181743	0.0957805	-0.0155575	0.331868	0.438776	0.175982	0.494955	0.277712	0.0322347	0.336157	0.0568342	0.150522	0.193829	0.167574	0.309931	0.586023	0.340856	0.0364026	0.195799	0.16373	0.511067	0.0419478	1.2683	0.289388	0.286935	0.282067	0.114994	0.111182	0.186498	0.451963	0.0709127	0.167869	0.698153	0.196488	0.206981	0.144426	0.19418	0.402978	0.173766	0.364738	0.0543682	0.462226	0.0380585	0.192101	0.2063	0.0558875
681		0.233542	0.16758	0.282832	0.0740623	0.0198675	0.370346	0.403829	0.148052	0.481025	0.335369	0.0692782	0.327802	0.0804277	0.150953	0.192492	0.131184	0.314181	0.533219	0.25	0.0617075	0.268719	0.0760185	0.465822	0.0946108	1.2947	0.258065	0.26855	0.255201	0.148433	0.0546258	0.264525	0.492553	0.074884	0.18988	0.676626	0.169554	0.211638	0.18337	0.214922	0.390684	0.149736	0.380405	0.0483019	0.415574	0.041876	0.178529	0.208443	0.0497866
682		0.404474	0.205308	0.258833	0.0591763	0.000427899	0.37593	0.416934	0.204622	0.456687	0.333958	0.09538	0.276043	0.0525822	0.115027	0.170561	0.125514	0.345133	0.56037	0.291115	0.149695	0.228571	0.0704107	0.516805	0.0376203	1.30507	0.272222	0.236227	0.312538	0.145408	0.106658	0.199727	0.446217	0.0744294	0.178862	0.618812	0.177129	0.185811	0.174186	0.207348	0.370233	0.140299	0.365174	0.0340993	0.431062	0.0259209	0.208582	0.235659	0.0806452
683		0.39722	0.172332	0.276271	0.0687661	-0.13308	0.385265	0.380628	0.18977	0.428686	0.341509	0.107196	0.29294	0.0189873	0.207831	0.113186	0.180909	0.383326	0.530374	0.305283	0.07298	0.252214	0.0394626	0.501005	0.038473	1.26147	0.304186	0.284185	0.340426	0.0901043	0.138672	0.208081	0.42044	0.0682338	0.185557	0.684995	0.141319	0.203596	0.203243	0.208942	0.436142	0.148782	0.421679	0.0636056	0.508699	0.00714286	0.201885	0.216301	0.0386894
684		0.367089	0.158774	0.228548	-0.000640615	-0.0681337	0.431803	0.436581	0.1483	0.413043	0.418021	0.112199	0.347469	0.0401094	0.160237	0.143862	0.193218	0.320789	0.52721	0.339015	0.10052	0.227549	0.127104	0.540013	0.0816751	1.27675	0.29702	0.291272	0.369512	0.151438	0.0821349	0.215633	0.435306	0.0484349	0.220641	0.666318	0.14315	0.218944	0.160556	0.238717	0.457323	0.12908	0.40142	0.0489354	0.425635	0.0386954	0.193362	0.185725	0.0633628
685		0.418949	0.182665	0.287137	0.0178658	0.000859107	0.385394	0.439703	0.149723	0.409583	0.411711	0.0864648	0.291999	0.0563771	0.10389	0.167263	0.175031	0.343173	0.56488	0.342243	0.099395	0.204366	0.129154	0.497491	0.0494048	1.27429	0.346648	0.281395	0.378476	0.157129	0.113165	0.21592	0.413236	0.086444	0.223191	0.611092	0.153647	0.212437	0.139483	0.166963	0.387863	0.132316	0.396366	0.083871	0.510794	0.0412172	0.15223	0.197545	0.0696517
686		0.457475	0.149902	0.244035	0.0455755	-0.00602929	0.381374	0.428313	0.147004	0.344993	0.445531	0.138767	0.333911	0.042735	0.14131	0.208599	0.156875	0.314892	0.510481	0.294172	0.124726	0.231773	0.110731	0.51989	0.0171903	1.39732	0.369009	0.285486	0.363773	0.139632	0.0902666	0.176471	0.498147	0.0944753	0.164863	0.627519	0.172967	0.193969	0.174719	0.248619	0.401701	0.115889	0.384977	0.0267219	0.478084	0.0489237	0.16687	0.169374	0.0984308
687		0.352812	0.177451	0.3496	0.0705339	-0.0348988	0.447008	0.369913	0.0778267	0.399756	0.481619	0.125509	0.282244	0.0230371	0.203835	0.187673	0.184576	0.337322	0.542913	0.305724	0.054561	0.205793	0.114671	0.560827	0.0829643	1.1542	0.359852	0.263322	0.396567	0.204574	0.068712	0.262334	0.427479	0.0697368	0.17577	0.590079	0.171369	0.17401	0.158308	0.187735	0.386218	0.143407	0.42125	0.0735736	0.450816	0.0620458	0.149343	0.219875	0.0847818
688		0.338208	0.150943	0.257835	0.0510021	-0.0199203	0.477583	0.479592	0.134328	0.388836	0.503042	0.127273	0.312479	0.103933	0.128828	0.204618	0.228767	0.366934	0.598917	0.269631	0.076723	0.234333	0.138211	0.448253	0.00934034	1.30243	0.386704	0.265525	0.386826	0.16129	0.138564	0.248304	0.415416	0.0884354	0.191478	0.71682	0.155289	0.101929	0.147909	0.240094	0.430632	0.107335	0.374491	0.0718065	0.501756	0.000554939	0.223932	0.19278	0.0539683
689		0.414707	0.187525	0.239711	0.054328	-0.0252393	0.495021	0.401826	0.124169	0.380125	0.535266	0.162551	0.303971	0.0316869	0.157214	0.187251	0.197076	0.325181	0.523231	0.233256	0.117133	0.218573	0.137138	0.593059	0.0563921	1.23856	0.357176	0.274619	0.384891	0.193559	0.099272	0.221769	0.416366	0.119683	0.180527	0.640465	0.113767	0.148788	0.149233	0.199344	0.376303	0.114292	0.453425	0.0365624	0.443655	-0.0114111	0.178258	0.243515	0.0894193
690		0.350504	0.136364	0.245738	0.0626667	0.0170358	0.444082	0.381785	0.138235	0.38769	0.547358	0.171606	0.262995	0.0452636	0.137642	0.168317	0.234704	0.340982	0.551718	0.354008	0.131878	0.173504	0.0638831	0.532616	0.043065	1.34172	0.359441	0.260333	0.391957	0.217336	0.085565	0.267925	0.400737	0.0682863	0.21175	0.660695	0.0820559	0.158419	0.131073	0.202403	0.392746	0.127537	0.432702	0.0536326	0.516787	-0.0247525	0.202501	0.23124	0.0602663
691		0.394727	0.172386	0.234267	0.0682313	-0.0225989	0.414331	0.435038	0.131589	0.399972	0.472023	0.20932	0.246446	0.0374532	0.147426	0.137408	0.202175	0.343242	0.533977	0.332081	0.086409	0.210567	0.0903691	0.527778	0.0176471	1.18843	0.38245	0.232858	0.452275	0.18849	-0.137603	0.219201	0.432002	0.0835831	0.19719	0.645127	0.127604	0.167768	0.117894	0.267894	0.448925	0.130285	0.392967	0.06748	0.499062	0.0572315	0.158478	0.196653	0.058906
692		0.347523	0.157895	0.212625	0.0876607	0	0.407681	0.328454	0.108336	0.386216	0.529097	0.156627	0.256313	0.0500945	0.135162	0.189082	0.185441	0.356948	0.533992	0.387238	0.0903562	0.220131	0.104428	0.524873	0.0117509	1.28197	0.427117	0.226201	0.446593	0.242718	0.134747	0.236978	0.493122	0.0755757	0.166919	0.690759	0.0819123	0.165903	0.164442	0.238519	0.354762	0.0685982	0.408066	0.0781487	0.442158	0.0348451	0.122248	0.176425	0.0870488
693		0.378519	0.156879	0.22935	0.0811901	-0.025641	0.382214	0.449221	0.105107	0.392857	0.44728	0.219858	0.28392	0.0632794	0.154234	0.19325	0.18746	0.33485	0.496972	0.334603	0.117496	0.207763	0.0769231	0.489843	0.0191045	1.18909	0.458235	0.322718	0.392174	0.243367	0.12	0.239078	0.467536	0.0974659	0.159566	0.672426	0.0869697	0.171895	0.154786	0.179226	0.403062	0.116771	0.428571	0.0316915	0.463276	0.0414903	0.126331	0.200312	0.0633903
694		0.334082	0.0996047	0.26251	0.0959866	-0.0458244	0.35717	0.382339	0.158872	0.359135	0.410645	0.222681	0.269098	0.0348399	0.114428	0.148734	0.193152	0.361781	0.494988	0.299339	0.118233	0.220068	0.153122	0.503508	0.050045	1.29661	0.394896	0.255513	0.460661	0.224054	0.137585	0.25438	0.422037	0.0818923	0.15441	0.638298	0.0559176	0.19429	0.154106	0.204258	0.375936	0.112886	0.399115	0.0616438	0.39447	0.0417607	0.163812	0.221102	0.0944484
695		0.396212	0.119808	0.154341	0.052667	0.181481	0.386513	0.403509	0.0760104	0.372345	0.459512	0.192111	0.301527	0.0329161	0.144428	0.176329	0.204273	0.364009	0.484094	0.341737	0.111498	0.248851	0.144454	0.540586	0.0505051	1.1567	0.393238	0.240928	0.451242	0.183172	0.145412	0.251293	0.506645	0.0387448	0.171537	0.65452	0.11744	0.231495	0.150043	0.211853	0.379717	0.0867957	0.399728	0.0910488	0.425558	0.0370787	0.0960505	0.213926	0.070743
696		0.33628	0.0713166	0.224832	0.0550862	-0.0703125	0.377578	0.331172	0.133482	0.346096	0.429057	0.228561	0.279503	0.0817084	0.106445	0.187845	0.186919	0.364178	0.514291	0.28891	0.0659199	0.20348	0.0945148	0.509296	0.040901	1.30286	0.348408	0.286696	0.438906	0.214355	0.100422	0.241331	0.446017	0.0862069	0.156663	0.657568	0.0789952	0.25974	0.147747	0.207142	0.370301	0.151937	0.400744	0.0272315	0.461363	0.0567832	0.136146	0.195763	0.0901876
697		0.417961	0.152828	0.236168	0.100303	0.21565	0.375948	0.365213	0.0895742	0.308349	0.414966	0.280822	0.251951	0.0534351	0.129225	0.184032	0.215534	0.35568	0.597807	0.416107	0.140741	0.237951	0.13251	0.536685	0.015854	1.24694	0.368666	0.264896	0.481913	0.16975	0.05984	0.244429	0.355287	0.0882256	0.133182	0.588838	0.0789393	0.274427	0.157507	0.193566	0.394083	0.125	0.378277	0.0552802	0.497107	0.0372671	0.150217	0.196078	0.0496654
698		0.415842	0.0972608	0.289374	0.0565466	-0.0122378	0.362594	0.382312	0.159639	0.272433	0.465133	0.296253	0.208184	0.134978	0.145445	0.220065	0.255904	0.345051	0.602979	0.291961	0.118974	0.197697	0.122898	0.549651	0.0268833	1.26099	0.424257	0.264168	0.352249	0.207154	0.091389	0.251818	0.403306	0.0998017	0.221031	0.608742	0.149142	0.367063	0.136818	0.167763	0.409496	0.12098	0.415257	0.073903	0.509755	0.00510783	0.0612436	0.199226	0.0517303
699		0.375876	0.116633	0.210375	0.0849585	0.210304	0.329166	0.341407	0.167994	0.266351	0.398934	0.232948	0.24386	0.0822306	0.144016	0.184304	0.244574	0.394199	0.52185	0.287749	0.136384	0.235747	0.0982067	0.544211	0.044253	1.26149	0.358508	0.218918	0.380653	0.206852	0.0981293	0.235537	0.510343	0.0734063	0.176016	0.648227	0.0745122	0.341468	0.163678	0.191788	0.357581	0.131935	0.426901	0.0283983	0.447314	0.0234244	0.148701	0.242308	0.0893617
700		0.333582	0.101415	0.197843	0.100678	-0.00954033	0.318701	0.358036	0.114138	0.223358	0.413886	0.201197	0.209078	0.0884161	0.148635	0.156722	0.228413	0.358002	0.527503	0.389233	0.129288	0.208858	0.123596	0.491322	0.0330203	1.21645	0.415827	0.26174	0.348494	0.190692	-0.121365	0.279159	0.427213	0.065353	0.205148	0.635584	0.0337113	0.355827	0.162208	0.166214	0.362173	0.113946	0.41403	0.0742424	0.505192	0.0345992	0.122278	0.216858	0.0984308
701		0.32216	0.109338	0.26505	0.0589795	0.262418	0.275152	0.349954	0.127859	0.227545	0.405576	0.253834	0.191753	0.0756935	0.157375	0.179242	0.200524	0.434343	0.495225	0.275418	0.118364	0.226401	0.116319	0.532183	0.0657815	1.2385	0.386944	0.265226	0.337335	0.182366	0.0950971	0.250952	0.491219	0.0534899	0.154987	0.66775	0.0601859	0.336527	0.190883	0.198803	0.396244	0.145698	0.443573	0.039298	0.471429	0.0660216	0.119036	0.240304	0.0758621
702		0.348001	0.121893	0.26503	0.112253	-0.0340502	0.278184	0.332084	0.115256	0.170219	0.331721	0.154484	0.210654	0.0770704	0.183198	0.2312	0.24653	0.391224	0.463743	0.321806	0.0815526	0.222818	0.136879	0.511425	0.0276539	1.35316	0.422137	0.264093	0.324452	0.20013	0.0880212	0.238095	0.514694	0.0976805	0.199073	0.603442	0.0583042	0.353268	0.196542	0.181953	0.339519	0.135958	0.394502	0.0372058	0.448673	0.0282776	0.11306	0.234499	0.0501792
703		0.337798	0.0771654	0.243963	0.104163	-0.0141593	0.230351	0.351699	0.131963	0.19726	0.315996	0.138314	0.190275	0.0359645	0.0928355	0.219217	0.261651	0.40113	0.40113	0.353699	0.142608	0.237654	0.0864407	0.547401	0.0537313	1.2963	0.421425	0.205934	0.345992	0.213586	-0.141093	0.259626	0.472422	0.1054	0.151469	0.63056	0.0800186	0.345072	0.180876	0.195636	0.385502	0.100622	0.404065	0.0527523	0.441948	0.0570536	0.164317	0.245518	0.0856313
704		0.37561	0.141824	0.222452	0.0762063	-0.0189166	0.228976	0.395218	0.140845	0.171169	0.331224	0.157697	0.223239	0.0442561	0.117207	0.20413	0.254403	0.419564	0.485624	0.333652	0.127225	0.241618	0.102486	0.521155	0.0329736	1.28475	0.463415	0.245656	0.331513	0.163471	0.0950017	0.270745	0.54015	0.0602332	0.141849	0.643216	0.0376812	0.338827	0.151841	0.195011	0.40048	0.141169	0.446823	0.0793774	0.435688	0.0146893	0.174497	0.205189	0.0698174
705		0.375709	0.107753	0.18684	0.0339486	0.01875	0.216767	0.286235	0.17745	0.159815	0.227845	0.128262	0.186321	0.111965	0.164747	0.218949	0.256275	0.421721	0.435013	0.348993	0.141838	0.249221	0.0913749	0.542128	0.0275822	1.26579	0.377757	0.225058	0.273054	0.177922	0.0573372	0.238687	0.546695	0.111697	0.183012	0.645012	0.0802874	0.358615	0.175388	0.210309	0.372204	0.0872688	0.402492	0.079414	0.432879	0.0363584	0.170438	0.176563	0.0124511
706		0.378569	0.198697	0.226756	0.0988719	-0.0550218	0.181255	0.385491	0.177976	0.148566	0.173284	0.115544	0.185928	0.0594955	0.166922	0.227181	0.274172	0.381697	0.365457	0.294006	0.112789	0.208927	0.0923936	0.545852	0.0799031	1.22001	0.379538	0.246753	0.337768	0.186262	-0.167393	0.26301	0.460978	0.0716129	0.190574	0.590602	0.0718692	0.279364	0.1658	0.212248	0.390413	0.142418	0.386945	0.0734158	0.515394	0.0185602	0.147317	0.237675	0.0599278
707		0.35879	0.192587	0.288446	0.0571241	-0.0738314	0.200871	0.378417	0.195465	0.12025	0.239478	0.0753169	0.206383	0.0781025	0.15533	0.250608	0.244444	0.331795	0.420769	0.333333	0.144011	0.207331	0.107296	0.591221	0.0343814	1.31798	0.37206	0.235646	0.345794	0.221711	0.0750413	0.256861	0.51313	0.104487	0.193657	0.630258	0.093808	0.29448	0.167666	0.206518	0.420733	0.114912	0.36131	0.0540123	0.475121	0.0324417	0.143136	0.222353	0.0434783
708		0.373622	0.204049	0.253344	0.047916	-0.0615054	0.204008	0.308394	0.160587	0.104243	0.195491	0.0965802	0.191863	0.0730527	0.157207	0.220676	0.26767	0.377799	0.431804	0.327635	0.0599562	0.23089	-0.125	0.581967	0.0516031	1.25442	0.390359	0.308633	0.36747	0.170684	0.10119	0.207482	0.580314	0.0938829	0.171879	0.567394	0.0858034	0.252626	0.201397	0.190037	0.368597	0.12443	0.376197	0.0498668	0.363065	0.049533	0.110419	0.235082	0.0801015
709		0.362199	0.195893	0.207362	0.0267503	-0.0385467	0.204384	0.330032	0.139366	0.0984653	0.221032	0.103809	0.201757	0.0739488	0.161128	0.205403	0.338918	0.388676	0.423046	0.27886	0.143492	0.239122	0.101536	0.657977	0.029878	1.41579	0.357841	0.249274	0.378452	0.126615	0.0860357	0.221053	0.563262	0.0771746	0.16421	0.668946	0.071285	0.253908	0.157621	0.205921	0.36772	0.110046	0.417269	0.0828856	0.466334	0.0232295	0.132901	0.230276	0.0693285
710		0.374285	0.111908	0.178601	0.00486381	-0.00521286	0.209481	0.328684	0.142965	0.111687	0.150535	0.0657846	0.173989	0.094666	0.166835	0.204214	0.271651	0.33396	0.392664	0.321705	0.0668968	0.167759	0.136998	0.708745	0.0671162	1.26725	0.395853	0.268156	0.366467	0.179134	0.0499015	0.195934	0.528096	0.0527363	0.219487	0.655851	0.0625292	0.21156	0.162005	0.234615	0.411052	0.118771	0.417773	0.0402145	0.453522	0.0503597	0.168279	0.232986	0.0427846
711		0.376475	0.204789	0.279866	0.0416129	-0.0224176	0.222566	0.298845	0.143841	0.107555	0.170507	0.065819	0.185704	0.0741463	0.139959	0.164994	0.268214	0.357143	0.426447	0.31223	0.0545295	0.236976	0.0708729	0.642485	0.00451943	1.2574	0.349722	0.243016	0.342546	0.160934	0.112075	0.256985	0.553692	0.0728346	0.203767	0.644526	0.0715516	0.24976	0.146537	0.214539	0.415377	0.0920245	0.401118	0.0255238	0.493367	0.0230856	0.169208	0.153125	0.0665717
712		0.420312	0.17899	0.265254	0.0569315	-0.0303297	0.195368	0.305225	0.149311	0.0317034	0.0797898	0.143506	0.198139	0.0996169	0.136662	0.174377	0.309334	0.365602	0.397098	0.260745	0.09482	0.240316	0.104762	0.691303	0.0719512	1.31731	0.376599	0.296936	0.430597	0.150369	0.0821828	0.18615	0.508868	0.085184	0.235602	0.606452	0.0733687	0.265517	0.172253	0.214087	0.429998	0.108639	0.386193	0.0657332	0.410175	0.0453762	0.12904	0.226038	0.0501262
713		0.33483	0.152756	0.201633	0.097655	-0.000867303	0.25433	0.352459	0.126304	0.11096	0.0615165	0.167235	0.191171	0.0850048	0.160431	0.188995	0.279898	0.414868	0.419328	0.327837	0.10253	0.176887	0.0297872	0.631561	0.132087	1.31574	0.358829	0.226598	0.394808	0.142495	-0.120257	0.227289	0.523182	0.101372	0.212375	0.62473	0.0509804	0.186863	0.147645	0.204173	0.375883	0.111788	0.451271	0.0755008	0.482214	0.0435274	0.144952	0.220366	0.0408385
714		0.36683	0.157433	0.264914	0.0781628	-0.0562582	0.227707	0.323266	0.149035	0.109684	0.158351	0.112543	0.182086	0.0295802	0.153455	0.192042	0.276027	0.380906	0.383533	0.357564	0.0769231	0.193878	0.126447	0.71569	0.0751481	1.24976	0.368868	0.302766	0.449729	0.171644	0.0667557	0.216684	0.420622	0.0866402	0.254704	0.644907	0.065322	0.210278	0.140724	0.226824	0.366065	0.0985307	0.369236	0.0918171	0.50268	0.0164399	0.153056	0.204491	0.0723247
715		0.308068	0.157509	0.194592	0.0930233	-0.0539846	0.236053	0.349118	0.114956	0.10305	0.175388	0.0936917	0.163111	0.0272597	0.198774	0.187525	0.27034	0.448309	0.378872	0.250237	0.132261	0.207059	0.145716	0.607263	0.115039	1.22541	0.369837	0.268586	0.465173	0.192696	0.0832778	0.22973	0.511538	0.0639708	0.254299	0.563872	-0.00478617	0.240482	0.146682	0.212042	0.416305	0.104669	0.356401	0.0596383	0.517743	-0.115363	0.104162	0.200317	0.0755814
716		0.376417	0.212071	0.305743	0.0809314	0.014273	0.260836	0.378641	0.122551	0.11219	0.190686	0.128283	0.160818	0.0816523	0.115287	0.204888	0.27892	0.423077	0.305402	0.351298	0.151137	0.220299	0.113725	0.577143	0.0900621	1.17952	0.41001	0.268372	0.417592	0.185636	-0.123207	0.225648	0.490207	0.0567541	0.241325	0.556443	0.0850898	0.254269	0.125878	0.173105	0.380805	0.0775956	0.415942	0.0652999	0.433705	0.0039886	0.128006	0.169146	0.0421622
717		0.374129	0.215107	0.257601	0.0255754	-0.0490066	0.298046	0.399811	0.127329	0.133452	0.113772	0.119668	0.181834	0.0786623	0.0925373	0.190846	0.201777	0.377629	0.352338	0.310078	0.153743	0.232759	0.105655	0.542185	0.085003	1.24868	0.41256	0.242975	0.508934	0.172211	0.0854614	0.200987	0.450106	0.021007	0.235896	0.589299	0.0831537	0.262736	0.175581	0.196789	0.412607	0.103025	0.378151	0.0653266	0.507216	0.0412607	0.209359	0.207593	0.0911079
718		0.354839	0.134413	0.244075	0.0188189	0.00401248	0.292486	0.409944	0.123832	0.114981	0.17436	0.0947368	0.147598	0.0456511	0.150327	0.194433	0.225048	0.369025	0.322351	0.35	0.14975	0.158943	0.0843791	0.547773	0.0907972	1.31629	0.405405	0.280993	0.462165	0.176898	0.100034	0.220351	0.505255	0.0916308	0.269027	0.552217	0.103674	0.293377	0.166371	0.226888	0.393177	0.0978853	0.371548	0.0564142	0.486274	0.0170261	0.187166	0.231772	0.0467222
719		0.381007	0.204433	0.239167	0.0454178	-0.021388	0.335067	0.407231	0.063022	0.0686695	0.189484	0.103139	0.16422	0.0934223	0.164743	0.158108	0.232114	0.449488	0.347907	0.306757	0.107445	0.192037	0.129401	0.531684	0.0806154	1.24274	0.441006	0.246424	0.428402	0.212283	0.0592618	0.177471	0.351946	0.0947159	0.231535	0.553952	-0.0227556	0.314187	0.148676	0.231535	0.38286	0.108072	0.350877	0.0999213	0.456847	0.0401154	0.206403	0.194969	0.013219
720		0.386433	0.182482	0.249896	0.0421764	-0.0194175	0.305317	0.386469	0.0561205	0.118076	0.186829	0.135135	0.193948	0.0657769	0.147959	0.194286	0.227184	0.417391	0.35959	0.264949	0.15742	0.195635	0.0560828	0.458855	0.0978593	1.2158	0.364943	0.287092	0.47264	0.189661	-0.150606	0.232316	0.458843	0.0593019	0.19183	0.580051	0.109097	0.33514	0.187352	0.210296	0.325736	0.0901513	0.404255	0.0407692	0.481063	0.0428986	0.178225	0.21463	0.0502015
721		0.362553	0.182588	0.267267	0.021711	-0.0281627	0.317714	0.390176	0.142072	0.112852	0.242624	0.115532	0.203911	0.0740741	0.145729	0.161003	0.170261	0.390476	0.422766	0.290541	0.0977113	0.196078	0.117109	0.43214	0.0972956	1.33009	0.34261	0.253709	0.444068	0.163069	0.0724832	0.208304	0.499864	0.12215	0.248595	0.610212	0.115426	0.323238	0.163095	0.238368	0.362036	0.128778	0.399512	0.0987558	0.523625	0.059889	0.217134	0.178257	0.0216138
722		0.37386	0.113753	0.293183	0.0326882	0.0104666	0.346315	0.3358	0.124858	0.149515	0.227207	0.104748	0.171384	0.0915958	0.170103	0.174125	0.178259	0.3861	0.434486	0.334308	0.136588	0.255498	0.104294	0.386968	0.0690728	1.28571	0.36907	0.229526	0.471293	0.13351	0.102151	0.229667	0.474851	0.0771768	0.220745	0.610313	0.130408	0.28904	0.147025	0.204971	0.352719	0.0960279	0.341396	0.0862271	0.495383	0.0380925	0.193016	0.192871	0.0423573
723		0.408527	0.152174	0.25595	0.0582114	-0.0545775	0.277665	0.378962	0.120551	0.14155	0.241595	0.0783794	0.167303	-0.0101103	0.121013	0.208728	0.142583	0.392578	0.484411	0.243086	0.17674	0.195322	0.108214	0.436533	0.0975	1.22687	0.377546	0.238795	0.44916	0.14	-0.129001	0.153901	0.51434	0.0439379	0.260765	0.655172	0.143521	0.332308	0.117154	0.195183	0.320407	0.107355	0.346328	0.0969231	0.457149	0.0685413	0.189905	0.231331	0.0706014
724		0.390374	0.113518	0.301533	0.088042	0.0276909	0.301959	0.372456	0.154702	0.179545	0.258641	0.164021	0.188446	0.106972	0.178367	0.210311	0.174066	0.32	0.468861	0.340562	0.111707	0.180638	0.110913	0.392809	0.158162	1.28613	0.393011	0.300733	0.489929	0.175497	0.0850119	0.186417	0.492973	0.128358	0.225244	0.6125	0.174109	0.294804	0.158338	0.219446	0.355191	0.126917	0.389259	0.0724638	0.453591	0.0243205	0.178287	0.202247	0.0605061
725		0.400996	0.042449	0.237209	0.0521969	-0.0338142	0.359728	0.350491	0.114804	0.144942	0.2245	0.174242	0.211833	0.126503	0.0586481	0.245794	0.159505	0.358617	0.562872	0.368629	0.111804	0.245523	0.132767	0.379751	0.0724992	1.19061	0.331116	0.234137	0.487881	0.166611	-0.119694	0.274401	0.502619	0.0838623	0.25	0.648708	0.15416	0.344788	0.138873	0.228158	0.331903	0.0822701	0.359609	0.0342412	0.478819	0.0417747	0.180238	0.172767	0.0445814
726		0.398988	0.0647131	0.244425	0.110925	-0.0214095	0.333937	0.397849	0.136031	0.174608	0.274809	0.173963	0.26116	0.00806834	0.128469	0.187071	0.159298	0.342678	0.516828	0.366366	0.15827	0.205663	0.099297	0.376962	0.100603	1.16595	0.443209	0.25784	0.410334	0.153051	0.095302	0.254585	0.491646	0.0429043	0.236702	0.657664	0.156818	0.317451	0.177071	0.210355	0.379808	0.108556	0.368932	0.0766193	0.422139	-0.00837908	0.219086	0.158313	0.0438917
727		0.347594	0.0778638	0.334478	0.110252	-0.0224472	0.311408	0.472779	0.195438	0.1427	0.210387	0.167939	0.267337	0.0617165	0.173845	0.215283	0.106066	0.331717	0.452099	0.312102	0.100719	0.190533	0.101015	0.32	0.114107	1.18636	0.423115	0.313684	0.468118	0.140193	0.120938	0.199428	0.544374	0.1001	0.266489	0.595203	0.178877	0.308205	0.172001	0.214603	0.345358	0.145025	0.34459	0.0880379	0.49192	0.0428447	0.18287	0.178071	0.0667161
728		0.302202	0.0910576	0.230238	0.108973	-0.0285587	0.393322	0.403325	0.230092	0.193026	0.141847	0.178145	0.295799	-0.00797	0.146924	0.201962	0.156118	0.4125	0.528878	0.258662	0.156149	0.249496	0.108591	0.351298	0.085	1.25302	0.361044	0.24732	0.469109	0.123766	0.101509	0.186038	0.524205	0.0892144	0.252267	0.565468	0.0459787	0.29542	0.163518	0.196902	0.362759	0.102068	0.382621	0.0765679	0.456261	0.0535294	0.266287	0.203068	0.0452372
729		0.331068	0.0706587	0.233668	0.102628	0.0394916	0.356617	0.425482	0.101372	0.171555	0.21678	0.167861	0.282435	0.113813	0.142274	0.190633	0.168194	0.428151	0.556967	0.276367	0.0873521	0.168708	0.0637555	0.311365	0.195721	1.12819	0.379971	0.250607	0.497983	0.173913	0.109459	0.230432	0.519241	0.1	0.263524	0.624399	0.0174237	0.299753	0.163047	0.236555	0.373091	0.0839796	0.381001	0.0588697	0.503656	0.0212148	0.252123	0.221019	0.0857563
730		0.35408	0.0924574	0.258267	0.104177	-0.0452548	0.385821	0.490683	0.169518	0.199614	0.214876	0.228605	0.335517	-0.0276735	0.155058	0.205919	0.183555	0.364522	0.55902	0.334956	0.149592	0.23992	0.114638	0.310641	0.142316	1.17302	0.34877	0.249391	0.393458	0.0973276	0.0773462	0.201273	0.511898	0.0739888	0.188145	0.616943	0.0762905	0.269575	0.117542	0.221424	0.391368	0.0983425	0.347978	0.0337864	0.475138	0.0635907	0.262743	0.175	0.0582204
731		0.399068	0.048497	0.250104	0.0911158	-0.0242588	0.42577	0.408384	0.133129	0.178335	0.183289	0.151355	0.308034	0.126984	0.155738	0.176812	0.148644	0.322099	0.596024	0.302211	0.168426	0.235364	0.104895	0.322375	0.101594	1.25195	0.391056	0.24366	0.401647	0.0902455	0.117198	0.251275	0.451876	0.104038	0.221927	0.645197	0.115799	0.205981	0.169314	0.198453	0.407425	0.101488	0.379531	0.12075	0.486845	0.0209181	0.245627	0.195626	0.0611643
732		0.387612	0.038446	0.220423	0.0946515	-0.00808262	0.448267	0.38972	0.102103	0.224388	0.260174	0.187333	0.359692	0.0477597	0.117647	0.209887	0.118611	0.355769	0.619438	0.326409	0.128182	0.178245	0.15157	0.296791	0.103929	1.21614	0.373308	0.223858	0.348162	0.134577	0.0859482	0.175362	0.511335	0.107167	0.225721	0.572894	0.0804667	0.22619	0.17728	0.216507	0.396476	0.126995	0.317311	0.0660414	0.455603	0.0491803	0.27431	0.228848	0.0456554
733		0.304216	0.0661795	0.239627	0.13052	-0.0788782	0.420798	0.389356	0.133973	0.234203	0.348188	0.191148	0.31278	0.10039	0.178774	0.215559	0.153746	0.343137	0.5932	0.291564	0.121683	0.182975	0.0902686	0.298352	0.116703	1.13275	0.358273	0.231838	0.466038	0.129951	-0.133879	0.208571	0.445469	0.144108	0.196352	0.623328	0.0847712	0.202674	0.177866	0.218118	0.365511	0.0671658	0.328753	0.0820312	0.449806	0.0420807	0.284153	0.195152	0.0843012
734		0.378254	0.0310609	0.272112	0.0879948	-0.0552608	0.443395	0.398012	0.172361	0.220537	0.252817	0.17889	0.277721	-0.0434381	0.0989236	0.216182	0.176354	0.424926	0.652047	0.35098	0.147451	0.23798	0.0853122	0.299031	0.124802	1.38157	0.401932	0.303496	0.434406	0.127441	0.132896	0.213007	0.464335	0.141315	0.229578	0.59805	0.140263	0.167012	0.164081	0.199691	0.365672	0.158339	0.362087	0.0612563	0.456319	0.0444772	0.315936	0.172992	0.0669173
735		0.32087	0.0418869	0.273111	0.105186	-0.0131222	0.461866	0.421432	0.150497	0.223768	0.18263	0.226386	0.299759	0.0715667	0.138771	0.167492	0.140169	0.347264	0.664045	0.28233	0.116705	0.241546	0.12561	0.330417	0.10508	1.26693	0.347229	0.188086	0.407385	0.100857	-0.101935	0.203114	0.457424	0.0931553	0.229077	0.606729	0.0955683	0.200228	0.202088	0.238152	0.385679	0.14145	0.364922	0.0383248	0.449673	-0.000891001	0.324602	0.203383	0.0678598
736		0.305869	0.0302541	0.295823	0.1	-0.0134259	0.443878	0.46789	0.148805	0.228711	0.213439	0.144509	0.283748	0.0597453	0.159435	0.132873	0.161736	0.327789	0.658269	0.287781	0.129456	0.144208	0.0727193	0.363855	0.085213	1.23605	0.320188	0.278795	0.392169	0.115499	0.104591	0.228716	0.50577	0.107215	0.233895	0.617228	0.0794621	0.213738	0.183364	0.195986	0.374755	0.149213	0.386396	0.0490004	0.482373	0.0768774	0.298413	0.226283	0.0725926
737		0.340015	0.0805153	0.250427	0.115366	-0.0215827	0.419026	0.425254	0.146853	0.263742	0.132752	0.156562	0.251584	0.028348	0.0789881	0.198838	0.146422	0.357869	0.664471	0.367691	0.139815	0.204829	0.100877	0.33083	0.0997824	1.22725	0.360895	0.267372	0.394353	0.188915	-0.123215	0.177762	0.44096	0.12073	0.204663	0.548435	0.0415038	0.183434	0.161882	0.205696	0.384577	0.0939791	0.355065	0.0547303	0.438828	0.00472813	0.273609	0.205859	0.0680977
738		0.376075	0.0784234	0.218935	0.133366	0.258789	0.430412	0.383248	0.131741	0.2384	0.220792	0.149826	0.251766	0.0614634	0.17176	0.241956	0.185358	0.34407	0.720606	0.358885	0.154658	0.22449	0.090106	0.346446	0.135826	1.20536	0.344877	0.21853	0.428571	0.123917	0.0835635	0.218773	0.477266	0.122184	0.19268	0.584144	0.0590395	0.240181	0.173913	0.245778	0.366691	0.0580098	0.410339	0.0487805	0.464309	0.0159386	0.274848	0.232026	0.0766355
739		0.339798	0.0157576	0.278402	0.139228	0.0507545	0.458919	0.396659	0.118288	0.246062	0.218475	0.216406	0.257361	0.0247453	0.13258	0.264743	0.148684	0.358509	0.698168	0.301065	0.102304	0.234381	0.112595	0.289447	0.109355	1.12766	0.347379	0.267867	0.369292	0.0714051	0.0721649	0.192844	0.529178	0.12289	0.192049	0.559211	0.0385965	0.275968	0.138314	0.231944	0.401096	0.0981267	0.337548	-0.00935308	0.471046	0.056514	0.315762	0.186848	0.0350485
740		0.35673	0.0301326	0.19201	0.0968056	0.163498	0.457366	0.34445	0.151328	0.26662	0.222303	0.221702	0.240493	0.14061	0.110423	0.174267	0.168177	0.345168	0.692404	0.296167	0.100276	0.2048	0.0625832	0.366994	0.0962449	1.19313	0.313073	0.217803	0.429646	0.111995	0.0504431	0.226958	0.474788	0.129196	0.225824	0.680122	0.0636156	0.273803	0.153258	0.249196	0.358887	0.0784708	0.318856	0.0716535	0.437786	0.0014912	0.250064	0.171208	0.0828977
741		0.377674	0.0156187	0.282664	0.0820896	0.0107239	0.432318	0.435996	0.168371	0.279131	0.194262	0.200636	0.29121	0.0694512	0.121086	0.223733	0.192141	0.299363	0.661795	0.273534	0.160165	0.173586	0.0949868	0.353783	0.114533	1.28787	0.362806	0.229689	0.391846	0.135769	0.118166	0.190777	0.515665	0.0609222	0.210133	0.642415	0.06113	0.278306	0.17136	0.221805	0.321263	0.12545	0.337762	0.0824286	0.454974	0.0327337	0.273737	0.16266	0.0880907
742		0.347792	0.0702395	0.268479	0.0974681	0.207101	0.427664	0.331091	0.123172	0.30165	0.212195	0.155048	0.276061	0.0559846	0.132353	0.250105	0.128477	0.326087	0.705057	0.332657	0.0984361	0.204008	0.109115	0.371851	0.152805	1.19323	0.346266	0.269769	0.410625	0.0788079	-0.1006	0.192789	0.520228	0.113137	0.224886	0.568266	0.15195	0.300642	0.188679	0.228209	0.352856	0.136071	0.339908	0.0880705	0.460212	0.0504152	0.285019	0.144013	0.0710794
743		0.354914	0.0775544	0.324619	0.0617243	0.0497535	0.405564	0.403542	0.0902052	0.277139	0.156371	0.0885693	0.279986	0.0489857	0.104772	0.226478	0.187647	0.39309	0.690905	0.353659	0.0824601	0.199521	0.141324	0.336233	0.105043	1.10542	0.341416	0.22932	0.42796	0.117786	0.0870934	0.210565	0.505068	0.150188	0.221986	0.615123	0.122019	0.312971	0.192705	0.210423	0.353785	0.161	0.355067	0.0713719	0.46722	0.0196308	0.287356	0.22351	0.0438336
744		0.355773	0.0795082	0.275214	0.0825718	0.176412	0.406721	0.354839	0.108452	0.326797	0.111967	0.152646	0.281802	0.0872151	0.112962	0.235738	0.177104	0.324878	0.665329	0.322629	0.117051	0.214773	0.0739437	0.43595	0.107547	1.17896	0.383642	0.213247	0.427167	0.0803902	0.0684741	0.195921	0.447894	0.16421	0.20775	0.594535	0.158059	0.317933	0.15828	0.212145	0.369215	0.149543	0.307087	0.0538734	0.461868	0.0262459	0.253968	0.203795	0.0483631
745		0.370848	0.0518697	0.221336	0.0858835	0.0545791	0.435715	0.363296	0.0974952	0.300646	0.142023	0.161608	0.269941	0.0525799	0.130797	0.187603	0.157186	0.372881	0.687949	0.270095	0.10261	0.225986	0.0830742	0.3756	0.111974	1.14418	0.366136	0.262387	0.400667	0.121079	0.0748868	0.212546	0.526136	0.107754	0.192441	0.630378	0.152872	0.249809	0.137826	0.188189	0.354251	0.142347	0.337984	0.089901	0.464979	0.028352	0.340404	0.210227	0.0742424
746		0.365931	0.0720902	0.175797	0.108329	0.234913	0.346928	0.355024	0.185331	0.305626	0.138514	0.150402	0.271549	0.0877712	0.168432	0.202641	0.17139	0.32878	0.63787	0.259045	0.146172	0.181052	0.114147	0.367886	0.118987	1.20768	0.370246	0.286705	0.434128	0.108629	0.0685512	0.283753	0.512525	0.0833889	0.212955	0.56327	0.146663	0.322101	0.221402	0.243971	0.327291	0.107904	0.416254	0.0538401	0.376509	0.00176263	0.256338	0.167208	0.0670709
747		0.414365	0.0551559	0.260204	0.107155	-0.00892857	0.333068	0.463908	0.148886	0.284048	0.17402	0.141296	0.245885	0.0116732	0.101695	0.211745	0.0847344	0.346	0.601238	0.260563	0.112546	0.221368	0.138023	0.416722	0.155425	1.05158	0.39391	0.269179	0.442122	0.161984	0.10453	0.258234	0.502091	0.125761	0.204767	0.581729	0.145296	0.327388	0.16125	0.202724	0.396569	0.165158	0.378426	0.0819936	0.464739	0.0388693	0.291237	0.21541	0.0636397
748		0.397943	0.0855984	0.284193	0.110412	0.262155	0.346284	0.413116	0.132251	0.327897	0.179213	0.195198	0.272221	0.072763	0.0870934	0.202663	0.163043	0.379791	0.619627	0.328048	0.0384968	0.198406	0.11398	0.400404	0.146804	1.15597	0.349758	0.230309	0.405655	0.145791	0.0859917	0.284595	0.526031	0.153315	0.242604	0.588959	0.187862	0.346094	0.166565	0.241574	0.328525	0.176417	0.352241	0.0767396	0.499446	0.024808	0.290867	0.206336	0.0335071
749		0.372534	0.0670391	0.263425	0.0611499	0.0641026	0.306122	0.383151	0.165884	0.312943	0.140992	0.135613	0.250389	0.0926108	0.103195	0.224852	0.165212	0.33037	0.563598	0.247614	0.112534	0.19529	0.082641	0.414334	0.119691	1.28842	0.330773	0.263979	0.417464	0.0983827	0.112681	0.278128	0.487819	0.128892	0.217579	0.584348	0.137108	0.332679	0.152015	0.19745	0.347342	0.127565	0.326616	0.0654952	0.473255	-0.0187793	0.278831	0.2	0.0453353
750		0.373391	0.120797	0.252211	0.150518	0.221457	0.332885	0.331129	0.181268	0.309981	0.180758	0.138224	0.268631	0.0536153	0.122158	0.228689	0.197284	0.409228	0.672019	0.345214	0.134175	0.190554	0.126406	0.384142	0.118732	1.12891	0.348997	0.269975	0.429199	0.0715485	0.100905	0.223607	0.470637	0.157859	0.196957	0.62197	0.098777	0.34043	0.174787	0.195009	0.352197	0.177818	0.340821	0.0798235	0.44947	0.0453317	0.245047	0.152922	0.0812453
751		0.397436	0.0882232	0.298978	0.0945626	0.218425	0.319234	0.368814	0.148754	0.27412	0.211762	0.199531	0.248447	0.0807087	0.143611	0.205895	0.211709	0.324219	0.641158	0.339595	0.119224	0.245915	0.0847458	0.379738	0.154976	1.22499	0.362773	0.257318	0.433086	0.120108	0.101203	0.229025	0.458123	0.073719	0.187567	0.551451	0.151714	0.385231	0.172836	0.224703	0.372005	0.153239	0.362756	0.0380152	0.566332	0.017783	0.328799	0.194079	0.0451807
752		0.371291	0.0895884	0.249892	0.139284	-0.00908265	0.329358	0.421181	0.13649	0.243743	0.225822	0.154316	0.243958	0.0489022	0.140398	0.223943	0.14934	0.347264	0.635083	0.281873	0.117702	0.219771	0.126582	0.398911	0.15685	1.23426	0.373308	0.241418	0.437303	0.10808	-0.112767	0.248627	0.494611	0.0925676	0.208625	0.651487	0.165234	0.382199	0.16405	0.213793	0.361345	0.141245	0.376781	0.110841	0.447069	-0.036116	0.253293	0.150428	0.0371482
753		0.364286	0.114701	0.189435	0.0770519	-0.0394134	0.3276	0.447394	0.0996455	0.245528	0.173502	0.2113	0.197783	0.0561024	0.122158	0.219917	0.17862	0.292079	0.621818	0.277203	0.173068	0.219295	0.0927835	0.375916	0.15634	1.19345	0.420118	0.281677	0.434305	0.112245	0.0623701	0.246097	0.496606	0.136144	0.2306	0.614742	0.194941	0.307799	0.170579	0.188238	0.367146	0.122847	0.389187	0.0398724	0.48084	-0.00358637	0.267721	0.22629	0.0787372
754		0.382995	0.10757	0.263918	0.139539	0.047619	0.335416	0.409696	0.128969	0.268132	0.220053	0.238281	0.265617	0.109664	0.123619	0.158201	0.206839	0.31966	0.636676	0.281974	0.124712	0.230958	0.147897	0.350871	0.167974	1.21696	0.424631	0.276596	0.435159	0.146325	-0.0825503	0.263318	0.464016	0.12115	0.212917	0.631761	0.109576	0.332398	0.160197	0.229343	0.387346	0.106335	0.342447	0.0389198	0.419734	0.0160523	0.269728	0.194642	0.0802865
755		0.395145	0.110839	0.248938	0.125569	0.0428305	0.335309	0.336783	0.119655	0.23338	0.199027	0.18048	0.241655	0.0844091	0.119875	0.180532	0.23129	0.375566	0.652618	0.284788	0.0821791	0.199345	0.0368745	0.328823	0.133077	1.243	0.407843	0.280464	0.468299	0.080954	0.0502283	0.221517	0.445646	0.0696888	0.198134	0.599549	0.0634441	0.294235	0.175855	0.231489	0.379398	0.1335	0.344657	0.0751212	0.544788	-0.00448699	0.275422	0.201983	0.0721336
756		0.298288	0.123366	0.278603	0.0888147	0.0185014	0.333423	0.42871	0.141729	0.263635	0.226479	0.247627	0.231701	0.0828283	0.105428	0.2022	0.236923	0.352738	0.557391	0.286073	0.123212	0.166195	0.070104	0.37962	0.168473	1.20088	0.404647	0.232955	0.410765	0.0971467	0.0925795	0.224877	0.453337	0.134747	0.21641	0.619885	0.076446	0.333602	0.1975	0.181708	0.37163	0.115619	0.405308	0.051374	0.468085	0.0440555	0.267613	0.226025	-0.00643208
757		0.3636	0.123411	0.291216	0.135744	0.018622	0.314559	0.46621	0.110758	0.202343	0.147665	0.146697	0.234594	0.000490918	0.0924282	0.220999	0.192112	0.288778	0.511421	0.336332	0.0878004	0.177894	0.136036	0.316614	0.163696	1.14335	0.455362	0.233602	0.486156	0.149814	0.129563	0.221802	0.439597	0.0916497	0.250829	0.546534	0.0788547	0.326535	0.150246	0.215974	0.375504	0.144606	0.414405	0.0288735	0.420097	0.0274463	0.182729	0.169054	0.0660128
758		0.36192	0.15299	0.257068	0.120628	-0.0344203	0.298677	0.455446	0.173145	0.200282	0.177638	0.181395	0.230663	0.0673828	0.0790451	0.232646	0.243113	0.380952	0.532428	0.302538	0.175537	0.254293	0.128436	0.333796	0.166173	1.23535	0.413926	0.261622	0.430035	0.163799	0.12675	0.300926	0.472645	0.0684932	0.228863	0.564364	0.0868898	0.326613	0.191925	0.214286	0.415172	0.125028	0.372702	0.052589	0.471782	0.0321998	0.205756	0.194559	0.0442748
759		0.284978	0.142624	0.277469	0.121855	-0.0352304	0.321607	0.361337	0.160126	0.17982	0.18847	0.280064	0.236502	0.0179003	0.121053	0.205983	0.210811	0.338851	0.456951	0.291583	0.167286	0.221355	0.114664	0.321528	0.149388	1.24863	0.467249	0.223027	0.395393	0.123173	0.12473	0.265607	0.439189	0.0696888	0.21765	0.586181	0.0575607	0.307784	0.155418	0.21222	0.35329	0.10615	0.359833	0.038247	0.481872	0.033561	0.188458	0.2	0.0219199
760		0.370769	0.174199	0.175336	0.141009	-0.0152144	0.319838	0.467128	0.136451	0.210239	0.152122	0.233927	0.266377	0.0428432	0.153077	0.178243	0.244779	0.34585	0.533276	0.262327	0.109462	0.196216	0.102448	0.310843	0.162639	1.24799	0.443149	0.220827	0.388767	0.146223	0.0712496	0.237557	0.455155	0.0856164	0.233083	0.611006	0.122991	0.34739	0.175487	0.215297	0.384576	0.124339	0.375223	0.0714859	0.447632	-0.000595593	0.171508	0.139697	0.0663667
761		0.385827	0.18531	0.205983	0.149675	0.00509024	0.3713	0.374759	0.140613	0.182749	0.152184	0.243902	0.243158	0.0715358	0.139052	0.205171	0.170191	0.373531	0.563777	0.276553	0.0896424	0.169781	0.160305	0.333333	0.0496954	1.18677	0.477092	0.252261	0.343227	0.138003	0.0727782	0.259597	0.478261	0.123836	0.226363	0.651306	0.107205	0.334271	0.168158	0.214169	0.283938	0.0927602	0.314027	0.0830296	0.430349	0.0553883	0.153019	0.188898	0.0431133
762		0.418242	0.173949	0.221984	0.14941	-0.0152566	0.297473	0.487354	0.147232	0.132355	0.176584	0.157772	0.252055	0.0390896	0.114807	0.202003	0.248638	0.367479	0.512195	0.29798	0.148423	0.195004	0.075737	0.310512	0.162572	1.30924	0.439528	0.224451	0.350749	0.130932	0.0866762	0.226953	0.423573	0.0557244	0.264895	0.606495	0.0909376	0.312888	0.208189	0.194614	0.40201	0.0949568	0.362857	0.076244	0.444519	0.042245	0.196742	0.163074	0.0635223
763		0.324248	0.156984	0.216309	0.131983	0.0121022	0.365905	0.458071	0.192386	0.150924	0.191813	0.238507	0.275218	0.0292804	0.147436	0.242578	0.209047	0.364097	0.465397	0.287948	0.143125	0.208738	0.143512	0.341472	0.159252	1.20984	0.493857	0.269774	0.342483	0.124742	0.0753228	0.249906	0.469482	0.129781	0.287211	0.586207	0.126396	0.311987	0.162238	0.181891	0.358779	0.117566	0.36341	0.0584442	0.488641	0.0407351	0.159457	0.196038	0.00265655
764		0.394085	0.137577	0.256247	0.134646	0.011883	0.368741	0.473071	0.157154	0.153568	0.207926	0.256693	0.242552	0.0656566	0.0764398	0.205444	0.211142	0.317023	0.423423	0.275827	0.088359	0.188794	0.129519	0.302437	0.161974	1.21429	0.448819	0.227934	0.3	0.0821736	0.0968429	0.151917	0.469565	0.111339	0.224888	0.565974	0.0990273	0.281813	0.156377	0.219463	0.399338	0.167015	0.344693	0.0438247	0.453221	0.0129557	0.0702459	0.144026	0.0192753
765		0.422403	0.145363	0.243819	0.135004	-0.0230415	0.401947	0.418269	0.139068	0.158955	0.21577	0.169014	0.272663	0.0591775	0.123028	0.171058	0.188908	0.367834	0.419641	0.313235	0.169991	0.225859	0.0953237	0.327835	0.156771	1.27998	0.45649	0.266898	0.313241	0.129316	0.145016	0.272727	0.486455	0.0930153	0.238869	0.666281	0.10122	0.289761	0.113065	0.230897	0.380167	0.137139	0.422206	0.0442909	0.444768	0.0540458	0.0660661	0.173457	-0.000757576
766		0.351627	0.0891903	0.300912	0.108637	-0.0183824	0.384576	0.408853	0.152693	0.119783	0.268363	0.183754	0.269117	0.088685	0.0839937	0.216842	0.178214	0.353209	0.279074	0.316633	0.117813	0.180968	0.088551	0.372869	0.153513	1.21479	0.500492	0.208838	0.260152	0.128293	0.113759	0.229902	0.463429	0.0969529	0.270562	0.554121	0.0831496	0.240252	0.138386	0.182892	0.375128	0.110706	0.339979	0.0491539	0.435405	-0.00506103	0.0332012	0.194479	0.0413926
767		0.344056	0.0737439	0.297017	0.126418	-0.0380909	0.433642	0.50174	0.202763	0.1336	0.23309	0.189864	0.26015	0.0300903	0.065252	0.206159	0.207521	0.361659	0.338716	0.348624	0.117813	0.256198	0.120939	0.331706	0.110016	1.13234	0.57043	0.2273	0.249519	0.132587	0.089024	0.269891	0.424354	0.0788494	0.248175	0.580753	0.0555379	0.274537	0.157703	0.226032	0.394172	0.0788816	0.330951	0.045067	0.50544	0.00567673	0.0659617	0.246819	0.0357555
768		0.346614	0.119902	0.235193	0.130589	-0.0566038	0.402381	0.370549	0.0616302	0.135892	0.290927	0.219454	0.273048	0.0817547	0.142549	0.251067	0.186753	0.391612	0.325233	0.25989	0.117041	0.179903	0.104205	0.406073	0.110743	1.10404	0.568416	0.22518	0.208656	0.145128	-0.146492	0.286271	0.478958	0.0808046	0.220301	0.584485	0.122587	0.252692	0.16847	0.225005	0.342085	0.0770991	0.367898	0.0556452	0.363516	0.0367933	0.129114	0.169702	0.0384168
769		0.324665	0.083887	0.195402	0.114528	-0.00837209	0.480337	0.401635	0.17023	0.149155	0.255365	0.207207	0.241236	0.0304543	0.119227	0.175311	0.179365	0.352764	0.325345	0.244734	0.182775	0.254804	0.118319	0.40636	0.0692233	1.09961	0.558338	0.221677	0.190997	0.104961	0.12637	0.265291	0.483796	0.106207	0.228507	0.55017	0.157524	0.299539	0.149324	0.20684	0.393686	0.169296	0.376108	0.0685043	0.498062	0.014844	0.105464	0.218526	0.06049
770		0.38812	0.0823045	0.233174	0.155663	-0.0459824	0.527395	0.418357	0.17377	0.138893	0.24988	0.246331	0.24653	0.059769	0.121277	0.205503	0.18516	0.308543	0.287761	0.296073	0.113529	0.183052	0.158039	0.380007	0.136744	1.14505	0.487256	0.262675	0.185517	0.109085	0.0585699	0.296678	0.491319	0.0865874	0.226294	0.569159	0.114518	0.277003	0.127686	0.22417	0.362705	0.0808432	0.336449	0.0398724	0.465456	-0.0240385	0.0475719	0.181628	0.0374662
771		0.313386	0.11699	0.258191	0.154548	-0.00550964	0.551363	0.444823	0.140918	0.0963647	0.241412	0.233177	0.249122	0.0754527	0.106838	0.194551	0.219328	0.364625	0.355509	0.292089	0.0439252	0.207547	0.105669	0.431476	0.105488	1.17253	0.525845	0.228084	0.161826	0.180454	0.077424	0.297426	0.487756	0.0634648	0.237855	0.632394	0.120216	0.288231	0.178837	0.200409	0.394047	0.15516	0.368009	0.00721732	0.420084	0.0115854	0.0885377	0.185714	0.0344564
772		0.421913	0.16792	0.238715	0.105954	0.0472222	0.602176	0.424868	0.158581	0.086177	0.238827	0.231077	0.227456	0.104251	0.121573	0.206226	0.19714	0.313313	0.388912	0.289474	0.135187	0.218685	0.0951062	0.483524	0.09006	1.22974	0.560199	0.21155	0.215776	0.215837	0.069618	0.28102	0.469775	0.0769231	0.233729	0.554792	0.124279	0.297341	0.188816	0.229228	0.425323	0.174399	0.330996	0.0260799	0.475074	0.0485793	0.118047	0.235841	0.0693374
773		0.366376	0.1467	0.263841	0.145223	-0.043318	0.52246	0.438477	0.0921584	0.103968	0.212297	0.225275	0.271601	0.10537	0.148663	0.218135	0.318689	0.412237	0.399547	0.31038	0.089193	0.198675	0.113364	0.418371	0.14606	1.1772	0.494452	0.267871	0.194059	0.0994231	0.0672023	0.289193	0.51938	0.0553857	0.197737	0.485499	0.150724	0.329787	0.163512	0.231381	0.356585	0.19098	0.374198	0.0680328	0.410977	0.0135747	0.134359	0.169244	0.0614137
774		0.360583	0.166809	0.312779	0.137378	-0.0330882	0.646641	0.45311	0.116489	0.0941977	0.20693	0.227218	0.298563	-0.0506823	0.104813	0.227194	0.288889	0.312064	0.36523	0.232354	0.111218	0.239732	0.079235	0.432846	0.13	1.10553	0.560059	0.235388	0.143588	0.175737	0.10925	0.274275	0.502482	0.0643748	0.249503	0.541235	0.223876	0.300483	0.130353	0.199332	0.434051	0.160752	0.39686	0.0527163	0.422053	0.0106222	0.158165	0.168731	0.0710937
775		0.326433	0.154458	0.25557	0.216554	0.0161514	0.61068	0.493124	0.116707	0.148712	0.241774	0.216706	0.301179	0.107216	0.15181	0.168096	0.311001	0.358061	0.38391	0.340909	0.137632	0.127522	0.132041	0.402827	0.10575	1.16024	0.482249	0.263074	0.19337	0.20236	0.132413	0.262098	0.495501	0.0588235	0.207611	0.554517	0.20127	0.326294	0.149338	0.23294	0.461518	0.136852	0.345625	0.0745902	0.47366	0.0380981	0.213592	0.152385	0.0847195
776		0.366505	0.145101	0.293019	0.199363	0.00827206	0.568607	0.484746	0.0880952	0.118916	0.264901	0.274751	0.264706	-0.0404798	0.124011	0.20155	0.285764	0.340146	0.485002	0.290881	0.0736053	0.201161	0.0889093	0.454545	0.121123	1.1039	0.507828	0.26794	0.103959	0.142456	0.104317	0.235998	0.448039	0.0720938	0.23167	0.506574	0.176228	0.323171	0.150331	0.218121	0.370042	0.125553	0.350341	0.0822654	0.444469	-0.00826446	0.184352	0.179941	0.0695686
777		0.388933	0.198326	0.223386	0.211038	0.00331911	0.635	0.415895	0.122482	0.107795	0.275383	0.276715	0.243195	0.0576923	0.125135	0.184256	0.26386	0.359759	0.574725	0.277917	0.107955	0.207888	0.121996	0.484121	0.121395	1.04175	0.519763	0.225781	0.18799	0.168501	0.0275295	0.24316	0.535103	0.0846524	0.205425	0.589159	0.177251	0.311193	0.169524	0.192521	0.42551	0.17507	0.335745	0.0130719	0.41277	0.050217	0.209883	0.162437	0.0741467
778		0.298147	0.234681	0.193322	0.173666	-0.0330275	0.640779	0.434846	0.0932271	0.117916	0.24554	0.284631	0.250837	0.0325401	0.092161	0.229572	0.329092	0.327731	0.593959	0.300971	0.100848	0.15332	0.107028	0.488555	0.0901804	1.11693	0.43314	0.265693	0.206773	0.186903	0.102356	0.248623	0.466968	0.0827016	0.261837	0.582205	0.174814	0.296334	0.160291	0.220555	0.397641	0.115905	0.414775	0.00685208	0.45315	0.021565	0.261789	0.18431	0.0266101
779		0.324959	0.223559	0.32528	0.162949	0.0196262	0.656675	0.453125	0.131851	0.122729	0.242727	0.223492	0.258372	0.0468909	0.112179	0.186283	0.25625	0.373869	0.583404	0.244174	0.106609	0.183203	0.137979	0.456894	0.118599	1.17565	0.567327	0.281375	0.206422	0.18689	0.10963	0.225266	0.580035	0.0872666	0.276932	0.507312	0.142407	0.323077	0.14875	0.216895	0.413837	0.145424	0.384338	0.0261991	0.444495	-0.000614251	0.266718	0.203735	0.0578827
780		0.416801	0.172442	0.312528	0.142634	0.0470914	0.66431	0.489066	0.146003	0.114506	0.302774	0.211592	0.267316	0.0585342	0.101758	0.2297	0.26782	0.336012	0.561307	0.300154	0.0847458	0.209302	0.0904894	0.463483	0.114566	1.21425	0.476636	0.28323	0.17856	0.194339	0.122112	0.198897	0.49229	0.111264	0.255254	0.62822	0.106149	0.342293	0.137426	0.230769	0.387703	0.13088	0.384559	0.0407315	0.465043	0.00619195	0.190937	0.138668	0.0451215
781		0.353808	0.238812	0.232437	0.164403	-0.0473804	0.600153	0.377949	0.154002	0.0840932	0.313989	0.167702	0.236745	0.0337531	0.103668	0.19327	0.320848	0.387858	0.650424	0.320207	0.149348	0.180492	0.119101	0.489789	0.117825	1.10329	0.451406	0.255917	0.180614	0.262823	0.0796202	0.277399	0.48607	0.0970639	0.251697	0.57763	0.112911	0.437369	0.182761	0.202941	0.410076	0.102498	0.331183	0.0595972	0.473303	-0.0176506	0.181795	0.205349	0.0783015
782		0.371221	0.239614	0.286618	0.180412	-0.0286506	0.580095	0.440553	0.119421	0.143733	0.29567	0.206842	0.22831	0.0877016	0.120084	0.220324	0.285266	0.339216	0.635677	0.298047	0.130981	0.244444	0.0724106	0.495483	0.16779	1.09356	0.439727	0.248688	0.201046	0.186975	0.0618632	0.252111	0.554185	0.0808046	0.217912	0.585968	0.118848	0.375026	0.114896	0.18086	0.408465	0.154877	0.346349	0.0481283	0.454341	0.0269767	0.250706	0.221557	0.0658258
783		0.353908	0.202366	0.274258	0.166061	-0.0270522	0.63381	0.462834	0.118521	0.128654	0.274609	0.237979	0.233699	0.0735586	0.101758	0.209643	0.22884	0.323062	0.62991	0.277547	0.0871046	0.170276	0.0748614	0.517839	0.149134	1.13088	0.454908	0.294402	0.183229	0.25337	0.0891882	0.236551	0.509511	0.0693878	0.225898	0.569434	0.103218	0.38487	0.167248	0.229323	0.391955	0.141238	0.384222	0.0662824	0.483073	-0.046689	0.240899	0.179974	0.0654206
784		0.371641	0.20083	0.290549	0.188608	-0.0606909	0.603516	0.391304	0.182186	0.120836	0.298088	0.201278	0.25239	0.0894901	0.161117	0.168157	0.275503	0.429008	0.675262	0.348407	0.131693	0.19687	0.0627577	0.562814	0.177108	1.19815	0.412762	0.231196	0.13663	0.219461	-0.0697183	0.22381	0.495003	0.0870871	0.245123	0.573923	0.0882446	0.398344	0.130571	0.236341	0.401533	0.091414	0.371553	0.0360952	0.473467	-0.0103849	0.268229	0.229501	0.0551485
785		0.381068	0.213018	0.229358	0.192121	-0.0209205	0.592631	0.488119	0.165348	0.11699	0.262666	0.234747	0.232847	0.161994	0.196089	0.262555	0.261773	0.377463	0.566706	0.302887	0.0701422	0.187026	0.0815217	0.518182	0.104021	1.2368	0.399417	0.290609	0.119642	0.195652	0.0708546	0.205523	0.436464	0.107167	0.246945	0.508772	0.109543	0.405305	0.181357	0.233808	0.410411	0.187264	0.322361	0.0588723	0.485199	-0.0243142	0.292721	0.215986	0.0436462
786		0.2912	0.16428	0.243777	0.147105	0.0137898	0.652128	0.37464	0.140033	0.116204	0.253746	0.254375	0.170758	0.061665	0.151157	0.178883	0.329659	0.347145	0.754865	0.324648	0.120155	0.214436	0.0907424	0.505169	0.0226899	1.11505	0.38136	0.227028	0.140163	0.241428	-0.0869873	0.175258	0.434029	0.0786365	0.278745	0.535064	0.100237	0.394775	0.150298	0.218958	0.426635	0.160957	0.374955	0.0462428	0.452136	-0.0370144	0.236158	0.241645	0.0629371
787		0.383668	0.142138	0.280999	0.12849	-0.024871	0.612769	0.46779	0.203964	0.110948	0.252882	0.278977	0.173569	0.0181462	0.129015	0.158806	0.268172	0.367409	0.795697	0.326121	0.133721	0.259863	0.163858	0.505908	0.122559	1.16999	0.367965	0.216211	0.082827	0.242381	0.0618632	0.251112	0.501936	0.0931256	0.243688	0.579483	0.0747468	0.426925	0.147208	0.280296	0.388703	0.17784	0.351784	0.0873544	0.451774	-0.0320174	0.230015	0.175612	0.0714004
788		0.33734	0.157673	0.256869	0.128747	-0.0433163	0.609211	0.386309	0.120753	0.0596583	0.25024	0.292702	0.162167	0.102296	0.150054	0.147471	0.291279	0.446787	0.801386	0.296221	0.142435	0.214953	0.0822989	0.455898	0.133175	1.06707	0.375061	0.191947	0.177814	0.235399	-0.0862191	0.233041	0.555688	0.0516779	0.271836	0.516919	0.056151	0.415114	0.157268	0.20527	0.389078	0.100258	0.301006	0.0743464	0.419225	0.0143035	0.228474	0.237971	0.0421546
789		0.351964	0.122398	0.238137	0.142538	0.0570885	0.632312	0.457577	0.181818	0.129884	0.288184	0.281136	0.19005	0.0820857	0.157051	0.201049	0.315136	0.341734	0.797797	0.214249	0.175787	0.246872	0.125754	0.47063	0.131959	1.16727	0.412107	0.234017	0.16083	0.246865	0.102642	0.157393	0.587178	0.155433	0.22779	0.539134	0.0470607	0.398613	0.127375	0.199579	0.391955	0.136704	0.371201	0.00727567	0.455214	0.0133003	0.201963	0.158879	0.0187793
790		0.370401	0.142498	0.273217	0.120733	-0.0679386	0.668541	0.434275	0.215604	0.136016	0.270673	0.320815	0.251545	0.0824147	0.103301	0.176728	0.272154	0.299029	0.828852	0.314613	0.160627	0.155887	0.0875576	0.526316	0.11705	1.12097	0.459057	0.270393	0.142576	0.265116	0.0453195	0.23445	0.486788	0.116615	0.220542	0.558573	0.0658548	0.397074	0.133503	0.191988	0.421875	0.14987	0.29009	0.0822148	0.486221	-0.00155231	0.208693	0.173127	0.0571091
791		0.348971	0.110551	0.290009	0.129058	-0.00699953	0.616919	0.3413	0.179293	0.140291	0.279081	0.235107	0.233045	0.0910026	0.0899471	0.228055	0.271286	0.374374	0.796559	0.32268	0.126515	0.210372	0.123301	0.46907	0.148808	1.10051	0.434978	0.260252	0.174403	0.236842	-0.108137	0.219904	0.5769	0.106823	0.299566	0.545993	0.0850242	0.422041	0.176433	0.202307	0.414457	0.168781	0.343738	0.0729685	0.422099	-0.0119889	0.145136	0.202949	0.0407204
792		0.355556	0.0863071	0.262171	0.14988	-0.104393	0.638717	0.476424	0.0977011	0.169992	0.277791	0.188672	0.196162	0.0335025	0.127648	0.149871	0.335	0.325	0.797144	0.294721	0.132613	0.251173	0.133982	0.486409	0.1006	1.11134	0.491696	0.242788	0.130124	0.24705	0.148741	0.209562	0.548863	0.0652025	0.290227	0.556769	0.0659605	0.403976	0.1324	0.196318	0.442348	0.140111	0.348496	0.0643955	0.469388	-0.00436409	0.162623	0.224348	0.0417633
793		0.390204	0.0825688	0.277152	0.178458	-0.0164396	0.562136	0.459593	0.181135	0.119551	0.30124	0.24292	0.248625	0.0763598	0.132973	0.126588	0.271216	0.314985	0.777451	0.327722	0.143	0.214255	0.158189	0.438399	0.107394	1.08776	0.476004	0.220565	0.149951	0.259446	-0.117394	0.214797	0.480786	0.088175	0.267013	0.571033	0.107657	0.424944	0.196737	0.202821	0.412912	0.16898	0.332605	0.0572724	0.448356	0.0547859	0.146354	0.171975	0.0902641
794		0.392593	0.0866274	0.258628	0.175497	-0.0484412	0.559043	0.474849	0.163651	0.10652	0.319819	0.286725	0.250854	0.11811	0.100216	0.141167	0.284564	0.358333	0.76962	0.298227	0.146615	0.186115	0.117075	0.486272	0.167693	1.13494	0.547938	0.248531	0.13964	0.233202	0.0678967	0.235679	0.500146	0.097931	0.291348	0.63395	0.0884112	0.343296	0.167902	0.237562	0.415636	0.169038	0.339636	0.0131255	0.470875	0.015674	0.14601	0.202427	0.0872274
795		0.370647	0.122137	0.268486	0.166904	-0.0032695	0.531682	0.442136	0.167853	0.114036	0.345296	0.254698	0.293222	-0.00617284	0.13871	0.208224	0.277428	0.336719	0.761125	0.285714	0.115871	0.211351	0.106842	0.506226	0.15274	1.12738	0.575697	0.175796	0.1209	0.242754	-0.121475	0.207487	0.587949	0.0540726	0.253067	0.577857	0.0665597	0.421322	0.123137	0.217766	0.421354	0.128708	0.315309	0.0199336	0.447181	0.0232704	0.102919	0.205292	0.0590551
796		0.334149	0.119794	0.239198	0.222618	0.0328103	0.588212	0.404902	0.218477	0.110225	0.34928	0.235928	0.306695	0.0674334	0.128068	0.179216	0.332167	0.389517	0.73444	0.271706	0.13456	0.211497	0.158678	0.489986	0.133197	1.21972	0.622454	0.265864	0.158333	0.222745	0.0721649	0.208738	0.535905	0.116312	0.245836	0.582268	0.0597723	0.463807	0.17273	0.260548	0.445738	0.171968	0.292219	0.0236735	0.446399	-0.00900342	0.0338509	0.206555	0.0508074
797		0.315035	0.108485	0.308764	0.199113	0.241026	0.542368	0.458918	0.185781	0.0647076	0.32928	0.192829	0.342105	-0.014359	0.0697674	0.208188	0.264039	0.372045	0.820858	0.298958	0.117073	0.223161	0.0993934	0.409477	0.15382	1.18656	0.525165	0.270142	0.200262	0.248833	0.116863	0.242013	0.479675	0.105569	0.267703	0.570747	0.0685242	0.419183	0.172304	0.189201	0.408163	0.14877	0.295714	0.0685384	0.390789	0.0360988	0.0913242	0.211351	0.0532915
798		0.326256	0.116653	0.225145	0.208207	0.0639924	0.577141	0.467597	0.232332	0.0768313	0.295748	0.180288	0.338745	-0.01491	0.107007	0.225607	0.270308	0.350325	0.828846	0.271213	0.12127	0.220955	0.104205	0.531387	0.114199	1.09836	0.619718	0.29789	0.21906	0.234347	-0.101148	0.222492	0.313967	0.0870166	0.238205	0.603968	0.0231526	0.364501	0.147277	0.248469	0.428421	0.142585	0.330206	0.0375626	0.443137	0.0175659	0.0828645	0.207285	0.127981
799		0.391446	0.0194456	0.226091	0.226051	0.261458	0.566662	0.472141	0.23198	0.0575731	0.23423	0.210884	0.349558	0.0386039	0.0940919	0.214349	0.308207	0.361616	0.853257	0.33368	0.12155	0.192031	0.103156	0.478261	0.166384	1.06932	0.582178	0.279599	0.204643	0.256579	0.0917259	0.227346	0.436477	0.106783	0.298633	0.473765	0.0536491	0.387321	0.171757	0.239003	0.423316	0.11191	0.314142	0.0539419	0.451635	0.00374065	0.106492	0.208177	0.0814046
800		0.308763	0.158118	0.23731	0.247756	-0.00694123	0.596696	0.437594	0.208756	0.078209	0.270533	0.227127	0.357805	0.0746583	0.152505	0.237759	0.304934	0.362364	0.844161	0.271967	0.181908	0.234025	0.109762	0.467811	0.118553	1.19638	0.569646	0.234051	0.177712	0.246176	0.0863825	0.205159	0.514523	0.0986977	0.271626	0.584158	0.0761163	0.392442	0.209241	0.212017	0.415417	0.111485	0.382234	0.0541334	0.446935	0.0432817	0.111636	0.217163	0.00348702
801		0.314708	0.117722	0.26405	0.20375	0.0575714	0.59813	0.483191	0.19575	0.0697063	0.243243	0.174792	0.34524	0.0373057	0.110266	0.197189	0.264561	0.345059	0.882426	0.313984	0.113402	0.212712	0.119048	0.427136	0.142067	1.15369	0.541194	0.275869	0.183553	0.167147	-0.126129	0.237715	0.519853	0.0982332	0.298603	0.616834	0.078196	0.397685	0.142484	0.216109	0.43876	0.175662	0.392805	0.0266445	0.45864	0.0160428	0.0673575	0.246581	0.057571
802		0.352357	0.176619	0.232538	0.197799	-0.0155294	0.614975	0.446809	0.237937	0.071953	0.279826	0.157765	0.35056	0.0336134	0.0809096	0.18473	0.324555	0.343975	0.948346	0.307337	0.148789	0.237768	0.125237	0.381831	0.151179	1.17241	0.527875	0.251887	0.166557	0.243108	0.121257	0.232372	0.473904	0.112288	0.327064	0.560226	0.0461341	0.42813	0.161332	0.195976	0.46166	0.148396	0.304507	0.0637234	0.426477	0.00411262	0.118732	0.176319	0.037213
803		0.342443	0.0634391	0.249446	0.188496	0.226917	0.543615	0.476378	0.212323	0.077037	0.277977	0.150259	0.316306	0.0453586	0.121444	0.172598	0.252265	0.331961	0.873245	0.281861	0.104623	0.212848	0.160602	0.40754	0.112172	1.15649	0.621429	0.260217	0.161798	0.229544	0.13186	0.206324	0.511559	0.100905	0.283529	0.559068	0.0691638	0.406119	0.192563	0.240236	0.445701	0.142651	0.307471	0.0477387	0.445158	0.0394653	0.0264417	0.194301	0.0660828
804		0.310458	0.106131	0.257778	0.216746	0.0221367	0.513434	0.428852	0.186595	0.101683	0.282901	0.195261	0.307011	0.0732484	0.179683	0.147841	0.270021	0.331609	0.945309	0.235203	0.126316	0.131481	0.126565	0.421903	0.126914	1.1168	0.537624	0.305027	0.22149	0.272857	-0.118318	0.217215	0.436957	0.111975	0.278518	0.54214	0.100065	0.45625	0.218833	0.22558	0.397571	0.125183	0.319319	0.0570248	0.471918	-0.00501567	0.0281941	0.197568	0.0761867
805		0.349673	0.133194	0.244232	0.191744	-0.0151947	0.535484	0.437593	0.246862	0.109569	0.315777	0.172161	0.271078	0.0846033	0.119783	0.176213	0.228257	0.39223	0.973845	0.322801	0.138047	0.203808	0.0927439	0.441595	0.0742507	1.10215	0.609431	0.258427	0.19096	0.233417	0.0894065	0.195608	0.492368	0.157667	0.312995	0.526419	0.0839942	0.492135	0.169933	0.190269	0.436291	0.154978	0.343338	0.046589	0.433735	0.00380469	0.0348004	0.215398	0.0502793
806		0.343789	0.114225	0.246996	0.187243	0.0571973	0.530696	0.462537	0.241497	0.143876	0.362354	0.200162	0.276443	-0.00517063	0.150163	0.196104	0.236739	0.410853	1.00255	0.270822	0.115404	0.194585	0.0750837	0.431616	0.130496	1.18266	0.551724	0.274861	0.221384	0.219054	0.0503003	0.263544	0.515764	0.0986515	0.344533	0.567739	0.0531949	0.558784	0.18149	0.22834	0.421509	0.124335	0.304379	0.0216126	0.445444	-0.0158336	0.0393215	0.204724	0.0158479
807		0.363036	0.0932096	0.256206	0.189472	0.232354	0.502283	0.438596	0.216374	0.158594	0.360632	0.20179	0.293324	0.0456961	0.108847	0.223519	0.255372	0.322868	0.915911	0.265136	0.108242	0.215352	0.0990145	0.393024	0.105586	1.05779	0.537263	0.283281	0.196881	0.292701	-0.0953912	0.239355	0.485934	0.0647182	0.304729	0.522936	0.101656	0.518261	0.167376	0.213687	0.434968	0.122532	0.376527	0.0525	0.429167	0.0341744	0.0733229	0.156427	0.0614525
808		0.361134	0.13073	0.247772	0.199493	0.0359368	0.450436	0.455544	0.211291	0.133148	0.400483	0.168091	0.267284	0.0773277	0.119653	0.200714	0.293611	0.386961	1.01224	0.24389	0.128055	0.211111	0.121459	0.419078	0.125591	1.15959	0.605328	0.298019	0.263889	0.314937	0.0909091	0.271235	0.556299	0.110236	0.31797	0.621956	0.0944625	0.598249	0.142948	0.21821	0.447971	0.150611	0.305048	0.0465019	0.457966	-0.0471995	0.0414959	0.210914	0.0793522
809		0.346493	0.0762144	0.238692	0.200446	0.0160272	0.455275	0.393064	0.176617	0.179563	0.431676	0.224742	0.2455	0.0573858	0.103337	0.182462	0.22854	0.375523	1.03468	0.243442	0.111434	0.213073	0.0999526	0.404822	0.160554	1.16497	0.596421	0.248822	0.198301	0.268779	0.0879079	0.213167	0.508876	0.0129693	0.284217	0.561514	0.0432554	0.587846	0.173096	0.246713	0.38233	0.167785	0.304633	0.0573356	0.475472	-0.00189994	0.0816916	0.177482	0.0807302
810		0.317312	0.103885	0.191339	0.174432	0.0705159	0.452493	0.465327	0.177609	0.190469	0.385281	0.23253	0.228213	0.0860502	0.0988185	0.160976	0.197626	0.402969	1.02197	0.307292	0.132847	0.222318	0.144349	0.490724	0.169349	1.19897	0.606897	0.19567	0.226446	0.339053	-0.0654545	0.19468	0.459858	0.117772	0.302914	0.530735	0.0596197	0.595222	0.203284	0.243111	0.444678	0.148293	0.333091	0.030303	0.470102	0.0226475	0.0307692	0.176937	0.0914239
811		0.278308	0.0687919	0.209649	0.192827	0.200624	0.474648	0.373506	0.217064	0.218591	0.450363	0.209493	0.19648	0.0670213	0.0639441	0.13834	0.280431	0.407019	0.96349	0.301936	0.114481	0.186283	0.0973535	0.470823	0.109898	1.09456	0.591204	0.272877	0.255523	0.327165	0.120214	0.196118	0.461469	0.134615	0.294461	0.5384	0.0900843	0.665192	0.13427	0.229944	0.461356	0.157791	0.317543	0.0600677	0.429851	0.0180529	0.0818744	0.179956	0.029282
812
813
814
815
816
817
818
819
820
821
822
823
824
825
826
827
828
829
830
831
832
833
834
835
836
837
838
839
840
841
842
843
844
845
846
847
848
849
850
851
852
853
854
855
856
857
858
859
860
861
862
863
864
865
866
867
868
869
870
871
872
873
874
875
876
877
878
879
880
881
882
883
884
885
886
887
888
889
890
891
892
893
894
895
896
897
898
899
900
901
[truncated: 210 more columns]

## Sheet: wt ref Crz1
Nuclear localization trajectory
	Light intensity (μW):	115	115	115	115	115	115	115	115	115	115	115	115	115	115	115	115	115	115	115	115	115	115	115	115	115	115	115	115	115	115	115	115	115	115	115	115	115	115	115	115	115	115	115	115	115	115	115	115
	Strain:	wt	wt	wt	wt	wt	wt	wt	wt	wt	wt	wt	wt	wt	wt	wt	wt	wt	wt	wt	wt	wt	wt	wt	wt	wt	wt	wt	wt	wt	wt	wt	wt	wt	wt	wt	wt	wt	wt	wt	wt	wt	wt	wt	wt	wt	wt	wt	wt
Frame:	Cell:
1		0.139057	0.0961978	0.218787	-0.0326727	-0.0574526	0.0922813	-0.010789	0.0383076	0.0421017	-0.0237236	-0.00556586	0.149265	0.0355583	0.105753	0.111275	0.172932	0.257357	-0.153624	-0.0422114	0.0469165	0.120521	0.0473963	0.179922	0.000206569	0.0212766	-0.0120724	0.0349612	0.0670455	0.264624	0.210145	0.0672359	0.00504819	-0.0340136	0.0692424	0.0767624	0.0340909	-0.0745247	0.0570571	0.0673176	0.000148434	0.165979	0.117647	0.0868066	-0.0018005	0.0439437	0.0168891	0.157397	-0.0459641
2		0.0985401	0.0427563	0.264856	-0.0247578	-0.0855263	0.12627	0.0344738	0.0387731	-0.0316925	0.0327869	0.064455	0.175847	0.130212	0.0578911	0.0687907	0.0790627	0.233319	-0.17331	0.0309668	0.0197349	0.120953	0.0791844	0.189163	-0.0127802	-0.0562814	-0.0879676	0.00419463	0.0471056	0.220099	0.10219	0.0212421	-0.019337	-0.0855049	0.0968514	0.0254115	0.0756713	0.00231601	0.0357498	0.108478	0.0214113	0.0907604	0.108924	0.0374128	0.0189091	0.0460658	0.0476689	0.161786	0.0724354
3		0.124216	0.0711038	0.22158	-0.0444204	-0.015864	0.111977	0.0112538	0.0964527	0.0409921	0.00744285	0.0649976	0.115008	0.114839	0.0907806	0.00593472	0.0933232	0.18673	0.110744	-0.00191791	0.0402823	0.0815324	0.0545046	0.168589	-0.0105708	-0.0121457	-0.0404984	0.010903	0.16148	0.348298	0.135084	0.0202173	-0.0174793	-0.0282627	0.0864799	0.0943294	0.0307167	-0.0255748	0.0644172	0.1	0.0482655	0.139573	0.0743692	0.115598	0.0694606	0.0489146	0.0291506	0.00906843	0.0584737
4		0.125954	0.122553	0.250098	-0.0232044	-0.041797	0.109484	0.01074	0.0636011	0.0570447	-0.00967742	-0.00431655	0.152266	0.0631443	0.0564318	-0.00671141	0.091122	0.247258	-0.169736	0.0174188	0.0404871	0.100872	0.0538253	0.168959	-0.0147153	0.0314271	0.0551876	-0.0128563	0.0771909	0.245091	0.189087	0.037027	0.0032695	-0.00250941	0.015328	0.0335069	0.0116473	-0.0101064	0.075969	0.0609064	0.0685098	0.145013	0.159322	0.102394	0.10516	0.0555719	0.0162602	0.162695	-0.019996
5		0.114899	0.106582	0.158101	0.0141483	-0.0753425	0.197032	0.0634792	0.0800241	-0.00280505	0.0216498	0.037001	0.159158	0.108162	0.0543288	0.0272315	0.123617	0.219592	-0.138799	0.0890688	0.0388649	0.0928909	0.0512779	0.172843	0.00323067	-0.0130822	-0.0305585	0.00863167	0.0876565	0.199125	0.186312	0.0154227	-0.00657277	-0.0408079	0.0699171	0.0246266	0.0571185	-0.0247303	0.0225641	0.116546	0.0149611	0.104428	0.184175	0.0856198	-0.00808625	0.026738	0.014465	0.161619	0.10547
6		0.100509	0.0130691	0.163851	0.0662177	-0.0445896	0.168773	0.0104895	0.0671463	0.0446084	-0.0197137	0.00291545	0.130184	0.0203546	0.0269886	0.0415722	0.165141	0.220899	-0.0990242	0.0532168	0.0727497	0.0833131	0.0706548	0.142361	0.0115731	-0.00261643	0.012931	0.0179079	0.0761124	0.21148	0.226361	0.0158557	-0.0285442	-0.0192791	0.0712948	0.0175961	0.0658579	0.0515079	-0.0826065	0.08061	0.0385265	0.172414	0.143424	0.0947226	0.0535855	0.0499703	0.0514549	0.175692	0.0760307
7		0.141964	0.0526992	0.126307	0.0405946	-0.0532099	0.189961	-0.0308833	0.0405771	0.0198722	0.0032591	0.0262391	0.187771	0.146175	0.0198484	0.0985915	0.210142	0.235995	-0.174629	0.0314808	0.0971323	0.064241	0.0325098	0.128458	0.035163	-0.0558164	-0.0668824	-0.00168681	0.0633214	0.208024	0.0763431	-0.019895	0.00979935	-0.012949	0.0665658	0.0380089	0.0119863	0.0404731	0.111948	0.0612632	0.0638893	0.0828248	0.125757	0.0615079	0.0709754	0.0334129	0.045103	0.128372	-0.0576692
8		0.101322	0.0944299	0.238212	-0.0188895	-0.0522367	0.130695	0.00961148	0.110089	0.027917	-0.0472009	-0.00645161	0.153867	0.161507	0.080651	0.0476911	0.160374	0.168381	-0.128315	0.0828953	0.0700438	0.06949	0.0637463	0.200807	0.0370531	-0.0158061	0.0218818	0.012441	0.0390928	0.19174	0.0860421	0.0342801	-0.0285442	-0.0923797	0.104359	0.0404342	0.0674847	0.0770256	0.114209	0.105168	0.052225	0.172117	0.131341	0.0364238	0.0150289	0.0479904	0.0305283	0.180218	0.0492559
9		0.0953295	0.181067	0.162566	-0.0108262	0.121084	0.117388	-0.00353165	0.0658574	0.071557	-0.0143488	0.0598205	0.0975154	0.0736563	0.0712711	0.105512	0.196748	0.229188	-0.148257	0.109465	0.0360777	0.0378774	-0.0120212	0.204465	0.020585	0.0165864	-0.0903156	0.0572448	0.0565006	0.182862	0.0903846	0.0637999	-0.016129	-0.0322581	0.101028	0.0345877	0.000873362	0.0405405	0.0896552	0.11174	0.0631313	0.0509939	0.12115	0.0536069	0.0649351	-0.00120773	0.0693406	0.172603	-0.0406386
10		0.170254	0.142857	0.244761	-0.0352397	0.173559	0.166667	0.038823	0.0403978	0.00712251	0.0216353	-0.0250752	0.16145	0.161644	0.0784457	0.163869	0.135035	0.191835	-0.150897	0.107718	0.0205479	0.0750565	0.100183	0.117484	0.0275634	-0.016622	0.0649943	0.0508672	0.0643671	0.197559	0.0882917	0.0211159	0.0252918	-0.00609491	0.105873	-0.00275179	-0.0177936	0.0327824	0.0593266	0.0895315	0.0864198	0.146451	0.152709	0.0244386	0.0576083	0.055847	0.089801	0.142857	0.051073
11		0.112955	0.149844	0.180921	-0.00745841	0.110236	0.133282	0.0456247	0.02414	-0.0624779	-0.0162192	-0.0201816	0.0711183	0.0813008	0.110697	0.0961689	0.237758	0.199686	-0.128458	0.0736072	0.0510625	0.044483	0.0212905	0.163452	0.0506871	0.022508	0.0677026	0.1006	0.100369	0.107005	0.152475	0.0267995	0.0355427	-0.0125704	0.0888417	0.00839653	0.0385965	0.068188	0.108447	0.0976259	0.0518701	0.152838	0.151261	0.113055	-0.000787402	0.0166154	0.0823743	0.182306	-0.0889219
12		0.117233	0.137908	0.205558	-0.0547148	-0.0285544	0.0915254	0.0371721	0.0500928	-0.066764	0.00979021	-0.0156487	0.0948347	0.0343898	0.100257	0.0795455	0.19702	0.189805	-0.131397	0.0293526	0.0698718	0.0392607	0.0863165	0.162128	0.0330858	-0.0576198	-0.0840708	0.10718	0.107331	0.2	0.164557	0.0258572	0.0280736	-0.100837	0.10853	-0.0260917	0.0625	0.107886	-0.157403	0.0995759	0.0599459	0.175652	0.0402778	0.0378813	0.0848159	0.023399	0.082277	0.138709	0.0703983
13		-0.0964856	0.140717	0.178218	-0.0135854	0.113629	0.0581528	0.05561	0.0557994	0.0209482	0.0201681	0.102513	0.110373	0.0423497	0.12834	0.0876911	0.206746	0.240854	-0.154038	0.0680017	-0.00866873	0.0701904	0.0356662	0.200634	-0.00881834	-0.0578066	0.0340285	0.0657875	0.0517829	0.177196	0.264766	0.0688271	0.0130498	-0.047849	0.102307	0.00861829	0.0274579	0.0830126	0.0643777	0.105688	0.039172	0.181172	0.180098	0.0186418	0.0764681	0.0021348	0.0313542	0.179471	0.0507964
14		0.111842	0.0644434	0.231692	0.015873	-0.0555392	0.0967985	0.0295525	0.102881	0.0182495	0.00529101	0.00883117	0.0839237	0.0927105	0.0879285	0.0449078	0.196989	0.23271	-0.154656	0.0740276	-0.00403852	0.0591279	0.103589	0.146004	0.0184732	0.0110865	0.0224215	0.0515826	0.110557	0.140899	0.162512	0.0231312	-0.0184825	-0.0737123	0.0902875	0.0402675	0.0722781	0.0941667	0.0669594	0.11657	0.0212036	0.0992908	0.0957004	0.0340454	0.0732706	0.0187982	0.0652777	0.159438	-0.0701978
15		0.156208	0.126426	0.254134	0.0245656	0.0394501	0.139083	-0.022977	0.132197	-0.0645518	0.0527826	-0.0150754	0.0756488	0.0832158	0.0900188	0.131363	0.139592	0.210275	-0.140993	0.0465216	-0.0223325	0.0595561	0.0727335	0.140641	0.0200135	0.0534435	0.00913242	0.143248	0.0672035	0.175177	0.0730731	0.0161748	0.0444119	-0.0262339	0.111422	0.0581347	0.0933817	0.0385045	0.0892274	0.068734	0.0483069	0.168207	0.124183	0.0803815	0.00524828	0.0261747	0.0109243	0.162274	0.0991266
16		0.108579	0.123753	0.24406	-0.0535609	0.0392581	0.128782	0.0197191	0.115324	0.0104244	0.00995166	0.0210364	0.088721	0.086351	0.1035	0.0814332	0.233917	0.24306	-0.150826	0.0792291	0.020944	0.0488135	0.060722	0.139638	-0.0385215	-0.0562534	-0.0045977	0.148599	0.0472023	0.143307	0.0896414	0.0360964	-0.00688299	-0.0836618	0.103015	0.00442968	0.0255009	0.0543448	0.0242588	0.0891936	0.0496767	0.175313	0.101924	0.0355228	0.0798969	0.0347003	0.0082889	0.178004	0.163031
17		0.104876	0.160779	0.306554	-0.00302847	-0.0584317	0.0844307	-0.0200814	0.0924209	-0.0117474	-0.0107405	0.0384615	0.0733443	0.188638	0.150674	0.0767947	0.204799	0.214896	0.0869339	0.056938	-0.00690955	0.0757745	0.0608608	0.182156	0.0178811	-0.0610644	0.0232019	0.150319	0.0474693	0.179608	0.149239	0.0123596	-0.0251938	-0.0763859	0.0556258	0.0158686	-0.00547445	0.0347279	0.127435	0.0778809	0.00383754	0.15508	0.0787623	0.0875862	0.0717884	0.0107663	0.0165271	0.21027	0.0937778
18		0.111258	0.101069	0.316631	-0.0210463	-0.00450315	0.149751	0.00431815	0.0838059	0.000373274	0.0028393	0.0592554	0.0568747	0.138177	0.174118	0.107172	0.203513	0.192295	-0.123833	0.0920086	0.0434219	0.0799827	0.0775731	0.2047	-0.0783964	-0.00393479	-0.0294118	0.145066	0.0596026	0.164458	0.145194	0.0424448	0.041502	-0.0215827	0.0701555	0.0582883	-0.0349265	0.138547	0.0587589	0.0710156	0.0241857	0.217631	0.103794	0.0579019	0.0931838	0.0564334	0.0301773	0.165349	0.097035
19		0.190539	0.140549	0.312639	0.0191159	-0.0745627	0.155126	-0.0392783	0.0484024	-0.0244626	-0.0670471	0.0849604	0.0584307	0.0920957	0.120399	0.127367	0.192528	0.165156	-0.125509	0.130931	0.021495	0.0554588	0.0640192	0.159336	0	0.0156076	-0.00692841	0.168317	0.0513784	0.201908	0.157246	0.0758009	0.0214008	-0.041315	0.0709629	0.110952	-0.0713624	0.073739	0.0302376	0.0920319	0.0106314	-0.0177936	0.0458453	0.111264	0.0534022	0.0330022	-0.00318182	0.172569	0.0825769
20		0.0900538	0.0358102	0.223009	0.0208589	-0.0552369	0.115554	-0.0103237	0.0936211	-0.00264051	-0.0174825	0.0550265	0.112748	0.128018	0.105183	0.0252101	0.145993	0.2044	-0.126452	0.104621	0.0909091	0.0271008	0.0980123	0.151499	-0.0189189	0.00224972	0.00111235	0.113514	0.0683706	0.11249	0.164583	0.0662071	0.0391389	-0.0128546	0.068675	0.103993	-0.0427662	0.0963328	0.0358918	0.0969492	0.00224647	0.101818	0.117816	0.103353	0.157338	0.0459845	-0.012237	0.230218	0.0601655
21		0.167693	0.121872	0.253241	0.0170109	-0.0287966	0.150079	0.0113314	0.054768	-0.0637495	0.0215116	-0.0121244	0.107572	0.113056	0.0921606	-0.0176322	0.21047	0.212936	-0.102236	0.102307	0.0165289	0.0780001	0.117353	0.135885	-0.0212957	0.0763143	0.0426009	0.133385	0.122108	0.190135	0.0631365	0.048979	0.0367107	-0.0361074	0.0301821	0.0728381	-0.0413983	0.0864714	0.134396	0.0589534	0.0349331	0.0759378	0.056922	0.0427881	0.12522	-0.0137336	-0.0148685	0.18722	0.089398
22		0.0172185	0.0863177	0.270112	-0.0389455	0.00635786	0.0795143	-0.0213573	-0.0165884	-0.0112867	0.0247021	0.0291859	0.112616	0.0573711	0.127089	0.0736498	0.197718	0.222364	-0.126789	0.0655521	0.030401	0.125958	0.0880811	0.16851	-0.0208286	0.0373675	0.016092	0.146154	0.040532	0.160415	0.177202	0.0600343	0.0361809	-0.0425725	0.0187351	0.0500724	0.0149254	0.00759219	0.072	0.0626463	0.0303621	0.190207	0.0901099	0.0982049	0.116032	0.0662749	-0.0315809	0.171763	0.0583745
23		0.128726	0.0963745	0.215179	0.0267247	-0.0176829	0.205824	0.00142045	-0.0163112	0.0253884	-0.0064554	0.0722635	0.146628	0.0781592	0.0750193	0.0274914	0.234616	0.206957	-0.146952	0.0238704	0.0289997	0.152675	0.12783	0.133834	0.00298234	0.0375854	0.0393519	0.107413	0.116767	0.0966744	0.13258	0.0564073	0.0532663	-0.0396084	0.0477517	0.060862	-0.00948767	0.0414465	0.0077951	0.0948184	0.0317305	0.0907457	0.041881	-0.0531987	0.150801	0.0516737	-0.046615	0.197927	0.049505
24		0.115674	0.128277	0.254701	0.00995025	-0.0177805	0.109984	0.0261067	0.0333016	-0.027516	0.0427005	0.00211864	0.127087	0.197578	0.107668	0.0385906	0.209681	0.222402	-0.153364	-0.00739452	0.0519008	0.108672	0.0562948	0.147267	-0.0310025	0.0136209	-0.0417163	0.105434	0.0835772	0.119935	0.139698	0.0840613	0.0428714	-0.0121731	0.0599798	0.10862	-0.0809302	0.0461111	0.0968839	0.0606584	0.0191596	0.105936	0.108364	0.0573338	0.104864	0.0475878	0.015625	0.185259	0.0832203
25		0.142661	0.0686499	0.265148	0.0142063	-0.0240487	0.119229	0.06686	-0.000628536	-0.0364188	0.0649046	0.0354167	0.0907549	0.0762332	0.102089	-0.0273973	0.188187	0.156481	-0.150436	0.0519366	0.0756579	0.0977033	0.116076	0.202576	-0.0303168	0.00455581	0.0519952	0.112155	0.0568583	0.158566	0.127198	0.053667	0.0267812	-0.0128676	0.028462	0.132002	-0.0503324	0.0790802	0.033795	0.0793758	0.0270182	0.143123	0.105417	0.0938053	0.0276219	0.062767	0.0416084	0.21592	0.0547883
26		0.0797546	0.13355	0.25391	-0.0525665	-0.0890369	0.10429	0.0628392	0.0773676	-0.000765111	0.00732493	0.02504	0.12328	0.0711176	0.0786164	0.0296425	0.172577	0.167203	-0.166203	0.0380531	-0.028245	0.13134	0.0979979	0.134241	-0.00983757	0.0125285	-0.0488372	0.129179	0.0933852	0.127539	0.194415	0.0594942	0.063484	0.0129271	0.0401022	0.0920974	0.0162059	0.179718	0.0704871	0.0849903	0.0228933	0.0577617	0.0837658	0.0575035	0.0576241	0.0259271	-0.000671785	0.279893	0.0547286
27		0.061197	0.127164	0.187613	0.0116779	-0.134412	0.185215	0.0610576	-0.0191816	0.00226074	0.00508525	0.0378788	0.144864	0.187452	0.105512	0.126957	0.165418	0.181452	-0.0820973	0.069281	0.0508697	0.123523	0.109333	0.134463	-0.0191642	-0.0248125	-0.0521212	0.194826	0.107853	0.126214	0.0956341	0.0817942	-0.0207385	-0.0869365	0.0581142	0.107399	0.045977	0.045102	-0.103874	0.0435125	-0.0451176	0.158095	0.201229	0.0998594	0.0660168	0.0227123	0.0393556	0.243116	0.0937428
28		-0.0989151	0.198954	0.268972	-0.0888889	-0.0982946	0.112721	0.026764	0.0781706	-0.057262	0.026738	0.0373533	0.168243	0.0577064	0.139526	0.0328152	0.212571	0.146073	0.126479	0.0586146	0.0408296	0.10224	0.0844523	0.150928	-0.0348675	0	-0.0119904	0.107884	0.0973856	0.198036	0.100209	0.0510219	0.0322581	0.0353488	0.0608004	0.109756	0.0134615	0.0606319	0.0881671	0.0756853	0.0277419	0.0757991	0.0934929	0.12522	0.0196421	0.0259136	0.0342601	0.201983	0.0803653
29		0.0554124	0.151472	0.29628	-0.0567465	-0.073201	0.209302	0.0647225	0.0567145	-0.0331176	-0.00832838	0.0188273	0.0490393	0.018732	0.168277	0.151304	0.206704	0.180088	0.0829726	0.032809	0.0703667	0.100377	0.107493	0.171215	0.00788863	-0.0335418	-0.0769231	0.148367	0.111547	0.127394	0.152083	0.0291566	-0.0367388	-0.0152566	0.0745037	0.116654	0.0702599	0.113073	0.0762178	0.0618996	0.0378343	0.0974456	0.0387481	0.116003	0.0571043	0.0435657	0.0222809	0.224	0.0824861
30		0.0813464	0.109599	0.194238	-0.0152866	-0.129434	0.116204	0.0467751	0.0446487	-0.0422535	-0.0455083	0.0227399	0.150292	0.0376506	0.128824	0.0122164	0.168192	0.109093	0.124526	0.0211807	0.0599473	0.099285	0.118066	0.185671	0.00540033	0.0342385	0.00477327	0.128991	0.0290813	-0.0424339	0.210412	0.0513684	-0.00463679	-0.0551692	0.0752465	0.0490211	0.0126829	0.154786	0.0327775	0.084172	0.00228609	0.068933	0.141829	0.121583	0.0806813	0.0374081	0.0114416	0.241834	0.120975
31		0.180654	0.122302	0.260028	-0.0747604	-0.0457724	0.113851	0.0845859	0.0549379	-0.0351288	0.0142209	0	0.152052	0.0625483	0.0850299	0.0770593	0.277411	0.158725	0.0789193	0.0462091	0.091389	0.0975656	0.0683099	0.189294	-0.0211566	0.0393886	-0.0623501	0.135696	0.0800794	0.185185	0.203501	0.0147698	-0.0424987	-0.0310296	0.0816565	0.0345851	-0.000979432	0.131011	-0.0386122	0.0674944	0.00861089	0.136364	0.10158	0.107615	0.0886311	0.0389434	0.0640379	0.258799	0.0845038
32		0.143249	0.103872	0.314815	-0.0848329	0.00129786	0.142041	0.120348	0.072048	0.0409771	-0.022169	-0.0163043	0.142187	0.0438066	0.101343	0.0297203	0.240335	0.0969683	0.0923272	0.118598	0.106156	0.0859184	0.0464835	0.189887	-0.0470175	-0.0245041	-0.00120627	0.104906	0.0524557	0.095	0.147219	0.0236815	0.0145078	-0.0586047	0.0639452	0.10235	-0.00678295	0.143856	0.04947	0.0732013	0.0125591	0.10988	0.117692	0.0544433	0.010159	0.0465974	0.0308521	0.264766	0.100229
33		0.192062	0.149036	0.28424	-0.117233	-0.0200445	0.0962099	0.0838574	-0.0226831	-0.0181537	-0.0672646	-0.0027248	0.110324	0.0209895	0.108775	0.101527	0.226343	0.174678	-0.03722	0.0563636	0.0606667	0.088485	0.0394737	0.130013	-0.037403	0.0059453	0.0583851	0.0931559	0.0791223	0.102479	0.112311	0.0337955	0.0416233	-0.0502559	0.0442018	0.0839492	-0.0487562	0.13581	0.0437318	0.0483566	0.0159042	0.142582	0.14329	0.0675534	0.112461	0.0492813	0.0588523	0.259745	0.098585
34		0.133476	0.126323	0.192541	0.0252101	-0.0256082	0.169269	0.0909091	0.0744681	0.0332278	0.039801	-0.015873	0.11025	0.0490046	0.0832338	0.123776	0.232032	0.142824	-0.172706	0.0701107	0.070612	0.0949946	0.115759	0.158832	0.0404984	-0.108911	0.0591074	0.0845536	0.0730563	0.0966144	0.0496894	0.0217868	0.0681342	-0.0353274	0.0608856	0.0380643	0.0207305	0.181368	0.0413793	0.0570456	0.00881131	0.093359	0.173415	0.0982618	0.117757	0.0472628	0.0550764	0.214703	0.121482
35		0.196092	0.128364	0.298196	-0.0205128	0.00804635	0.155023	0.0869632	-0.00131926	0.0451157	0.0504742	0.0393258	0.114558	0.0428249	0.0647482	0.0276046	0.208039	0.158812	-0.13428	0.0730594	-0.0270994	0.0810433	0.113295	0.136911	0.00854295	-0.0507674	0.00369914	0.098789	0.0902307	0.0749574	0.188312	0.0720453	-0.0324544	-0.0479774	0.107741	0.0536165	-0.0138614	0.147341	-0.0657359	0.0524609	0.00500167	0.118744	0.123457	0.113336	0.0942433	0.0601375	0.0376524	0.191856	0.0624857
36		0.168905	0.109724	0.212319	-0.0328397	-0.0202638	0.124424	0.0709558	0.0299562	0.0138944	0.0339346	0.0401786	0.146074	0.125596	0.0622537	0.0415162	0.190127	0.158232	0.12006	0.0504587	0.10589	0.111422	0.0941155	0.113187	0.0396371	-0.0815249	0.0870113	0.118956	0.0906063	0.137599	0.130435	0.0810811	-0.0124611	-0.0897073	0.0561973	0.027444	0.0602656	0.0569529	0.0489098	0.0596165	0.0115856	0.0458015	0.136012	0.154617	0.0913201	0.0884802	0.0686934	0.230401	0.119728
37		0.00776288	0.120229	0.145766	-0.0751445	-0.0254735	0.110649	0.0670127	0.0568832	0.00963855	0.0731707	0.0743052	0.122289	0.0496562	0.0651649	0.0944088	0.198572	0.109884	0.0772685	0.106994	0.0323019	0.0942692	0.0823487	0.146914	0.00449066	0.026506	-0.0671551	0.112777	0.0684105	0.116279	0.138495	0.0667262	-0.00520833	0.0338491	0.0927725	0.0574127	-0.040715	0.0837438	0.0476765	0.0704762	0.0195235	0.131631	0.104199	0.122515	0.0694319	0.0822917	0.0593701	0.248942	0.0783582
38		0.150862	0.134579	0.24718	-0.00259403	-0.0387748	0.165961	0.070871	0.0452428	0.021611	0.037037	0.000566572	0.123609	-0.092296	0.0573248	0.0840951	0.200899	0.143265	-0.170011	0.102003	0.0364261	0.103332	0.0913715	0.184218	-0.00402939	-0.0125523	0.0134969	0.0753785	0.121799	0.1113	0.235613	0.0270668	0.0359343	-0.0655894	0.0485974	0.0237166	0.0388548	0.142184	0.0194004	0.0489225	0.0286285	0.10058	0.137193	0.0834236	0.0667298	0.0634535	0.0678974	0.226093	0.0551053
39		0.175362	0.110151	0.258728	-0.102647	-0.0302439	0.0917993	0.059842	0.0650051	-0.0392628	0.0674541	0.083004	0.163757	0.0840673	0.082503	0.12782	0.165957	0.167049	0.1062	0.0744337	0.0883978	0.0621491	0.0767548	0.166572	0.0624093	-0.0109489	0.132992	0.0698718	0.0803419	0.10837	0.0966341	0.0341215	-0.0175812	-0.0123692	0.0910558	0.048416	0.0408998	0.128281	0.0195614	0.0604558	0.0462525	0.0481586	0.178683	0.115552	0.125586	0.0439024	0.096926	0.165669	0.073873
40		0.111111	0.105108	0.310127	-0.0425806	-0.00134138	0.104578	0.110633	0.0464334	0.00675944	0.0142063	0.0578704	0.129808	0.0359138	0.0635179	0.0875	0.118852	0.136893	0.109046	0.0506446	0.0904628	0.0726452	0.103639	0.107433	0.024241	-0.0516934	0.0191571	0.0841902	0.0377679	0.166232	0.158713	0.0472025	0.0226197	-0.0695035	0.099039	0.0125245	-0.0260688	0.0897887	0.152956	0.0696461	0.032627	0.0421156	0.179283	0.0920201	0.0824074	0.0723776	0.0594548	0.217962	0.0804163
41		0.00204778	0.109375	0.213418	-0.0181818	0.00781515	0.133391	0.092627	0.00336022	0.00203004	0.0622665	0.0690449	0.150015	0.098454	0.039312	0.037788	0.0769231	0.117676	0.119712	0.0652377	0.127592	0.0709344	0.0731618	0.165277	0.0192308	0.06292	0.0583756	0.125061	0.0321477	0.198222	0.190422	0.0372381	0.0301428	-0.0877863	0.118425	0.0224838	-0.0776993	0.0469251	0.00838323	0.100173	0.0332773	0.0213592	0.0191083	0.112891	0.0893536	0.05074	0.0705378	0.145405	0.0739437
42		0.199131	0.14695	0.188462	-0.0306588	-0.00102987	0.117724	0.116915	0.0438274	-0.100318	0.0901071	0.0339181	0.128468	0.098454	0.0388548	0.0592662	0.0533727	0.141682	0.104839	0.0504282	0.0670882	0.0717609	0.107056	0.193978	0.00557846	0.00367197	-0.0168176	0.118344	0.0465116	0.173194	0.109878	0.0408408	0.066313	0.0548148	0.114228	0.0135238	-0.0504032	0.100873	0.00299581	0.0617255	-0.00422511	0.106017	0.110577	0.121324	0.145184	0.0436016	0.0887057	0.167405	0.0767409
43		0.102857	0.158158	0.240543	-0.00792602	-0.0229805	0.190026	0.0945946	0.0537855	-0.0142971	0.0765878	0.0616559	0.0942936	0.148325	0.0671031	0.0842912	0.0773865	0.159413	0.0826636	0.0946463	0.140772	0.0533107	0.076081	0.152687	0.0382752	-0.0359801	-0.035443	0.120027	0.0694444	0.181818	0.0500556	0.0480653	0.00477961	-0.0111219	0.123739	0.041411	-0.0786517	0.0923815	0.107011	0.0512361	0.000166806	0.00662252	0.147755	0.134894	0.101313	0.0660277	0.0918403	0.191961	0.100262
44		0.157061	0.0758995	0.290709	-0.0207358	-0.0372952	0.202923	0.101946	0.0935961	-0.05652	0.0349206	0.0491046	0.0718874	0.027907	0.0622129	0.0113529	0.0771646	0.134284	0.0770724	0.0384986	0.126967	0.0709737	0.0559941	0.193977	-0.0160272	-0.0726601	-0.0337922	0.115056	0.0224877	0.038961	0.117647	0.0434915	0.0607553	0.0278054	0.129405	0.0387977	0.0242424	0.0976994	0.0127196	0.0829903	-0.0156409	0.0680934	0.119808	0.00249022	0.109316	0.049134	0.0824225	0.232023	0.0986654
45		0.135838	0.070901	0.146199	-0.0645376	0.0517845	0.130625	0.08614	0.0650435	-0.0183486	0.0569981	0.0635294	0.167255	0.0139104	0.0701536	0.0639098	0.0423963	0.141007	0.107296	-0.00474834	0.0895731	0.0807445	0.0761271	0.176267	-0.000482859	0.022756	0.0103896	0.11547	0.0889905	0.0800712	0.200946	0.0670956	0.0450353	0.0600394	0.130883	0.0148805	-0.0797927	0.0891682	0.075188	0.0838301	0.0148439	-0.00572519	0.119804	0.150073	0.065597	0.0287336	0.0825112	0.189208	0.0690154
46		0.219118	0.16811	0.24418	-0.0599868	-0.0272156	0.0709732	0.0615672	0.0235335	-0.037464	0.0957138	0.0550622	0.11547	0.129674	0.0461409	0.029722	0.0536205	0.179398	-0.123904	0.0478049	0.0781577	0.0470292	0.119287	0.154752	0.0402767	0.0100376	-0.00129702	0.156779	0.104063	0.148551	0.175258	0.0238783	0.0555556	-0.0140845	0.178557	0.00864816	0.0464396	0.0865955	0.0390093	0.0730546	0.0185912	-0.00560748	0.124797	0.14202	0.1357	0.0356513	0.055365	0.230389	0.0753721
47		0.198817	0.139124	0.228123	-0.0184941	0.00382609	0.175741	0.0482213	0.0624103	-0.0761091	0.111182	0.0527564	0.122601	0.0757946	0.065459	0.0305052	0.0249094	0.201396	-0.011608	0.0411483	0.0950729	0.0671571	0.140048	0.2	0.0422466	-0.0943396	0.013089	0.0818075	0.0401957	0.111732	0.114642	0.0365367	0.0934066	-0.0866797	0.156956	0.0351121	0.012605	0.111786	0.119152	0.0784578	0.0342808	0.0092081	0.0909091	0.198218	0.128205	0.047233	0.0473833	0.173513	0.0752276
48		0.13913	0.164964	0.285344	-0.020436	0.0270458	0.141989	0.0944931	0.0925267	0.0253378	0.0646076	0.0180337	0.135969	0.0877483	0.104237	0.0806608	0.0502304	0.127088	0.0893767	0.04789	0.105449	0.0804785	0.122033	0.205013	0.021905	0.0108905	0.0179949	0.146009	0.0459689	0.0743802	0.123853	0.08551	0.0591427	0.0948905	0.100328	0.00914913	-0.0699088	0.130967	0.0859671	0.0607183	0.0270837	0.133459	0.200993	0.10505	0.129344	0.044086	0.0571087	0.222816	0.0674049
49		-0.0190616	0.116099	0.266187	-0.004	-0.0602911	0.143484	0.0688731	0.0279646	-0.031805	0.142671	0.027027	0.132353	0.0170316	0.0870871	0.0581395	0.00856628	0.164373	0.0733217	0.056741	0.0892608	0.0964088	0.13649	0.182167	0.0468482	0.0194553	-0.0262467	0.0736984	0.0669039	0.151346	0.137387	0.0745533	-0.00649351	-0.0431584	0.121171	0.0762514	-0.0275229	0.242672	0.126615	0.0757716	0.033635	0.161722	0.160862	0.126855	0.119691	0.0449927	0.0732603	0.22045	0.0412744
50		0.165331	0.111678	0.215608	-0.0301407	0.0546848	0.167382	0.064588	-0.0144112	-0.0205086	0.0873168	-0.0285036	0.0787376	0.0699187	0.0489335	0.105675	0.0927031	0.146944	0.0810185	0.105825	0.063442	0.0733085	0.117275	0.169856	0.0582428	-0.0175219	0.0078125	0.131928	0.0714537	0.0886076	0.139884	0.0771152	0.0209565	-0.0697906	0.146046	0.0782956	-0.0604839	0.143797	0.0229299	0.00845859	0.045973	0.222649	0.0514469	0.0882025	0.0675273	0.0445906	0.0659199	0.260314	0.0695187
51		0.110145	0.118252	0.192965	-0.0549598	0.00525026	0.112749	0.0796573	0.00809005	0.0117944	0.104787	0.0268692	0.109091	0.0941851	0.0243902	0.101059	0.0651519	0.183133	0.0500476	0.032667	0.0983549	0.0681961	0.156085	0.188774	0.0702059	0.00695762	-0.0557717	0.119052	0.0408739	0.094236	0.0791855	0.0655049	0.0139635	-0.0681704	0.135329	0.0822715	-0.0655738	0.133011	0.0493047	0.00584084	0.0170191	0.244065	0.11878	0.114913	0.0745829	0.034867	0.0493509	0.241098	0.0372915
52		0.144086	0.103116	0.251885	-0.0502344	0.00387188	0.0657296	0.0517487	0.0520354	-0.0297767	0.131793	0.0430042	0.145228	0.139767	0.062931	0.0644202	0.0408024	0.171429	0.049779	0.0440376	0.132927	0.0828538	0.0854701	0.147111	0.0693756	0.0229299	-0.0194553	0.120095	0.0665727	0.206612	0.139241	0.06464	0.0477724	-0.041461	0.143051	0.0418719	-0.00828157	0.207502	0.0511509	0.0595422	0.000345185	0.246124	0.159693	0.0554324	0.0785921	0.054878	0.048319	0.262885	0.0547239
53		-0.0283286	0.0867347	0.214762	-0.0121951	0.0403683	0.118803	0.0948318	0.037196	-0.00252313	0.122368	0.00540541	0.0940063	0.033579	0.0403821	0.103653	0.0270766	0.142605	0.089167	0.0983525	0.147482	0.0409655	0.103151	0.219468	0.0651035	-0.0032113	-0.122581	0.0799253	0.0435398	0.117267	0.0259887	0.0549828	0.0139935	-0.0338401	0.107201	0.0477692	-0.0527426	0.17202	0.0645768	0.0580277	0.0466285	0.29026	0.113115	0.0882573	0.117059	0.0144509	0.0729747	0.287099	0.0386016
54		0.170696	0.140933	0.174349	-0.00814111	-0.0827276	0.146491	0.0830533	0.0436047	-0.0786517	0.107178	0.043585	0.175613	0.0988275	0.0866753	0.0480679	0.0471849	0.137467	0.104773	0.104401	0.125727	0.0350221	0.0398377	0.165862	0.0500617	-0.0495177	-0.0116732	0.0777498	0.0527426	0.252157	0.107062	0.0518956	0.0336957	-0.012444	0.144203	0.0820244	0.0409234	0.11799	0.0774112	0.0335703	0.0316378	0.400593	0.0943709	0.0992934	0.109375	0.0163636	0.0391816	0.234328	0.0476889
55		0.14717	0.0889809	0.193001	-0.0851351	0.0418169	0.120936	0.0891811	0.0498555	-0.0246759	0.023407	0.0317175	0.135326	0.121008	0.0648228	0.117357	0.0813397	0.176916	0.103125	0.120122	0.118463	0.0418783	0.0528846	0.157926	0.0482138	-0.00380228	0.0396825	0.162609	0.031374	0.181043	0.0205011	0.048397	0.0273752	-0.0512951	0.16402	-0.0125235	-0.0469388	0.162015	0.0133333	0.0330405	-0.035924	0.374136	0.14787	0.083707	0.0559921	0.00657414	0.0401973	0.312452	0.0789733
56		0.189107	0.0953224	0.178883	0.0201809	0.100904	0.163862	0.100112	0.0255474	0.028181	0.0384115	-0.0295003	0.149575	0.122689	0.0922671	0.017017	0.0713109	0.178058	0.108167	0.0850851	0.105679	0.0394545	0.114515	0.154235	0.0888833	-0.0593548	-0.0937913	0.122034	0.0501262	0.121813	0.125144	0.0726083	0.0331702	-0.0982005	0.175691	0.0920655	-0.0105708	0.125264	0.0172304	0.0593029	0.0334861	0.523413	0.162095	0.0943396	0.0780039	0.0236708	0.0103213	0.287997	0.0355131
57		0.135693	0.130931	0.29363	-0.0393918	0.0800997	0.188484	0.088685	0.0560984	-0.0123773	0.104339	0.0397068	0.144819	0.0752325	0.0451161	0.0514632	0.0769231	0.16635	0.110331	0.154274	0.151297	0.0586999	0.110235	0.167473	0.0452613	-0.0302648	-0.0104987	0.12259	0.00464452	0.207656	-0.0499445	0.0396601	0.0481341	-0.0560166	0.186211	0.0439789	-0.0901468	0.154057	0.0361757	0.0520735	0.00639806	0.469027	0.0363636	0.0720243	0.0394089	0.0492162	0.0304179	0.270526	0.0425532
58		0.162651	0.134939	0.209736	-0.00137552	0.0953737	0.143986	0.108293	0.0826295	-0.0205832	0.123169	-0.0140329	0.110967	0.0637213	-0.00788782	0.105105	0.0235405	0.176247	0.124388	0.0922998	0.0993811	0.0395065	0.0939559	0.103163	0.0446429	0.0369393	0.0506156	0.0748809	-0.000358551	0.102197	0.106774	0.0258955	0.071157	-0.047107	0.138593	0.0278696	-0.0138151	0.174931	0.0860495	0.064	0.0351768	0.418787	0.184669	0.0836502	0.105212	0.020765	0.0327444	0.253422	0.0346426
59		0.20212	0.164373	0.197693	-0.0616771	-0.186159	0.124281	0.107264	0.016703	-0.0349829	0.158001	-0.0392749	0.136932	0.151824	0.0966876	0.134283	0.0346136	0.141244	0.149151	0.0933126	0.119628	0.0419784	0.0761459	0.168944	0.0244267	-0.046332	-0.0624152	0.092523	-0.0408163	0.145009	0.065896	0.0242833	0.0813763	-0.0822467	0.198426	0.0349585	0.00847458	0.188344	0.0325098	0.0800869	0.0359788	0.314342	0.115709	0.0732658	0.0265316	0.0225045	0.0340642	0.248378	0.0149254
60		0.0862196	0.090249	0.214807	0.00837989	0.0600782	0.181081	0.10285	0.0601783	0.0056843	0.0799599	0.00182815	0.150232	0.131023	-0.0030581	0	0.0373522	0.14834	0.128369	0.11891	0.0439716	0.0538964	0.12964	0.154293	0.0247562	0.0549451	0.0855615	0.122614	-0.0412811	0.184236	0.115294	0.0534616	0.0130577	-0.0320641	0.167082	0.0629303	-0.0508475	0.194601	0.0138614	0.0830501	0.040619	0.47505	0.115152	0.0539707	0.0975855	0.0213235	0.0396666	0.239098	0.0846269
61		0.112964	0.101835	0.24659	0.0384347	0.11862	0.169777	0.0870195	0.0309817	-0.053913	0.0629605	0.0690955	0.100826	0.0989761	0.0874662	0.0530612	0.205698	0.149303	0.153157	0.106253	0.0975521	0.0435397	0.0773011	0.125899	0.0541153	-0.0734824	0.0575342	0.0689297	0.00551673	0.186544	0.070615	0.049546	-0.0109649	-0.0668394	0.15583	0.0500729	-0.0457934	0.156649	0.00330469	0.078128	0.0142146	0.487127	0.232993	0.144193	0.106275	0.060223	0.0442487	0.186613	0.0688533
62		0.0701754	0.168908	0.251195	-0.00140252	0.0676638	0.129191	0.0874069	0.00477064	-0.0573806	0.111337	0.0414861	0.140033	0.0728814	0.0391459	0.065285	0.14265	0.145669	0.152227	0.100469	0.0741279	0.0117234	0.0893601	0.174748	0.0432813	0.0370852	-0.0447761	0.054755	0.0300807	0.208333	0.0955711	-0.00158983	0.00883978	0.0540975	0.216974	0.0457015	-0.0552017	0.206059	0.0528402	0.0803955	0.0406091	0.472574	0.198606	0.079619	0.0895669	0.025284	0.0337789	0.285081	0.0745539
63		0.150228	0.0669882	0.288171	0.00688705	0.074386	0.119677	0.120026	0.0217718	-0.115368	0.127747	0.0511041	0.11656	0.119508	0.10064	0.0377937	0.135239	0.144325	-0.105921	0.0625986	0.030455	0.0391053	0.0887235	0.15387	-0.0513775	0.0906667	-0.0069735	0.0752394	0.0253211	0.159763	0.0841121	0.0392971	-0.0724796	0.0115425	0.195535	0.0131893	-0.0192308	0.146125	0.105298	0.0765336	0.0309241	0.524873	0.223469	0.0827479	0.106829	0.0180995	0.0313251	0.21477	0.0095729
64		0.125683	0.136641	0.160611	-0.00895934	-0.143154	0.162362	0.0996081	0.0134731	-0.0203905	0.0697834	0.0616822	0.0788127	0.0642674	-0.00620018	0.110442	0.0866409	0.171926	0.122091	0.0992208	0.0972477	0.0500179	0.0437607	0.165297	0.0270133	0.0296496	-0.0202977	0.0968292	0.0122814	0.166337	0.0327103	0.0704134	0.0139743	-0.0179445	0.163667	-0.000161577	0.0263736	0.11808	-0.0492866	0.0952758	0.0934834	0.492723	0.16955	0.0808081	0.021021	0.0472618	0.0529749	0.208568	0.00637099
65		0.0495495	0.086887	0.16056	0.0172533	0.0768131	0.127051	0.134461	0.0303257	-0.0913082	0.0301593	0.0765401	0.0968179	0.00781929	0.0641711	0.089172	0.0990509	0.157908	0.170832	0.0630446	0.0827179	0.0381733	0.075627	0.228004	0.0129343	0.00199867	0.0826446	0.134118	-0.0893309	0.184524	0.0870588	0.0415664	0.00993377	-0.0338892	0.194794	0.0106831	-0.00987925	0.142215	0.0664858	0.0972195	0.0690843	0.57158	0.193634	0.115099	0.0630676	0.029873	0.023622	0.286091	0.043489
66		0.164577	0.128344	0.267923	0.0304288	0.0702626	0.182461	0.0989684	0.0186289	-0.00973451	0.0503796	-0.129854	0.0607397	0.0229787	0.0764331	-0.00307062	0.076738	0.140605	-0.114661	0.0916667	0.098917	0.0707275	0.078514	0.171115	0.077281	-0.00813008	0.104603	0.079065	0.0126113	0.1334	0.0758294	0.0384492	-0.013363	0.0544662	0.163799	0.0376085	-0.0151188	0.217932	0.0720109	0.0765413	0.0214608	0.471853	0.206597	0.0738307	0.119722	0.0277154	0.0463169	0.235469	0.0137055
67		0.134146	0.0961487	0.233135	0.00542005	0.102878	0.172932	0.129478	0.0421893	-0.0804396	0.0966184	0.037037	0.0851865	0.0963636	0.0681299	0.0793991	0.109612	0.158409	0.197192	0.114528	0.093693	0.0567848	0.0862102	0.166299	0.0639938	-0.0374332	-0.0245902	0.0552695	-0.00967982	0.230769	0.0608899	0.0502327	0.0195204	0.0293304	0.157574	0.031962	0.020765	0.19313	-0.0427807	0.0602881	0.027115	0.525773	0.171986	0.0300231	0.104847	0.069133	0.00957082	0.20984	0.0633072
68		0.0685544	0.162665	0.191688	0.0230415	0.069321	0.16114	0.116279	0.0837139	-0.0778816	0.0124567	0.0554156	0.0821779	0.0716783	0.0348259	0.0777538	0.156733	0.158653	0.109317	0.0958757	0.0532151	0.0638298	0.103007	0.137414	0.0399176	0.00734803	0.094086	0.0537448	0.0767486	0.197959	0.0324826	0.0546686	-0.0228158	-0.111699	0.146559	0.0562022	-0.0496141	0.228279	0.0514208	0.0825688	0.0780533	0.443425	0.179353	0.0559006	0.115288	-0.00863039	0.0295798	0.192627	0.0359403
[truncated: 833 more rows]
[truncated: 58 more columns]

## Sheet: cnb1 Crz1
Nuclear localization trajectory
[truncated: 904 more rows]
[truncated: 42 more columns]

## Sheet: vcx1 Crz1
Nuclear localization trajectory
[truncated: 904 more rows]
[truncated: 51 more columns]

## Sheet: yvc1 Crz1
Nuclear localization trajectory
[truncated: 904 more rows]
[truncated: 121 more columns]

[truncated: 6 more sheets: pmc1 Crz1, pmr1 Crz1, cch1 Crz1, nmd5 Crz1, EGTA wt Crz1, EGTA pmc1 Crz1]
